# Supplementary material for: Crystal structure and Hirshfeld surface analysis of 2,5-di­imino-8a-methyl-4,9-bis­(4-methyl­phen­yl)-7-oxo-6-phenyl-deca­hydro-2H-3,8-methano­pyrano[3,2-c]pyridine-3,4a-dicarbo­nitrile N,N-di­methyl­formamide monosolvate
Source: Acta Crystallogr E Crystallogr Commun. 2023 Mar 2;79(Pt 4):254–8. doi: 10.1107/S2056989023001718 (PMC10088326; doi:10.1107/S2056989023001718)
Supplement: Supplementary file 1 [file e-79-00254-sup1.cif]

##############################################################################
#                                                                            #
# This CIF contains the data in a paper accepted for publication in          #
# Acta Crystallographica Section E. It conforms to the requirements of       #
# Notes for Authors for Acta Crystallographica Section E, and has been       #
# peer reviewed under the auspices of the IUCr Commission on Journals.       #
#                                                                            #
# Full details of the Crystallographic Information File format               #
# are given in the paper "The Crystallographic Information File (CIF):       #
# a New Standard Archive File for Crystallography" by S. R. Hall, F. H.      #
# Allen and I. D. Brown [Acta Cryst. (1991), A47, 655-685].                  #
#                                                                            #
# The current version of the core CIF dictionary is obtainable from          #
# ftp://ftp.iucr.org/pub/cif_core.dic.                                       #
#                                                                            #
# Software is freely available for graphical display of the structure(s)     #
# in this CIF. For information consult the CIF software page                 #
# http://www.iucr.org/resources/cif/software.                                #
#                                                                            #
# This file may be used for bona fide research purposes within the           #
# scientific community so long as proper attribution is given to the journal # 
# article from which it was obtained.                                        #
#                                                                            #
##############################################################################
data_I
_audit_creation_method     'SHELXL-2018/3'
_journal_date_recd_electronic     2023-01-25
_journal_date_accepted     2023-02-24
_journal_name_full     'Acta Crystallographica, Section E'
_journal_year     2023
_journal_volume     79
_journal_issue      4
_journal_page_first     0
_journal_page_last     0
_journal_paper_category     GO
_journal_paper_doi     10.1107/S2056989023001718
_journal_coeditor_code     WM5672
_publ_contact_author_name     'Ajaya Bhattarai'
_publ_contact_author_address
;
Department of Chemistry,
M.M.A.M.C (Tribhuvan University) Biratnagar,
Nepal
;
_publ_contact_author_email     'ajaya.bhattarai@mmamc.tu.edu.np'
_publ_contact_author_fax     ?
_publ_contact_author_phone     ?
_publ_section_title
;\
Crystal structure and Hirshfeld surface analysis of
2,5-diimino-8a-methyl-4,9-bis(4-methylphenyl)-7-oxo-6-phenyl-decahydro-\
2<i>H</i>-3,8-methanopyrano[3,2-<i>c</i>]pyridine-3,4a-dicarbonitrile
<i>N</i>,<i>N</i>-dimethylformamide monosolvate
;
_publ_section_title_footnote     .
loop_
    _publ_author_name
    _publ_author_address
    'Farid N. Naghiyev'
;
Department of Chemistry,
Baku State University,
Z. Khalilov str. 23, Az, 1148
Baku, Azerbaijan
;
    'Victor N. Khrustalev'
;
Peoples' Friendship University of Russia (RUDN University),
Miklukho-Maklay St.6, Moscow, 117198
Russian Federation
N. D. Zelinsky Institute of Organic Chemistry RAS,
Leninsky Prosp. 47, Moscow, 119991
Russian Federation
;
    'Anton P. Novikov'
;
Peoples' Friendship University of Russia (RUDN University), 
Miklukho-Maklay St.6, Moscow, 117198 
Russian Federation
;
    'Akkurt, Mehmet'
;
Department of Physics,
Faculty of Sciences,
Erciyes University,
38039 Kayseri,
Turkey
;
    'Ali N. Khalilov'
;
"Composite Materials" Scientific Research Center,
Azerbaijan State Economic University (UNEC),
H. Aliyev str. 135, Az 1063,
Baku, Azerbaijan
Department of Chemistry,
Baku State University,
Z. Khalilov str. 23, Az, 1148
Baku, Azerbaijan
;
    'Ajaya Bhattarai'
;
Department of Chemistry,
M.M.A.M.C (Tribhuvan University) Biratnagar,
Nepal
;
    '\.Ibrahim G. Mamedov'
;
Department of Chemistry,
Baku State University,
Z. Khalilov str. 23, Az, 1148
Baku, Azerbaijan
;
_publ_section_synopsis
;
Intermolecular C---H...O and C---H...N hydrogen bonds connect individual
molecules into layers extending parallel to (100). These layers are connected
by C---H...\p interactions.
;
_chemical_name_systematic
;\
4,10-Diimino-8-methyl-2,11-bis(4-methylphenyl)-6-oxo-5-phenyl-\
9-oxa-5-azatricyclo[5.3.1.0^3,8^]undecane-1,3-dicarbonitrile
<i>N</i>,<i>N</i>-dimethylformamide monosolvate
;
_chemical_name_common
;\
2,5-Diimino-8a-methyl-4,9-bis(4-methylphenyl)-7-oxo-6-phenyl-\
decahydro-2<i>H</i>-3,8-methanopyrano[3,2-<i>c</i>]pyridine-\
3,4a-dicarbonitrile
<i>N</i>,<i>N</i>-dimethylformamide monosolvate
;
_chemical_formula_moiety     'C32 H27 N5 O2, C3 H7 N O'
_chemical_formula_sum     'C35 H34 N6 O3'
_chemical_formula_iupac     'C32 H27 N5 O2, C3 H7 N O'
_chemical_formula_weight     586.68
_chemical_melting_point     ?
_space_group_crystal_system     monoclinic
_space_group_name_H-M_alt     'P 21/c'
_space_group_name_Hall     '-P 2ybc'
loop_
    _space_group_symop_operation_xyz
    'x, y, z'
    '-x, y+1/2, -z+1/2'
    '-x, -y, -z'
    'x, -y-1/2, z-1/2'
_cell_length_a     17.6747(3)
_cell_length_b     15.7656(2)
_cell_length_c     10.9086(2)
_cell_angle_alpha     90
_cell_angle_beta     105.666(2)
_cell_angle_gamma     90
_cell_volume     2926.79(9)
_cell_formula_units_Z     4
_cell_measurement_reflns_used     19771
_cell_measurement_theta_min     3.8
_cell_measurement_theta_max     79.0
_cell_measurement_temperature     100(2)
_exptl_crystal_description     prism
_exptl_crystal_colour     colourless
_exptl_crystal_size_max     0.140
_exptl_crystal_size_mid     0.110
_exptl_crystal_size_min     0.080
_exptl_crystal_density_diffrn     1.331
_exptl_crystal_density_meas     ?
_exptl_crystal_density_method     ?
_exptl_crystal_F_000     1240
_exptl_absorpt_coefficient_mu     0.700
_exptl_absorpt_correction_type     multi-scan
_exptl_absorpt_process_details
;
(CrysAlisPro; Rigaku OD, 2021)
;
_exptl_absorpt_correction_T_min     0.900
_exptl_absorpt_correction_T_max     0.936
_exptl_special_details     ?
_diffrn_ambient_temperature     100(2)
_diffrn_source     'micro-focus sealed X-ray tube'
_diffrn_radiation_type     CuK\a
_diffrn_radiation_wavelength     1.54184
_diffrn_measurement_device_type     'XtaLAB Synergy, Dualflex, HyPix'
_diffrn_measurement_method     '\f and \w'
_diffrn_detector_area_resol_mean     ?
_diffrn_reflns_number     31226
_diffrn_reflns_av_R_equivalents     0.0507
_diffrn_reflns_av_unetI/netI     0.0349
_diffrn_reflns_theta_min     3.822
_diffrn_reflns_theta_max     79.491
_diffrn_reflns_theta_full     67.684
_diffrn_measured_fraction_theta_max     0.965
_diffrn_measured_fraction_theta_full     0.992
_diffrn_reflns_limit_h_min     -22
_diffrn_reflns_limit_h_max     21
_diffrn_reflns_limit_k_min     -20
_diffrn_reflns_limit_k_max     19
_diffrn_reflns_limit_l_min     -12
_diffrn_reflns_limit_l_max     13
_diffrn_standards_number     0
_diffrn_standards_interval_count     0
_diffrn_standards_interval_time     0
_refine_special_details
;
Owing to poor agreement between observed
and calculated intensities, twenty-three outliers (\=2 5 1, \=3 8 1, \=1 8 9,
\=1\=2 2 8, \=1 8 1, 4 0 8, \=2 1 1, \=4 12 10, 4 2 7, \=5 12 8, 1 1 7, \=3 6
8, \=6 3 9, \=1 9 9, 12 11 1, \=2 9 9, \=1 9 7, \=5 3 9, \=5 14 7, 3 6 1, 0 1
7, \=1\=2 2 7, and 1 11 8) were omitted in the final cycles of refinement.
;
_reflns_number_total     6140
_reflns_number_gt     5275
_reflns_threshold_expression     'I > 2\s(I)'
_refine_ls_structure_factor_coef     Fsqd
_refine_ls_matrix_type     full
_refine_ls_R_factor_all     0.0666
_refine_ls_R_factor_gt     0.0587
_refine_ls_wR_factor_gt     0.1600
_refine_ls_wR_factor_ref     0.1656
_refine_ls_goodness_of_fit_ref     1.078
_refine_ls_restrained_S_all     1.078
_refine_ls_number_reflns     6140
_refine_ls_number_parameters     408
_refine_ls_number_restraints     0
_refine_ls_hydrogen_treatment     mixed
_refine_ls_weighting_scheme     calc
_refine_ls_weighting_details
              'w=1/[\s^2^(Fo^2^)+(0.0745P)^2^+3.3477P] where P=(Fo^2^+2Fc^2^)/3'
_atom_sites_solution_hydrogens     mixed
_atom_sites_solution_primary     ?
_atom_sites_solution_secondary     ?
_refine_ls_shift/su_max     0.000
_refine_ls_shift/su_mean     0.000
_refine_diff_density_max     0.339
_refine_diff_density_min     -0.364
_refine_ls_extinction_method     none
_refine_ls_extinction_coef     .
loop_
    _atom_type_symbol
    _atom_type_description
    _atom_type_scat_dispersion_real
    _atom_type_scat_dispersion_imag
    _atom_type_scat_source
    'C' 'C' 0.0181 0.0091
                         'International Tables Vol C Tables 4.2.6.8 and 6.1.1.4'
    'H' 'H' 0.0000 0.0000
                         'International Tables Vol C Tables 4.2.6.8 and 6.1.1.4'
    'N' 'N' 0.0311 0.0180
                         'International Tables Vol C Tables 4.2.6.8 and 6.1.1.4'
    'O' 'O' 0.0492 0.0322
                         'International Tables Vol C Tables 4.2.6.8 and 6.1.1.4'
_computing_data_collection
;
CrysAlisPro (Rigaku OD, 2021)
;
_computing_cell_refinement
;
CrysAlisPro (Rigaku OD, 2021)
;
_computing_data_reduction
;
CrysAlisPro (Rigaku OD, 2021)
;
_computing_structure_solution
;
<i>SHELXT</i> (Sheldrick, 2015a)
;
_computing_structure_refinement
;
SHELXL (Sheldrick, 2015b)
;
_computing_molecular_graphics
;
ORTEP-3 for Windows (Farrugia, 2012)
;
_computing_publication_material
;
PLATON (Spek, 2020)
;
loop_
    _atom_site_type_symbol
    _atom_site_label
    _atom_site_fract_x
    _atom_site_fract_y
    _atom_site_fract_z
    _atom_site_U_iso_or_equiv
    _atom_site_adp_type
    _atom_site_calc_flag
    _atom_site_occupancy
    _atom_site_disorder_assembly
    _atom_site_disorder_group
    C C1 0.84688(12) 0.49523(12) 0.84606(19) 0.0192(4) Uani d 1 . .
    C C2 0.90039(12) 0.46714(13) 0.76567(19) 0.0198(4) Uani d 1 . .
    C C4 0.81629(12) 0.33885(13) 0.70834(19) 0.0206(4) Uani d 1 . .
    C C5 0.77485(12) 0.35958(13) 0.81000(19) 0.0194(4) Uani d 1 . .
    H H5 0.766607 0.305061 0.851447 0.023 Uiso calc 1 . .
    C C6 0.69240(12) 0.39782(13) 0.74590(19) 0.0203(4) Uani d 1 . .
    H H6 0.682604 0.393814 0.651413 0.024 Uiso calc 1 . .
    C C7 0.69769(12) 0.49505(13) 0.78496(19) 0.0200(4) Uani d 1 . .
    C C8 0.77028(12) 0.53623(13) 0.75358(19) 0.0195(4) Uani d 1 . .
    H H8 0.769058 0.518255 0.665155 0.023 Uiso calc 1 . .
    C C9 0.82223(12) 0.41853(13) 0.91434(19) 0.0198(4) Uani d 1 . .
    C C10 0.70680(12) 0.49526(13) 0.9264(2) 0.0207(4) Uani d 1 . .
    C C11 0.88965(12) 0.55627(13) 0.94255(19) 0.0201(4) Uani d 1 . .
    C C12 0.91367(12) 0.37153(13) 0.5957(2) 0.0214(4) Uani d 1 . .
    C C13 0.87775(13) 0.39897(14) 0.4729(2) 0.0261(5) Uani d 1 . .
    H H13 0.829930 0.429983 0.455287 0.031 Uiso calc 1 . .
    C C14 0.91246(15) 0.38060(16) 0.3761(2) 0.0305(5) Uani d 1 . .
    H H14 0.888170 0.398723 0.291590 0.037 Uiso calc 1 . .
    C C15 0.98255(14) 0.33583(15) 0.4026(2) 0.0283(5) Uani d 1 . .
    H H15 1.006297 0.323451 0.336214 0.034 Uiso calc 1 . .
    C C16 1.01812(13) 0.30904(14) 0.5263(2) 0.0271(5) Uani d 1 . .
    H H16 1.066067 0.278253 0.544171 0.033 Uiso calc 1 . .
    C C17 0.98380(13) 0.32713(13) 0.6236(2) 0.0241(4) Uani d 1 . .
    H H17 1.008099 0.309285 0.708266 0.029 Uiso calc 1 . .
    C C18 0.62485(12) 0.35539(13) 0.7832(2) 0.0208(4) Uani d 1 . .
    C C19 0.63465(13) 0.31443(13) 0.9005(2) 0.0225(4) Uani d 1 . .
    H H19 0.685990 0.306811 0.955333 0.027 Uiso calc 1 . .
    C C20 0.57009(13) 0.28484(14) 0.9374(2) 0.0241(4) Uani d 1 . .
    H H20 0.578280 0.256282 1.016577 0.029 Uiso calc 1 . .
    C C21 0.49370(13) 0.29599(14) 0.8612(2) 0.0248(5) Uani d 1 . .
    C C22 0.48456(13) 0.33204(14) 0.7412(2) 0.0249(5) Uani d 1 . .
    H H22 0.433380 0.336973 0.684802 0.030 Uiso calc 1 . .
    C C23 0.54892(13) 0.36093(13) 0.7026(2) 0.0231(4) Uani d 1 . .
    H H23 0.541005 0.384761 0.620081 0.028 Uiso calc 1 . .
    C C24 0.42432(13) 0.27319(15) 0.9096(2) 0.0288(5) Uani d 1 . .
    H H24A 0.408264 0.322797 0.950610 0.043 Uiso calc 1 . .
    H H24B 0.438846 0.226951 0.971608 0.043 Uiso calc 1 . .
    H H24C 0.380636 0.254957 0.838265 0.043 Uiso calc 1 . .
    C C25 0.62564(13) 0.53826(13) 0.7117(2) 0.0231(4) Uani d 1 . .
    C C26 0.77331(12) 0.63271(13) 0.75573(19) 0.0213(4) Uani d 1 . .
    C C27 0.74616(13) 0.68268(13) 0.8408(2) 0.0229(4) Uani d 1 . .
    H H27 0.721083 0.656657 0.897947 0.028 Uiso calc 1 . .
    C C28 0.75561(13) 0.77005(14) 0.8423(2) 0.0244(4) Uani d 1 . .
    H H28 0.736015 0.802987 0.899962 0.029 Uiso calc 1 . .
    C C29 0.79307(13) 0.81081(14) 0.7616(2) 0.0242(4) Uani d 1 . .
    C C30 0.81945(13) 0.76077(14) 0.6766(2) 0.0251(5) Uani d 1 . .
    H H30 0.844772 0.786878 0.619812 0.030 Uiso calc 1 . .
    C C31 0.80946(13) 0.67318(14) 0.6730(2) 0.0238(4) Uani d 1 . .
    H H31 0.827533 0.640525 0.613376 0.029 Uiso calc 1 . .
    C C32 0.80575(15) 0.90535(14) 0.7689(2) 0.0301(5) Uani d 1 . .
    H H32A 0.852432 0.918575 0.838280 0.045 Uiso calc 1 . .
    H H32B 0.759739 0.933163 0.784828 0.045 Uiso calc 1 . .
    H H32C 0.813314 0.925827 0.688169 0.045 Uiso calc 1 . .
    C C33 0.89004(12) 0.37404(13) 1.0063(2) 0.0218(4) Uani d 1 . .
    H H33A 0.919202 0.414849 1.069304 0.033 Uiso calc 1 . .
    H H33B 0.925089 0.349923 0.959485 0.033 Uiso calc 1 . .
    H H33C 0.869776 0.328506 1.049816 0.033 Uiso calc 1 . .
    C C34 0.63579(14) 0.47173(15) 0.3770(2) 0.0275(5) Uani d 1 . .
    H H34 0.593630 0.505419 0.388302 0.033 Uiso calc 1 . .
    C C35 0.68357(15) 0.37063(15) 0.2489(2) 0.0300(5) Uani d 1 . .
    H H35A 0.709455 0.394672 0.187861 0.045 Uiso calc 1 . .
    H H35B 0.658547 0.316752 0.215915 0.045 Uiso calc 1 . .
    H H35C 0.722664 0.360780 0.330382 0.045 Uiso calc 1 . .
    C C36 0.54932(14) 0.43254(18) 0.1702(2) 0.0338(5) Uani d 1 . .
    H H36A 0.521478 0.378714 0.169526 0.051 Uiso calc 1 . .
    H H36B 0.558662 0.441861 0.086657 0.051 Uiso calc 1 . .
    H H36C 0.517414 0.479056 0.188991 0.051 Uiso calc 1 . .
    N N2 0.95780(11) 0.51308(12) 0.75995(18) 0.0242(4) Uani d 1 . .
    H H2N 0.9840(16) 0.4923(18) 0.702(3) 0.029 Uiso d 1 . .
    N N3 0.87658(10) 0.39156(11) 0.69547(16) 0.0205(4) Uani d 1 . .
    N N10 0.66000(11) 0.52902(12) 0.98087(19) 0.0252(4) Uani d 1 . .
    H H10N 0.6751(16) 0.5206(18) 1.071(3) 0.030 Uiso d 1 . .
    N N11 0.92084(11) 0.60155(12) 1.02287(17) 0.0250(4) Uani d 1 . .
    N N25 0.57038(11) 0.56806(13) 0.64654(19) 0.0298(4) Uani d 1 . .
    N N34 0.62423(11) 0.42955(12) 0.26736(18) 0.0265(4) Uani d 1 . .
    O O4 0.79621(9) 0.27759(10) 0.63952(15) 0.0270(4) Uani d 1 . .
    O O9 0.77226(8) 0.45054(9) 0.99082(13) 0.0202(3) Uani d 1 . .
    O O34 0.69653(10) 0.47051(11) 0.46440(15) 0.0332(4) Uani d 1 . .
loop_
    _atom_site_aniso_label
    _atom_site_aniso_U_11
    _atom_site_aniso_U_22
    _atom_site_aniso_U_33
    _atom_site_aniso_U_12
    _atom_site_aniso_U_13
    _atom_site_aniso_U_23
    C1 0.0237(10) 0.0151(9) 0.0192(9) -0.0017(7) 0.0064(8) -0.0003(7)
    C2 0.0234(10) 0.0172(9) 0.0190(9) 0.0005(8) 0.0063(8) 0.0001(8)
    C4 0.0235(10) 0.0171(9) 0.0218(10) 0.0008(8) 0.0069(8) 0.0007(8)
    C5 0.0240(10) 0.0146(9) 0.0209(10) -0.0016(7) 0.0080(8) -0.0012(7)
    C6 0.0245(10) 0.0162(9) 0.0198(10) 0.0002(8) 0.0052(8) -0.0017(7)
    C7 0.0219(10) 0.0168(9) 0.0210(10) 0.0003(8) 0.0052(8) 0.0000(8)
    C8 0.0248(10) 0.0178(9) 0.0166(9) -0.0004(8) 0.0064(8) -0.0003(7)
    C9 0.0231(10) 0.0172(9) 0.0207(10) 0.0000(8) 0.0086(8) -0.0010(8)
    C10 0.0239(10) 0.0148(9) 0.0235(10) -0.0018(7) 0.0066(8) -0.0002(8)
    C11 0.0242(10) 0.0164(9) 0.0209(10) 0.0007(8) 0.0080(8) 0.0000(8)
    C12 0.0273(10) 0.0176(9) 0.0210(10) -0.0034(8) 0.0092(8) -0.0031(8)
    C13 0.0284(11) 0.0244(11) 0.0260(11) 0.0021(9) 0.0081(9) 0.0000(9)
    C14 0.0384(13) 0.0314(12) 0.0233(11) -0.0003(10) 0.0110(9) 0.0015(9)
    C15 0.0363(12) 0.0256(11) 0.0282(11) -0.0051(9) 0.0179(9) -0.0069(9)
    C16 0.0278(11) 0.0213(10) 0.0346(12) -0.0010(9) 0.0126(9) -0.0039(9)
    C17 0.0282(11) 0.0184(10) 0.0262(11) -0.0007(8) 0.0082(8) -0.0009(8)
    C18 0.0242(10) 0.0151(9) 0.0237(10) -0.0001(8) 0.0078(8) -0.0037(8)
    C19 0.0243(10) 0.0196(10) 0.0224(10) -0.0005(8) 0.0046(8) -0.0012(8)
    C20 0.0303(11) 0.0212(10) 0.0216(10) -0.0029(8) 0.0083(9) -0.0013(8)
    C21 0.0282(11) 0.0191(10) 0.0285(11) -0.0030(8) 0.0100(9) -0.0049(8)
    C22 0.0238(10) 0.0216(10) 0.0274(11) -0.0006(8) 0.0035(8) -0.0026(8)
    C23 0.0298(11) 0.0178(10) 0.0213(10) -0.0009(8) 0.0062(8) -0.0003(8)
    C24 0.0274(11) 0.0276(12) 0.0328(12) -0.0032(9) 0.0103(9) -0.0026(9)
    C25 0.0265(11) 0.0188(10) 0.0254(11) -0.0018(8) 0.0093(9) -0.0021(8)
    C26 0.0241(10) 0.0181(10) 0.0203(10) 0.0002(8) 0.0037(8) 0.0018(8)
    C27 0.0287(11) 0.0184(10) 0.0228(10) 0.0001(8) 0.0088(8) 0.0012(8)
    C28 0.0307(11) 0.0194(10) 0.0223(10) 0.0020(8) 0.0059(9) -0.0016(8)
    C29 0.0282(11) 0.0189(10) 0.0224(10) -0.0004(8) 0.0018(8) 0.0019(8)
    C30 0.0324(11) 0.0199(10) 0.0230(10) -0.0028(9) 0.0073(9) 0.0034(8)
    C31 0.0300(11) 0.0210(10) 0.0213(10) 0.0004(8) 0.0084(8) 0.0003(8)
    C32 0.0392(13) 0.0185(10) 0.0317(12) -0.0009(9) 0.0076(10) 0.0021(9)
    C33 0.0259(10) 0.0173(9) 0.0220(10) -0.0006(8) 0.0060(8) 0.0014(8)
    C34 0.0314(11) 0.0279(11) 0.0243(11) 0.0010(9) 0.0094(9) -0.0010(9)
    C35 0.0376(13) 0.0254(11) 0.0277(11) 0.0027(9) 0.0100(10) -0.0009(9)
    C36 0.0295(12) 0.0434(14) 0.0277(12) 0.0001(10) 0.0063(9) -0.0046(10)
    N2 0.0280(9) 0.0221(9) 0.0245(9) -0.0027(7) 0.0105(8) -0.0021(7)
    N3 0.0255(9) 0.0163(8) 0.0217(8) -0.0020(7) 0.0098(7) -0.0027(7)
    N10 0.0311(10) 0.0216(9) 0.0260(10) -0.0001(7) 0.0131(8) 0.0001(7)
    N11 0.0283(9) 0.0212(9) 0.0255(9) -0.0004(7) 0.0073(7) -0.0010(7)
    N25 0.0291(10) 0.0244(10) 0.0346(11) 0.0011(8) 0.0061(8) 0.0030(8)
    N34 0.0288(10) 0.0263(10) 0.0241(9) 0.0010(8) 0.0064(8) -0.0018(7)
    O4 0.0322(8) 0.0205(7) 0.0307(8) -0.0034(6) 0.0126(7) -0.0073(6)
    O9 0.0241(7) 0.0187(7) 0.0191(7) 0.0014(5) 0.0081(6) 0.0003(5)
    O34 0.0358(9) 0.0365(9) 0.0253(8) 0.0032(7) 0.0049(7) -0.0042(7)
_geom_special_details
;
 All esds (except the esd in the dihedral angle between two l.s. planes)
 are estimated using the full covariance matrix.  The cell esds are taken
 into account individually in the estimation of esds in distances, angles
 and torsion angles; correlations between esds in cell parameters are only
 used when they are defined by crystal symmetry.  An approximate (isotropic)
 treatment of cell esds is used for estimating esds involving l.s. planes.
;
loop_
    _geom_bond_atom_site_label_1
    _geom_bond_atom_site_label_2
    _geom_bond_site_symmetry_2
    _geom_bond_distance
    _geom_bond_publ_flag
    C1 C11 . 1.475(3) ?
    C1 C2 . 1.519(3) ?
    C1 C9 . 1.543(3) ?
    C1 C8 . 1.591(3) ?
    C2 N2 . 1.262(3) ?
    C2 N3 . 1.418(3) ?
    C4 O4 . 1.216(3) ?
    C4 N3 . 1.388(3) ?
    C4 C5 . 1.520(3) ?
    C5 C9 . 1.532(3) ?
    C5 C6 . 1.557(3) ?
    C5 H5 . 1.0000 ?
    C6 C18 . 1.517(3) ?
    C6 C7 . 1.587(3) ?
    C6 H6 . 1.0000 ?
    C7 C25 . 1.475(3) ?
    C7 C10 . 1.507(3) ?
    C7 C8 . 1.556(3) ?
    C8 C26 . 1.522(3) ?
    C8 H8 . 1.0000 ?
    C9 O9 . 1.459(2) ?
    C9 C33 . 1.512(3) ?
    C10 N10 . 1.259(3) ?
    C10 O9 . 1.375(2) ?
    C11 N11 . 1.149(3) ?
    C12 C17 . 1.384(3) ?
    C12 C13 . 1.388(3) ?
    C12 N3 . 1.449(3) ?
    C13 C14 . 1.387(3) ?
    C13 H13 . 0.9500 ?
    C14 C15 . 1.387(3) ?
    C14 H14 . 0.9500 ?
    C15 C16 . 1.392(3) ?
    C15 H15 . 0.9500 ?
    C16 C17 . 1.387(3) ?
    C16 H16 . 0.9500 ?
    C17 H17 . 0.9500 ?
    C18 C23 . 1.395(3) ?
    C18 C19 . 1.401(3) ?
    C19 C20 . 1.389(3) ?
    C19 H19 . 0.9500 ?
    C20 C21 . 1.392(3) ?
    C20 H20 . 0.9500 ?
    C21 C22 . 1.396(3) ?
    C21 C24 . 1.504(3) ?
    C22 C23 . 1.392(3) ?
    C22 H22 . 0.9500 ?
    C23 H23 . 0.9500 ?
    C24 H24A . 0.9800 ?
    C24 H24B . 0.9800 ?
    C24 H24C . 0.9800 ?
    C25 N25 . 1.143(3) ?
    C26 C31 . 1.393(3) ?
    C26 C27 . 1.397(3) ?
    C27 C28 . 1.387(3) ?
    C27 H27 . 0.9500 ?
    C28 C29 . 1.393(3) ?
    C28 H28 . 0.9500 ?
    C29 C30 . 1.391(3) ?
    C29 C32 . 1.506(3) ?
    C30 C31 . 1.391(3) ?
    C30 H30 . 0.9500 ?
    C31 H31 . 0.9500 ?
    C32 H32A . 0.9800 ?
    C32 H32B . 0.9800 ?
    C32 H32C . 0.9800 ?
    C33 H33A . 0.9800 ?
    C33 H33B . 0.9800 ?
    C33 H33C . 0.9800 ?
    C34 O34 . 1.229(3) ?
    C34 N34 . 1.335(3) ?
    C34 H34 . 0.9500 ?
    C35 N34 . 1.455(3) ?
    C35 H35A . 0.9800 ?
    C35 H35B . 0.9800 ?
    C35 H35C . 0.9800 ?
    C36 N34 . 1.456(3) ?
    C36 H36A . 0.9800 ?
    C36 H36B . 0.9800 ?
    C36 H36C . 0.9800 ?
    N2 H2N . 0.94(3) ?
    N10 H10N . 0.95(3) ?
loop_
    _geom_angle_atom_site_label_1
    _geom_angle_atom_site_label_2
    _geom_angle_atom_site_label_3
    _geom_angle_site_symmetry_1
    _geom_angle_site_symmetry_3
    _geom_angle
    _geom_angle_publ_flag
    C11 C1 C2 . . 108.85(17) ?
    C11 C1 C9 . . 108.90(17) ?
    C2 C1 C9 . . 110.55(16) ?
    C11 C1 C8 . . 111.83(16) ?
    C2 C1 C8 . . 107.95(16) ?
    C9 C1 C8 . . 108.76(16) ?
    N2 C2 N3 . . 125.53(19) ?
    N2 C2 C1 . . 119.71(19) ?
    N3 C2 C1 . . 114.63(17) ?
    O4 C4 N3 . . 121.14(19) ?
    O4 C4 C5 . . 120.22(18) ?
    N3 C4 C5 . . 118.64(17) ?
    C4 C5 C9 . . 113.46(17) ?
    C4 C5 C6 . . 109.41(16) ?
    C9 C5 C6 . . 110.87(16) ?
    C4 C5 H5 . . 107.6 ?
    C9 C5 H5 . . 107.6 ?
    C6 C5 H5 . . 107.6 ?
    C18 C6 C5 . . 114.69(17) ?
    C18 C6 C7 . . 110.33(16) ?
    C5 C6 C7 . . 105.86(16) ?
    C18 C6 H6 . . 108.6 ?
    C5 C6 H6 . . 108.6 ?
    C7 C6 H6 . . 108.6 ?
    C25 C7 C10 . . 113.04(18) ?
    C25 C7 C8 . . 109.31(17) ?
    C10 C7 C8 . . 110.95(17) ?
    C25 C7 C6 . . 108.74(16) ?
    C10 C7 C6 . . 105.03(16) ?
    C8 C7 C6 . . 109.64(16) ?
    C26 C8 C7 . . 116.18(17) ?
    C26 C8 C1 . . 112.08(16) ?
    C7 C8 C1 . . 107.58(16) ?
    C26 C8 H8 . . 106.8 ?
    C7 C8 H8 . . 106.8 ?
    C1 C8 H8 . . 106.8 ?
    O9 C9 C33 . . 105.95(16) ?
    O9 C9 C5 . . 109.93(16) ?
    C33 C9 C5 . . 112.84(17) ?
    O9 C9 C1 . . 107.35(16) ?
    C33 C9 C1 . . 114.04(17) ?
    C5 C9 C1 . . 106.61(16) ?
    N10 C10 O9 . . 123.02(19) ?
    N10 C10 C7 . . 125.6(2) ?
    O9 C10 C7 . . 111.38(17) ?
    N11 C11 C1 . . 175.8(2) ?
    C17 C12 C13 . . 121.3(2) ?
    C17 C12 N3 . . 120.32(19) ?
    C13 C12 N3 . . 118.38(19) ?
    C14 C13 C12 . . 119.2(2) ?
    C14 C13 H13 . . 120.4 ?
    C12 C13 H13 . . 120.4 ?
    C15 C14 C13 . . 120.1(2) ?
    C15 C14 H14 . . 119.9 ?
    C13 C14 H14 . . 119.9 ?
    C14 C15 C16 . . 120.0(2) ?
    C14 C15 H15 . . 120.0 ?
    C16 C15 H15 . . 120.0 ?
    C17 C16 C15 . . 120.2(2) ?
    C17 C16 H16 . . 119.9 ?
    C15 C16 H16 . . 119.9 ?
    C12 C17 C16 . . 119.1(2) ?
    C12 C17 H17 . . 120.4 ?
    C16 C17 H17 . . 120.4 ?
    C23 C18 C19 . . 117.73(19) ?
    C23 C18 C6 . . 119.75(19) ?
    C19 C18 C6 . . 122.41(18) ?
    C20 C19 C18 . . 120.7(2) ?
    C20 C19 H19 . . 119.7 ?
    C18 C19 H19 . . 119.7 ?
    C19 C20 C21 . . 121.7(2) ?
    C19 C20 H20 . . 119.2 ?
    C21 C20 H20 . . 119.2 ?
    C20 C21 C22 . . 117.3(2) ?
    C20 C21 C24 . . 120.8(2) ?
    C22 C21 C24 . . 121.8(2) ?
    C23 C22 C21 . . 121.3(2) ?
    C23 C22 H22 . . 119.3 ?
    C21 C22 H22 . . 119.3 ?
    C22 C23 C18 . . 120.9(2) ?
    C22 C23 H23 . . 119.5 ?
    C18 C23 H23 . . 119.5 ?
    C21 C24 H24A . . 109.5 ?
    C21 C24 H24B . . 109.5 ?
    H24A C24 H24B . . 109.5 ?
    C21 C24 H24C . . 109.5 ?
    H24A C24 H24C . . 109.5 ?
    H24B C24 H24C . . 109.5 ?
    N25 C25 C7 . . 174.4(2) ?
    C31 C26 C27 . . 118.15(19) ?
    C31 C26 C8 . . 117.91(19) ?
    C27 C26 C8 . . 123.83(19) ?
    C28 C27 C26 . . 120.4(2) ?
    C28 C27 H27 . . 119.8 ?
    C26 C27 H27 . . 119.8 ?
    C27 C28 C29 . . 121.8(2) ?
    C27 C28 H28 . . 119.1 ?
    C29 C28 H28 . . 119.1 ?
    C30 C29 C28 . . 117.5(2) ?
    C30 C29 C32 . . 121.6(2) ?
    C28 C29 C32 . . 120.8(2) ?
    C29 C30 C31 . . 121.2(2) ?
    C29 C30 H30 . . 119.4 ?
    C31 C30 H30 . . 119.4 ?
    C30 C31 C26 . . 120.9(2) ?
    C30 C31 H31 . . 119.6 ?
    C26 C31 H31 . . 119.6 ?
    C29 C32 H32A . . 109.5 ?
    C29 C32 H32B . . 109.5 ?
    H32A C32 H32B . . 109.5 ?
    C29 C32 H32C . . 109.5 ?
    H32A C32 H32C . . 109.5 ?
    H32B C32 H32C . . 109.5 ?
    C9 C33 H33A . . 109.5 ?
    C9 C33 H33B . . 109.5 ?
    H33A C33 H33B . . 109.5 ?
    C9 C33 H33C . . 109.5 ?
    H33A C33 H33C . . 109.5 ?
    H33B C33 H33C . . 109.5 ?
    O34 C34 N34 . . 125.3(2) ?
    O34 C34 H34 . . 117.3 ?
    N34 C34 H34 . . 117.3 ?
    N34 C35 H35A . . 109.5 ?
    N34 C35 H35B . . 109.5 ?
    H35A C35 H35B . . 109.5 ?
    N34 C35 H35C . . 109.5 ?
    H35A C35 H35C . . 109.5 ?
    H35B C35 H35C . . 109.5 ?
    N34 C36 H36A . . 109.5 ?
    N34 C36 H36B . . 109.5 ?
    H36A C36 H36B . . 109.5 ?
    N34 C36 H36C . . 109.5 ?
    H36A C36 H36C . . 109.5 ?
    H36B C36 H36C . . 109.5 ?
    C2 N2 H2N . . 112.5(17) ?
    C4 N3 C2 . . 124.93(17) ?
    C4 N3 C12 . . 117.45(17) ?
    C2 N3 C12 . . 117.42(17) ?
    C10 N10 H10N . . 112.8(17) ?
    C34 N34 C35 . . 120.03(19) ?
    C34 N34 C36 . . 121.7(2) ?
    C35 N34 C36 . . 117.86(19) ?
    C10 O9 C9 . . 116.16(15) ?
loop_
    _geom_torsion_atom_site_label_1
    _geom_torsion_atom_site_label_2
    _geom_torsion_atom_site_label_3
    _geom_torsion_atom_site_label_4
    _geom_torsion_site_symmetry_1
    _geom_torsion_site_symmetry_2
    _geom_torsion_site_symmetry_3
    _geom_torsion_site_symmetry_4
    _geom_torsion
    _geom_torsion_publ_flag
    C11 C1 C2 N2 . . . . -21.8(3) ?
    C9 C1 C2 N2 . . . . -141.3(2) ?
    C8 C1 C2 N2 . . . . 99.8(2) ?
    C11 C1 C2 N3 . . . . 162.27(17) ?
    C9 C1 C2 N3 . . . . 42.7(2) ?
    C8 C1 C2 N3 . . . . -76.1(2) ?
    O4 C4 C5 C9 . . . . 161.19(19) ?
    N3 C4 C5 C9 . . . . -19.4(3) ?
    O4 C4 C5 C6 . . . . -74.4(2) ?
    N3 C4 C5 C6 . . . . 105.0(2) ?
    C4 C5 C6 C18 . . . . 128.31(18) ?
    C9 C5 C6 C18 . . . . -105.81(19) ?
    C4 C5 C6 C7 . . . . -109.82(18) ?
    C9 C5 C6 C7 . . . . 16.1(2) ?
    C18 C6 C7 C25 . . . . -64.0(2) ?
    C5 C6 C7 C25 . . . . 171.40(16) ?
    C18 C6 C7 C10 . . . . 57.3(2) ?
    C5 C6 C7 C10 . . . . -67.34(19) ?
    C18 C6 C7 C8 . . . . 176.56(16) ?
    C5 C6 C7 C8 . . . . 51.9(2) ?
    C25 C7 C8 C26 . . . . 47.0(2) ?
    C10 C7 C8 C26 . . . . -78.3(2) ?
    C6 C7 C8 C26 . . . . 166.10(16) ?
    C25 C7 C8 C1 . . . . 173.51(16) ?
    C10 C7 C8 C1 . . . . 48.2(2) ?
    C6 C7 C8 C1 . . . . -67.4(2) ?
    C11 C1 C8 C26 . . . . 19.3(2) ?
    C2 C1 C8 C26 . . . . -100.43(19) ?
    C9 C1 C8 C26 . . . . 139.59(17) ?
    C11 C1 C8 C7 . . . . -109.61(19) ?
    C2 C1 C8 C7 . . . . 130.67(17) ?
    C9 C1 C8 C7 . . . . 10.7(2) ?
    C4 C5 C9 O9 . . . . 167.19(16) ?
    C6 C5 C9 O9 . . . . 43.6(2) ?
    C4 C5 C9 C33 . . . . -74.8(2) ?
    C6 C5 C9 C33 . . . . 161.62(17) ?
    C4 C5 C9 C1 . . . . 51.1(2) ?
    C6 C5 C9 C1 . . . . -72.5(2) ?
    C11 C1 C9 O9 . . . . 59.6(2) ?
    C2 C1 C9 O9 . . . . 179.10(15) ?
    C8 C1 C9 O9 . . . . -62.54(19) ?
    C11 C1 C9 C33 . . . . -57.5(2) ?
    C2 C1 C9 C33 . . . . 62.1(2) ?
    C8 C1 C9 C33 . . . . -179.57(16) ?
    C11 C1 C9 C5 . . . . 177.32(16) ?
    C2 C1 C9 C5 . . . . -63.1(2) ?
    C8 C1 C9 C5 . . . . 55.2(2) ?
    C25 C7 C10 N10 . . . . -1.0(3) ?
    C8 C7 C10 N10 . . . . 122.2(2) ?
    C6 C7 C10 N10 . . . . -119.4(2) ?
    C25 C7 C10 O9 . . . . 176.72(16) ?
    C8 C7 C10 O9 . . . . -60.1(2) ?
    C6 C7 C10 O9 . . . . 58.3(2) ?
    C17 C12 C13 C14 . . . . 0.8(3) ?
    N3 C12 C13 C14 . . . . 179.8(2) ?
    C12 C13 C14 C15 . . . . -0.5(3) ?
    C13 C14 C15 C16 . . . . 0.2(4) ?
    C14 C15 C16 C17 . . . . -0.2(3) ?
    C13 C12 C17 C16 . . . . -0.7(3) ?
    N3 C12 C17 C16 . . . . -179.82(19) ?
    C15 C16 C17 C12 . . . . 0.4(3) ?
    C5 C6 C18 C23 . . . . -156.70(18) ?
    C7 C6 C18 C23 . . . . 83.9(2) ?
    C5 C6 C18 C19 . . . . 27.2(3) ?
    C7 C6 C18 C19 . . . . -92.2(2) ?
    C23 C18 C19 C20 . . . . -3.6(3) ?
    C6 C18 C19 C20 . . . . 172.57(19) ?
    C18 C19 C20 C21 . . . . -1.2(3) ?
    C19 C20 C21 C22 . . . . 5.1(3) ?
    C19 C20 C21 C24 . . . . -172.4(2) ?
    C20 C21 C22 C23 . . . . -4.2(3) ?
    C24 C21 C22 C23 . . . . 173.3(2) ?
    C21 C22 C23 C18 . . . . -0.5(3) ?
    C19 C18 C23 C22 . . . . 4.4(3) ?
    C6 C18 C23 C22 . . . . -171.82(19) ?
    C7 C8 C26 C31 . . . . -148.55(19) ?
    C1 C8 C26 C31 . . . . 87.2(2) ?
    C7 C8 C26 C27 . . . . 35.4(3) ?
    C1 C8 C26 C27 . . . . -88.9(2) ?
    C31 C26 C27 C28 . . . . -0.3(3) ?
    C8 C26 C27 C28 . . . . 175.78(19) ?
    C26 C27 C28 C29 . . . . -1.0(3) ?
    C27 C28 C29 C30 . . . . 1.4(3) ?
    C27 C28 C29 C32 . . . . -177.4(2) ?
    C28 C29 C30 C31 . . . . -0.6(3) ?
    C32 C29 C30 C31 . . . . 178.2(2) ?
    C29 C30 C31 C26 . . . . -0.7(3) ?
    C27 C26 C31 C30 . . . . 1.1(3) ?
    C8 C26 C31 C30 . . . . -175.21(19) ?
    O4 C4 N3 C2 . . . . 175.69(19) ?
    C5 C4 N3 C2 . . . . -3.7(3) ?
    O4 C4 N3 C12 . . . . 1.0(3) ?
    C5 C4 N3 C12 . . . . -178.45(17) ?
    N2 C2 N3 C4 . . . . 175.9(2) ?
    C1 C2 N3 C4 . . . . -8.5(3) ?
    N2 C2 N3 C12 . . . . -9.4(3) ?
    C1 C2 N3 C12 . . . . 166.25(17) ?
    C17 C12 N3 C4 . . . . -98.1(2) ?
    C13 C12 N3 C4 . . . . 82.8(2) ?
    C17 C12 N3 C2 . . . . 86.7(2) ?
    C13 C12 N3 C2 . . . . -92.4(2) ?
    O34 C34 N34 C35 . . . . 5.8(4) ?
    O34 C34 N34 C36 . . . . 178.1(2) ?
    N10 C10 O9 C9 . . . . -177.47(19) ?
    C7 C10 O9 C9 . . . . 4.7(2) ?
    C33 C9 O9 C10 . . . . 178.80(16) ?
    C5 C9 O9 C10 . . . . -59.0(2) ?
    C1 C9 O9 C10 . . . . 56.6(2) ?
loop_
    _geom_hbond_atom_site_label_D
    _geom_hbond_atom_site_label_H
    _geom_hbond_atom_site_label_A
    _geom_hbond_site_symmetry_A
    _geom_hbond_distance_DH
    _geom_hbond_distance_HA
    _geom_hbond_distance_DA
    _geom_hbond_angle_DHA
    _geom_hbond_publ_flag
    C6 H6 O34 . 1.00 2.44 3.297(3) 143 yes
    C8 H8 O34 . 1.00 2.34 3.241(3) 149 yes
    C13 H13 O34 . 0.95 2.47 3.373(3) 159 yes
    C27 H27 N10 . 0.95 2.56 3.432(3) 152 yes
    C30 H30 N11 4_575 0.95 2.61 3.515(3) 160 yes
    C33 H33C O4 4_566 0.98 2.48 3.447(3) 170 yes
    C35 H35C O34 . 0.98 2.39 2.787(3) 104 no
    C24 H24C Cg7 2_646 0.98 2.84 3.715(2) 148 yes
_shelx_space_group_comment
;
The symmetry employed for this shelxl refinement is uniquely defined
by the following loop, which should always be used as a source of
symmetry information in preference to the above space-group names.
They are only intended as comments.
;
_shelx_estimated_absorpt_T_min     0.908
_shelx_estimated_absorpt_T_max     0.946
_shelx_hkl_file
;
   0   0   1    0.80    0.64
   0   0   1    0.79    0.56
   0   0   2 8626.00  431.33
   0   0   2 8885.90  431.57
   0   0   3    0.50    1.79
   0   0   4 2901.06  144.80
   0   0   5   -0.23    2.54
   0   0   5   -2.06    2.61
   0   0  -5   -1.71    2.62
   0   0   6   85.34    7.39
   0   0  -6  107.13    7.75
   0   0   6   98.23    7.64
   0   0   7    3.50    3.24
   0   0   7   -1.09    3.02
   0   0   7   -0.72    3.14
   0   0  -7   -1.33    2.99
   0   0   8  947.26   53.96
   0   0   8 1121.84   56.03
   0   0  -8 1083.74   55.62
   0   0   8 1076.58   55.92
   0   0   8 1114.03   56.10
   0   0  -9   -4.76    4.23
   0   0   9   -3.19    4.27
   0   0   9   -0.46    4.03
   0   0   9    1.13    2.67
   0   0   9    1.43    3.86
   0   0  10  104.55    9.00
   0   0  10   98.98    8.98
   0   0 -10   93.85    8.53
   0   0  10   82.77    7.16
   0   0  10   87.43    8.39
   0   0  11   -1.17    3.74
   0   0  11   -3.80    3.07
   0   0  11   -3.74    3.69
   0   0  12  171.40   10.51
   0   0  12  134.52    9.62
   0   1   0    0.54    0.38
   0  -1  -1  798.20   42.09
   0  -1   1  880.37   42.22
   0  -1   1  863.33   41.95
   0   1   1  842.46   42.19
   0  -1   2  367.43   18.61
   0  -1   2  356.93   18.22
   0   1   2  357.04   18.43
   0   1   3 2444.80  123.14
   0  -1   3 2588.74  123.51
   0  -1  -3 2426.24  123.26
   0  -1   4 1004.84   50.13
   0  -1  -4  960.02   49.83
   0  -1   5  206.62   13.17
   0  -1  -5  234.90   13.16
   0   1  -5  227.40   13.29
   0   1   5  222.61   13.34
   0  -1   5  228.47   13.39
   0  -1   5  217.56   13.29
   0  -1  -6    8.55    3.03
   0   1  -6   13.89    3.34
   0  -1   6   10.54    3.23
   0  -1   6   12.87    3.38
   0  -1   6   10.88    3.24
   0  -1  -7   16.55    4.14
   0   1  -7   20.05    4.29
   0  -1   7   30.43    4.66
   0  -1   7   16.78    4.43
   0  -1   7   23.73    4.53
   0  -1   8   10.70    4.40
   0   1   8    5.07    2.80
   0  -1   8   10.51    2.86
   0   1  -8   10.94    3.93
   0  -1  -8   12.80    3.85
   0  -1   8   12.10    3.56
   0  -1   8    9.46    3.67
   0  -1   8   12.20    4.31
   0  -1   9   54.64    6.43
   0  -1   9   50.78    6.43
   0  -1   9   30.88    4.34
   0   1   9   34.41    4.51
   0  -1  -9   37.16    5.57
   0   1  -9   42.93    6.06
   0  -1   9   29.56    5.75
   0   1   9   41.30    5.92
   0  -1  10   78.83    6.84
   0   1  10   73.59    7.82
   0   1  10   67.21    6.43
   0  -1  10   85.45    8.23
   0  -1  10   98.39    8.87
   0   1  10   79.07    8.27
   0  -1  10   83.27    8.57
   0  -1  10  103.04    8.96
   0  -1 -10   77.67    7.77
   0   1 -10   72.57    7.94
   0  -1  11  130.38    9.61
   0  -1  11  102.55    9.01
   0   1  11  110.32    8.79
   0  -1  11  113.49    8.77
   0  -1  11   98.52    7.59
   0  -1  12   64.34    5.58
   0   1  12   62.61    5.70
   0   1  12   52.90    5.66
   0  -1  12   65.56    5.92
   0   1  13  250.88   13.50
   0   2   0 3605.01  178.23
   0  -2   1 2153.62  106.27
   0  -2  -1 2157.49  106.40
   0   2  -1 2358.17  106.67
   0  -2   1 2031.45  106.52
   0   2   1 2114.12  106.51
   0   2  -2    6.48    2.08
   0   2   2    6.19    2.17
   0  -2   2    5.16    1.32
   0   2   2    4.46    1.85
   0  -2   2    4.74    1.99
   0  -2  -2    3.46    1.61
   0  -2   3  168.45    9.62
   0   2   3  171.28    9.61
   0  -2   3  172.85    8.97
   0   2   3  165.66    9.43
   0  -2  -3  158.94    9.30
   0  -2  -4 5276.41  263.01
   0   2   4 5252.41  262.98
   0   2   4 5234.97  263.30
   0  -2   4 5478.10  263.39
   0  -2  -5  170.30   10.18
   0  -2   5  178.45   10.62
   0   2   5  163.62   10.45
   0  -2   5  175.90   10.57
   0   2   5  166.56   10.51
   0   2   5  153.09   10.29
   0  -2   5  154.82   10.33
   0   2  -6  159.69   10.58
   0  -2  -6  160.17   10.06
   0   2  -6  143.33    9.84
   0  -2   6  150.31   10.36
   0   2   6  144.63   10.32
   0  -2   6  164.83   10.55
   0   2   6  152.68   10.39
   0   2   6  151.64   10.42
   0  -2   6  164.03   10.60
   0  -2  -7   26.19    4.06
   0   2  -7   31.96    4.79
   0   2   7   29.47    4.49
   0  -2   7   28.22    4.47
   0   2  -7   22.92    3.94
   0   2   7   24.52    4.43
   0  -2   7   22.89    4.41
   0  -2   7   21.95    4.24
   0   2   7   18.85    4.11
   0   2  -8  130.23    9.29
   0  -2  -8  100.68    8.48
   0  -2   8   80.45    7.67
   0   2  -8   92.26    8.29
   0  -2   8  113.21    9.04
   0   2   8  121.05    9.24
   0  -2   8  118.79    9.21
   0  -2   8  116.19    9.10
   0   2   8  108.10    8.87
   0   2   8  102.98    8.79
   0   2   8   87.33    7.31
   0  -2   8   90.97    7.39
   0   2   9  286.19   18.36
   0  -2   9  293.36   18.34
   0  -2   9  304.36   18.56
   0   2   9  306.53   18.52
   0  -2   9  259.26   16.65
   0   2   9  249.50   16.53
   0   2   9  287.68   18.28
   0  -2   9  312.41   18.58
   0   2  -9  310.27   18.60
   0  -2  -9  286.06   17.80
   0  -2  10   12.57    4.58
   0   2 -10   14.43    4.55
   0  -2 -10   15.21    4.18
   0  -2  10   12.70    3.48
   0   2  10   13.14    4.76
   0  -2  10    9.22    4.58
   0  -2  10    9.33    4.39
   0   2  10    9.23    4.13
   0  -2  10   16.08    4.68
   0   2  10   20.76    4.82
   0  -2  11  180.72   11.95
   0   2  11  177.99   11.83
   0   2  11  170.69   11.71
   0  -2  11  175.51   11.92
   0  -2  11  160.89   11.21
   0  -2  11  141.03   10.28
   0   2  12    3.04    2.93
   0  -2  12    2.97    2.77
   0   2  12    5.03    2.80
   0   2  13   10.56    2.02
   0   3   0    2.98    1.68
   0  -3  -1 1809.04   78.72
   0  -3   1 1349.86   78.76
   0   3   1 1401.78   78.74
   0   3   1 1824.10   79.29
   0   3  -1 1862.62   79.27
   0  -3   2   94.55    5.32
   0   3   2   93.54    5.95
   0  -3   2   90.49    5.97
   0  -3  -3  492.65   25.25
   0  -3   3  474.79   24.78
   0   3   3  505.92   25.66
   0   3  -3  519.83   25.55
   0   3   3  514.58   25.61
   0  -3   3  487.82   25.62
   0   3   4   17.64    2.95
   0   3  -4   15.99    2.73
   0  -3   4   18.51    2.84
   0   3   4   16.42    2.80
   0  -3  -4   21.53    2.62
   0   3  -5  189.45   11.96
   0   3   5  192.51   12.15
   0  -3   5  187.30   12.16
   0  -3   5  209.23   12.41
   0   3   5  216.18   12.44
   0   3   5  213.62   12.43
   0  -3   5  212.61   12.47
   0  -3  -5  212.95   11.91
   0   3  -6   50.05    4.92
   0  -3   6   30.97    4.65
   0   3   6   35.50    4.73
   0   3   6   29.86    4.52
   0  -3   6   41.63    4.97
   0  -3   6   42.89    4.92
   0   3   6   46.53    5.01
   0  -3  -6   34.38    4.38
   0  -3  -7   58.56    5.95
   0  -3   7   66.61    6.50
   0   3   7   57.94    6.26
   0   3  -7   69.58    6.34
   0  -3   7   60.83    5.45
   0  -3   7   70.18    6.70
   0   3   7   70.30    6.61
   0  -3   7   74.54    6.72
   0   3   7   73.86    6.59
   0   3   8  271.26   16.43
   0  -3   8  240.94   16.18
   0  -3   8  292.76   16.76
   0   3   8  278.47   16.57
   0   3   8  240.84   15.85
   0  -3   8  247.40   15.05
   0   3   8  259.81   16.40
   0  -3   8  260.70   16.34
   0  -3   8  194.44   15.02
   0   3  -8  265.81   16.09
   0   3   8  219.40   15.57
   0  -3  -8  260.42   15.70
   0   3  -8  284.80   16.82
   0   3  -9  188.55   13.22
   0  -3  -9  155.46   11.91
   0   3  -9  145.44   12.20
   0   3   9  186.58   12.97
   0  -3   9  215.06   13.44
   0   3   9  193.91   12.93
   0  -3   9  186.10   12.98
   0   3   9  201.81   13.11
   0  -3   9  185.97   12.93
   0  -3   9  134.55   11.62
   0  -3   9  158.11   11.39
   0  -3  10  445.16   24.62
   0   3  10  404.65   24.58
   0   3  10  416.52   24.29
   0  -3  10  424.86   24.71
   0  -3  10  440.00   24.52
   0   3  10  450.84   24.58
   0  -3  10  380.16   22.94
   0  -3  10  392.98   23.68
   0   3 -10  377.12   24.43
   0   3  11    1.05    3.53
   0  -3  11    7.03    3.67
   0  -3  11    3.19    3.18
   0  -3  11    6.66    2.85
   0  -3  11    5.02    3.53
   0   3  11    3.50    3.12
   0   3  12    4.54    2.59
   0  -3  12    5.20    2.75
   0   3 -12    5.41    2.79
   0   3  13   33.73    2.90
   0   4   0  470.29   24.13
   0   4   1 8687.57  445.67
   0  -4   1 8808.11  445.73
   0   4   1 9190.76  446.29
   0   4   1 9785.32  446.43
   0   4  -1 9999.00  446.37
   0  -4  -1 9522.93  446.26
   0  -4  -1 8875.59  445.68
   0   4   2 1215.62   58.61
   0  -4   2 1173.38   58.65
   0   4  -2 1318.75   59.06
   0  -4   2 1084.57   58.03
   0  -4  -2 1292.45   58.96
   0  -4  -2 1272.91   58.38
   0  -4   2 1149.24   58.84
   0   4  -3  267.23   14.79
   0  -4  -3  271.16   14.27
   0   4   3  270.96   14.65
   0  -4   3  279.27   14.76
   0  -4  -4  681.32   34.78
   0   4  -4  664.86   35.20
   0   4   4  685.38   35.37
   0   4   4  665.18   35.20
   0  -4   4  704.25   35.36
   0  -4  -5  202.37   11.82
   0   4  -5  215.35   12.44
   0  -4   5  194.01   12.28
   0   4   5  195.24   12.31
   0   4   5  202.63   12.37
   0  -4   5  215.25   12.48
   0  -4   5  210.95   12.49
   0   4   5  190.93   12.25
   0   4   5  221.95   12.46
   0   4  -6  137.67    9.60
   0  -4  -6  136.14    8.68
   0  -4   6  137.48    9.38
   0   4   6  104.49    8.84
   0  -4   6  143.56    9.42
   0   4   6  125.02    9.10
   0   4  -6  131.94    9.09
   0  -4   6  135.55    9.24
   0   4   6  111.31    8.97
   0  -4   7    7.50    2.68
   0   4   7    7.61    3.32
   0  -4   7    8.21    3.41
   0   4   7    6.96    3.17
   0   4   7    9.91    3.56
   0  -4   7   10.22    3.53
   0   4   7    6.09    3.32
   0   4  -7   11.02    3.72
   0   4   7    5.47    3.42
   0  -4   7   12.31    3.67
   0  -4  -7    4.30    2.81
   0  -4   7    5.44    2.71
   0   4   8   30.50    5.18
   0  -4   8   51.38    6.04
   0   4   8   41.77    5.57
   0   4   8   37.72    5.65
   0  -4   8   40.37    5.76
   0  -4   8   43.48    4.84
   0  -4   8   42.21    5.74
   0   4   8   41.93    5.61
   0   4  -8   33.86    5.64
   0  -4   8   33.29    4.89
   0  -4  -8   35.45    4.92
   0   4   9  252.86   16.24
   0  -4   9  275.70   16.60
   0   4   9  255.40   16.06
   0  -4   9  251.16   15.32
   0  -4   9  273.43   16.61
   0  -4   9  259.57   16.57
   0   4   9  242.87   16.33
   0   4   9  267.90   16.38
   0   4  -9  222.66   16.09
   0  -4   9  211.92   15.39
   0  -4  10  298.16   17.80
   0  -4  10  284.77   18.13
   0   4  10  303.32   18.54
   0  -4  10  324.10   19.00
   0   4  10  292.28   18.51
   0   4  10  308.34   18.68
   0  -4  10  321.45   18.91
   0  -4  11   16.03    3.26
   0   4  11   13.95    4.02
   0   4  11   17.33    3.72
   0  -4  11   16.39    3.77
   0   4  11   13.91    3.73
   0  -4  11   13.78    3.80
   0  -4  12    2.16    2.27
   0  -5   0   -0.61    1.76
   0   5   0    1.28    1.82
   0   5   1  254.51   12.46
   0   5  -1  252.00   12.38
   0  -5   1  219.20   12.14
   0  -5  -1  247.67   12.22
   0   5   1  234.84   12.20
   0  -5   1  208.78   11.22
   0   5  -2  505.29   23.25
   0   5   2  452.94   23.22
   0  -5   2  404.51   22.02
   0   5   2  453.68   22.47
   0  -5   2  437.12   22.56
   0  -5  -2  494.88   23.19
   0  -5  -2  460.32   22.24
   0  -5   2  451.53   23.08
   0   5  -3  959.05   48.75
   0  -5   3  935.05   48.46
   0   5   3  966.98   48.38
   0  -5  -3  963.62   47.98
   0  -5  -3  957.00   48.69
   0  -5  -4    9.05    2.86
   0   5   4    7.06    2.95
   0   5  -4    5.11    2.73
   0   5   4    9.62    2.21
   0  -5   4    7.93    2.42
   0  -5  -4    5.72    1.86
   0   5   5   11.48    2.82
   0  -5   5   14.88    3.02
   0   5  -5   19.24    3.46
   0   5   5   12.31    3.38
   0  -5   5   14.99    2.96
   0   5   5   17.30    3.06
   0   5   5   16.92    3.02
   0  -5   5   14.11    2.94
   0  -5  -5   13.64    2.50
   0   5   6  189.13   12.15
   0   5   6  192.49   12.13
   0  -5   6  200.07   12.35
   0  -5   6  196.08   12.30
   0   5  -6  186.51   12.22
   0   5  -6  192.11   12.60
   0  -5  -6  194.29   11.47
   0  -5   6  199.51   12.30
   0   5   6  182.25   12.05
   0   5  -7  248.78   14.91
   0  -5  -7  226.30   13.46
   0  -5   7  240.68   14.48
   0   5   7  218.90   14.06
   0  -5   7  252.90   14.61
   0   5   7  224.90   14.21
   0   5   7  225.13   14.20
   0  -5   7  232.57   14.37
   0  -5   7  224.33   13.75
   0   5   7  196.41   13.83
   0   5  -7  231.08   14.48
   0  -5   7  192.96   13.53
   0  -5  -8  173.16   12.60
   0   5  -8  196.36   13.53
   0   5   8  183.19   12.81
   0  -5   8  199.16   13.15
   0  -5   8  188.69   13.01
   0   5   8  190.21   12.74
   0  -5   8  199.05   12.93
   0   5   8  177.12   12.65
   0   5   8  172.79   12.57
   0  -5   8  194.49   12.31
   0   5  -8  190.13   13.19
   0  -5   8  180.11   12.38
   0   5  -9   24.49    5.28
   0  -5   9   20.58    4.59
   0   5   9   16.50    4.52
   0  -5   9   17.98    4.80
   0  -5  -9   17.59    4.77
   0   5   9   23.28    5.04
   0  -5   9    9.61    4.50
   0   5   9   18.79    4.52
   0   5  -9   22.31    5.47
   0  -5   9   25.67    4.24
   0  -5   9   15.84    4.71
   0   5   9   18.71    4.52
   0  -5  10  146.75   10.11
   0   5  10  144.17   10.63
   0   5  10  148.66   10.71
   0  -5  10  155.67   10.86
   0  -5  10  146.85   10.84
   0   5  10  150.34   10.63
   0   5  10  129.67   10.41
   0  -5  11   11.01    2.89
   0  -5  11   16.28    3.57
   0   5  11   12.36    3.81
   0   5  11   19.20    3.49
   0  -5  11   13.82    3.52
   0   5  12    2.01    2.58
   0  -5  12    1.23    1.58
   0   6   0 2017.64   97.61
   0  -6   0 1892.97   97.34
   0   6   1  204.19   11.71
   0   6  -1  216.92   11.92
   0   6   1  224.97   12.02
   0  -6  -1  216.09   11.76
   0  -6   1  190.49   11.69
   0   6  -2 1037.44   47.00
   0   6   2  982.37   46.97
   0  -6   2  941.75   46.78
   0   6   2  943.06   45.79
   0  -6   2  960.98   45.95
   0  -6  -2 1028.07   46.88
   0  -6   2  826.21   45.56
   0  -6   3  776.65   40.55
   0   6   3  825.30   40.45
   0   6  -3  781.77   41.13
   0  -6  -3  794.47   40.01
   0  -6  -3  818.09   41.12
   0   6   3  793.21   41.30
   0  -6  -4   21.15    3.63
   0   6  -4   27.22    3.80
   0  -6   4   22.40    2.94
   0   6   4   20.21    2.82
   0  -6  -4   21.70    2.32
   0   6  -5  132.10    8.88
   0  -6   5  149.43    8.64
   0   6   5  112.60    8.26
   0   6   5  134.43    8.33
   0  -6   5  124.64    8.54
   0  -6  -5  125.43    8.63
   0  -6  -5  123.15    7.61
   0   6   5  134.93    8.98
   0   6   5  103.82    8.12
   0  -6   5  123.13    8.39
   0   6  -6  246.28   14.40
   0  -6  -6  214.85   13.58
   0   6   6  202.60   13.31
   0   6   6  214.31   13.42
   0  -6   6  254.02   13.96
   0  -6   6  220.16   13.67
   0   6   6  203.27   13.57
   0   6  -6  237.83   14.12
   0  -6   6  229.29   13.69
   0   6   6  209.48   13.41
   0  -6  -7  273.66   17.03
   0   6  -7  308.46   18.04
   0   6   7  287.24   17.03
   0  -6   7  324.57   17.56
   0  -6   7  294.96   17.26
   0   6   7  290.04   17.08
   0   6   7  269.95   16.96
   0  -6   7  307.48   17.36
   0   6   7  256.11   16.87
   0   6  -7  288.50   17.55
   0  -6   7  253.82   16.78
   0   6  -8   29.96    5.19
   0  -6   8   33.45    4.87
   0  -6   8   23.74    4.57
   0   6   8   23.61    4.54
   0   6   8   30.44    4.99
   0  -6  -8   24.36    4.84
   0  -6   8   27.67    4.87
   0   6   8   26.57    4.51
   0  -6   8   33.15    4.40
   0   6  -8   23.78    5.45
   0  -6   8   28.62    4.74
   0   6   8   24.65    4.35
   0  -6   9  180.74   13.24
   0   6   9  180.51   13.04
   0  -6  -9  170.91   13.05
   0   6  -9  181.55   13.76
   0   6   9  196.46   12.98
   0  -6   9  220.97   13.40
   0  -6   9  212.87   12.95
   0   6   9  205.27   13.14
   0  -6   9  207.11   13.29
   0   6   9  192.74   12.85
   0   6  -9  192.49   13.76
   0  -6   9  186.02   13.00
   0  -6  10   23.18    3.89
   0   6  10   20.77    4.27
   0   6  10   20.00    4.36
   0  -6  10   14.42    3.78
   0   6  10   29.78    4.46
   0  -6  10   23.01    4.21
   0   6  10   21.94    3.90
   0  -6  11   64.92    5.57
   0   6  11   65.28    5.98
   0  -6  11   64.30    5.65
   0  -6  12   16.23    2.04
   0   6  12   15.79    2.85
   0   7   0    0.39    2.00
   0   7   0   -0.17    2.48
   0  -7   0    0.60    2.36
   0   7   1  566.52   30.62
   0   7  -1  590.92   30.95
   0   7   1  645.81   31.14
   0  -7  -1  623.02   30.73
   0  -7   1  534.48   30.67
   0  -7   2  273.28   14.26
   0  -7   2  231.70   12.69
   0  -7  -2  267.29   14.16
   0   7   2  273.17   14.33
   0   7  -2  283.50   14.46
   0  -7  -3  148.43    9.38
   0   7   3  151.79    8.30
   0  -7   3  151.81    8.47
   0   7   3  154.98    9.68
   0   7  -3  137.70    9.38
   0   7  -4  200.33   12.10
   0  -7  -4  185.17   11.92
   0  -7   4  204.49   11.33
   0   7   4  192.98   11.04
   0   7  -5  760.05   41.59
   0   7   5  791.74   40.86
   0  -7   5  798.80   41.12
   0   7  -5  795.15   41.83
   0  -7  -5  804.90   41.56
   0   7   6   15.41    3.62
   0  -7  -6   23.94    4.36
   0   7  -6   31.37    4.86
   0  -7   6   20.96    3.96
   0   7   6   14.82    3.43
   0   7   6   12.65    3.11
   0  -7   6   20.74    4.01
   0   7  -6   27.57    4.61
   0  -7   6   19.93    3.66
   0   7   6   10.88    3.23
   0   7   7   16.18    4.17
   0  -7  -7   24.34    4.89
   0   7  -7   25.82    5.01
   0   7   7   23.25    3.68
   0  -7   7   22.75    4.03
   0   7   7   20.95    3.69
   0  -7   7   23.93    3.93
   0  -7   7   18.95    4.14
   0   7  -7   29.65    4.99
   0  -7   7   26.96    4.21
   0   7   7   21.22    3.85
   0  -7   8  124.06    9.19
   0   7   8   94.91    8.58
   0  -7  -8  111.50    9.42
   0   7  -8  119.11    9.81
   0   7  -8  124.10   10.05
   0   7   8   95.50    8.38
   0  -7   8  124.17    9.11
   0   7   8  102.61    8.56
   0  -7   8  140.64    9.45
   0   7   8  132.60    9.33
   0  -7   8  109.51    8.97
   0   7   9   23.23    4.51
   0   7   9   16.92    4.73
   0  -7  -9   18.40    4.59
   0   7  -9   20.22    4.57
   0  -7   9   20.93    4.44
   0   7   9   10.19    3.25
   0  -7   9   24.00    4.11
   0   7  -9   23.81    5.14
   0  -7   9   12.05    4.08
   0   7   9   12.11    3.78
   0  -7   9   27.35    4.33
   0  -7  10    4.53    2.79
   0  -7  10   11.53    3.37
   0   7  10    5.21    3.72
   0  -7  11  205.93   12.49
   0   7  11  222.39   12.76
   0   7 -12    1.64    2.51
   0   7  12    1.21    1.76
   0  -8   0   55.65    4.78
   0   8   0   56.17    4.48
   0   8   0   56.07    5.04
   0  -8  -1 1725.27   88.83
   0  -8   1 1738.13   88.87
   0   8   1 1721.89   88.80
   0   8   1 1806.46   89.25
   0   8  -1 1860.88   89.24
   0  -8   2  421.13   23.18
   0  -8  -2  439.70   23.13
   0   8   2  439.22   23.28
   0   8  -2  414.19   23.31
   0  -8  -3  731.25   39.05
   0   8   3  764.91   39.45
   0   8  -3  756.17   39.33
   0  -8  -4  115.86    8.33
   0   8  -4  122.80    8.56
   0   8   4  120.16    8.63
   0  -8   5   20.76    3.66
   0   8  -5   24.41    3.90
   0  -8  -5   22.23    3.99
   0   8  -5   24.33    4.35
   0   8  -6    8.50    3.91
   0   8   6    9.54    3.16
   0   8  -6    7.73    3.47
   0  -8   6    4.24    3.09
   0  -8  -6    8.03    3.62
   0   8  -6    1.60    3.10
   0   8   7    3.44    3.23
   0  -8   7    3.30    3.26
   0   8  -7    6.70    3.60
   0  -8  -7    3.42    3.98
   0   8  -7    1.91    4.13
   0   8  -8    2.83    4.28
   0  -8  -8   -0.36    3.96
   0   8   8    0.41    4.00
   0   8   8   -1.30    3.62
   0  -8   8    5.94    3.32
   0  -8   8    7.56    3.73
   0   8  -8   -0.41    3.12
   0   8   9  144.09   11.05
   0  -8   9  174.09   10.79
   0   8   9  140.52   10.26
   0  -8   9  136.65   10.45
   0   8  10   35.11    4.99
   0   8  10   42.14    4.89
   0  -8  10   47.05    4.85
   0   8  11   80.30    5.80
   0  -8  11   72.64    5.63
   0   8 -12    2.38    2.08
   0   8  12    1.05    1.37
   0  -9   0    1.03    2.69
   0   9   0   -1.06    2.25
   0   9   0    1.47    2.74
   0  -9  -1   26.81    3.74
   0  -9   1   22.24    3.73
   0   9  -1   23.22    2.96
   0   9  -1   23.00    3.86
   0   9   1   27.59    3.99
   0   9   1   28.99    3.69
   0   9   2   32.07    4.22
   0   9  -2   33.25    4.38
   0  -9   2   26.45    4.14
   0   9  -3   52.84    5.32
   0  -9  -3   48.56    5.08
   0   9   3   48.24    5.12
   0  -9  -4  275.65   15.96
   0   9  -4  270.86   15.64
   0  -9   4  274.23   16.60
   0   9   4  255.83   16.32
   0   9  -4  244.27   16.45
   0   9  -4  273.46   16.24
   0   9   4  289.24   16.40
   0  -9  -5    2.03    3.23
   0   9  -5    1.06    3.43
   0   9   5    4.23    3.22
   0   9   5    1.70    2.64
   0   9  -5    1.64    3.61
   0   9   5    0.70    3.14
   0  -9   5    0.30    2.87
   0   9  -5    0.30    2.61
   0   9  -6   83.96    7.59
   0   9  -6   97.75    7.70
   0  -9  -6   65.73    7.10
   0   9   6   78.14    6.80
   0  -9   6   75.56    7.01
   0   9   6   65.98    7.62
   0  -9   6   78.94    6.57
   0   9  -6   91.99    7.78
   0   9  -7  131.31    9.83
   0   9  -7  151.29   10.45
   0  -9  -7  119.94   10.00
   0   9  -7  132.21   10.43
   0   9   7  130.15    9.52
   0  -9   7  139.79   10.13
   0   9   8    6.12    4.15
   0   9   8    5.68    3.65
   0  -9  -8    6.29    3.96
   0  -9   8   14.02    3.96
   0  -9   8    8.41    3.73
   0   9  -8    2.70    3.06
   0   9  -8   12.65    4.37
   0  -9   9   34.86    5.03
   0  -9   9   45.70    5.36
   0   9   9   36.12    5.56
   0   9   9   37.99    4.79
   0  -9  10   18.61    3.44
   0   9  10   12.40    3.19
   0   9  10   18.69    3.90
   0  -9  11    4.49    2.12
   0   9  11    4.25    2.13
   0 -10   0   82.26    6.24
   0  10   0   65.25    5.64
   0  10   0   80.00    6.51
   0 -10   1  193.66   11.95
   0 -10  -1  208.07   12.03
   0  10  -1  163.84   11.01
   0  10   1  201.74   11.81
   0  10  -1  201.86   12.33
   0  10   1  204.50   12.32
   0 -10   2   74.31    6.11
   0 -10  -2   71.20    5.96
   0  10  -2   62.05    5.93
   0  10  -2   55.04    4.56
   0  10   2   60.46    5.69
   0  10   3  195.30   12.48
   0  10  -3  198.21   12.50
   0  10   3  197.87   13.32
   0 -10   3  196.79   12.82
   0  10   3  202.58   12.40
   0 -10  -3  197.02   12.27
   0  10  -3  166.73   12.50
   0 -10   3  163.60   11.97
   0  10   4   47.27    5.77
   0  10  -4   41.65    4.46
   0 -10  -4   48.03    5.46
   0 -10   4   49.16    6.14
   0  10   4   59.31    5.85
   0  10  -4   43.49    5.94
   0  10   4   38.10    5.62
   0  10  -4   50.59    5.63
   0 -10   4   46.91    5.31
   0  10  -5  950.97   49.21
   0  10   5  890.68   47.63
   0  10   5  922.70   49.04
   0  10  -5  929.16   48.12
   0 -10  -5  921.96   48.38
   0  10   5  952.10   49.01
   0  10   5  934.21   48.88
   0 -10   5  898.55   48.43
   0  10  -5  889.12   48.77
   0 -10  -6   25.50    5.10
   0  10  -6   32.96    5.71
   0  10  -6   38.41    5.68
   0 -10   6   38.97    4.50
   0  10   6   31.08    4.38
   0  10   6   32.75    5.46
   0 -10   6   32.54    4.93
   0  10  -6   32.06    4.65
   0  10   7  332.71   19.70
   0 -10  -7  329.36   20.44
   0  10  -7  366.64   20.66
   0  10  -7  358.56   20.40
   0 -10   7  346.40   20.44
   0  10  -7  346.95   21.08
   0 -10   8   35.16    5.01
   0  10   8   32.24    4.39
   0 -10   8   32.83    4.87
   0  10   9  283.58   16.81
   0 -10   9  322.31   17.76
   0  10   9  297.09   17.96
   0 -10  10   89.56    6.35
   0  10  10   75.01    5.73
   0  10  10   82.36    6.60
   0  10  11   68.61    4.88
   0 -10  11   96.42    5.36
   0 -11   0    3.26    3.12
   0  11   0   -1.15    3.82
   0  11   0    1.59    3.05
   0  11   0   -0.22    2.35
   0 -11   1    6.19    3.75
   0 -11  -1   12.99    3.48
   0 -11   1    6.17    3.22
   0  11  -1    6.39    3.85
   0  11   1   11.10    2.96
   0  11  -1    6.15    2.45
   0  11  -1    7.42    3.49
   0  11   2   36.93    4.70
   0 -11  -2   37.17    4.77
   0 -11   2   30.53    4.48
   0 -11   2   26.80    4.93
   0  11  -2   30.71    4.72
   0  11   2   28.76    4.32
   0  11  -2   26.70    5.21
   0  11   2   36.06    5.69
   0  11   3  366.94   22.20
   0  11  -3  377.84   22.32
   0  11   3  388.56   23.10
   0  11  -3  416.43   22.79
   0 -11   3  401.97   22.89
   0  11   3  395.25   22.21
   0 -11  -3  388.70   22.05
   0  11  -3  385.50   22.87
   0 -11   3  368.42   22.08
   0  11   4   89.62    8.22
   0  11  -4   95.40    8.18
   0 -11   4  103.63    8.83
   0  11   4   83.47    8.65
   0  11   4  103.50    8.38
   0 -11  -4  113.16    8.19
   0  11  -4   80.84    8.55
   0 -11   4   94.51    8.04
   0  11   5  434.49   25.59
   0  11  -5  434.94   25.46
   0  11   5  435.23   25.44
   0  11   5  452.69   25.54
   0 -11  -5  440.23   25.02
   0  11  -5  479.29   26.14
   0 -11   5  423.39   25.04
   0  11   6    2.01    3.90
   0 -11  -6   -0.69    3.88
   0 -11   6    0.55    2.55
   0  11   6    3.16    2.75
   0  11  -6   -0.38    3.69
   0  11  -6   -0.41    3.91
   0 -11   6    1.38    3.34
   0 -11   7   17.61    3.97
   0  11  -7   21.63    4.28
   0  11  -7   21.37    4.67
   0  11   7   14.23    4.78
   0  11   7   15.51    3.47
   0 -11  -7   18.01    4.30
   0 -11   8   24.01    4.27
   0  11   8   25.77    3.59
   0 -11   8   22.16    4.18
   0  11   9   46.71    4.44
   0 -11   9   56.27    5.20
   0  11   9   48.87    5.56
   0 -11  10   29.24    3.30
   0  11  10   30.24    3.60
   0  11 -11    0.99    1.89
   0 -12   0   64.25    6.79
   0 -12   0   86.42    6.76
   0  12   0   61.16    5.62
   0  12   0   82.33    7.94
   0  12   0   58.93    6.86
   0  12   0   72.44    6.92
   0 -12  -1   14.49    3.93
   0 -12   1    9.03    4.13
   0  12   1   14.17    3.19
   0  12  -1    5.34    3.83
   0 -12  -1    9.91    3.93
   0 -12   1    8.18    4.21
   0  12  -1   -3.25    4.37
   0  12  -1    5.93    4.23
   0  12   1    4.18    3.84
   0  12   1   16.22    3.35
   0  12   2  248.52   14.63
   0  12  -2  243.23   15.05
   0  12   2  228.71   14.32
   0 -12  -2  232.06   14.44
   0 -12   2  256.20   14.79
   0  12   2  236.94   15.64
   0 -12   2  233.74   15.22
   0  12  -2  257.17   15.63
   0  12  -3   62.58    6.75
   0  12  -3   56.77    7.12
   0  12  -3   66.91    7.05
   0  12   3   57.69    7.22
   0  12   3   60.95    6.31
   0 -12  -3   69.25    6.53
   0 -12   3   60.91    7.17
   0 -12   3   54.54    6.31
   0  12   3   65.27    6.54
   0  12   4  258.47   15.15
   0  12  -4  217.51   14.86
   0  12   4  234.85   15.39
   0  12   4  220.40   14.61
   0 -12   4  198.92   14.39
   0 -12  -4  234.45   14.65
   0  12  -4  237.62   15.60
   0  12  -5  176.16   13.10
   0  12   5  183.00   13.17
   0 -12  -5  188.12   12.89
   0  12  -5  214.32   13.88
   0  12   5  191.09   13.22
   0 -12   5  195.70   12.96
   0 -12  -6   -2.05    3.72
   0 -12   6    2.13    2.43
   0  12  -6   -0.38    3.51
   0 -12   6   -1.02    3.32
   0  12  -6    2.45    3.57
   0  12   6    3.09    4.04
   0  12  -7  205.70   12.64
   0 -12   7  202.55   12.61
   0  12   7  169.62   11.35
   0  12   7  197.20   13.01
   0  12   8  152.62   10.42
   0 -12   8  222.55   12.18
   0  12  -8  176.03   10.87
   0  12   8  196.19   12.18
   0  12   9   23.92    3.02
   0 -12   9   49.75    4.32
   0 -12  10    1.21    1.69
   0  12  10    2.68    2.16
   0  12 -10    2.04    2.64
   0 -13   0   -0.33    3.56
   0  13   0    1.58    3.79
   0  13   0    2.66    4.10
   0  13   0   -0.38    3.45
   0 -13   0    5.45    4.33
   0 -13  -1   12.99    3.95
   0 -13   1   17.79    4.45
   0  13  -1   15.03    4.99
   0  13  -1   21.44    5.14
   0  13   1   13.16    4.15
   0  13   1   14.61    3.27
   0  13  -1   17.15    4.40
   0 -13  -1   19.22    4.52
   0 -13   1   15.05    4.81
   0  13   2   41.15    4.97
   0 -13   2   46.63    6.18
   0 -13  -2   32.18    5.04
   0 -13   2   31.78    5.09
   0  13  -2   36.93    5.89
   0  13   2   35.80    6.32
   0  13   2   26.09    4.92
   0  13   2   35.98    4.70
   0  13  -2   41.83    5.61
   0  13   3   14.13    3.95
   0 -13  -3   18.66    4.23
   0 -13   3   14.78    4.97
   0  13   3   15.31    4.78
   0  13  -3   21.41    4.81
   0  13  -3   14.58    5.21
   0  13  -3   13.62    4.07
   0  13   3   18.50    3.84
   0 -13   3   16.92    4.35
   0  13   4  168.88   11.59
   0  13  -4  162.33   11.90
   0  13   4  180.75   12.37
   0  13   4  147.60   11.30
   0 -13   4  149.84   11.42
   0  13  -4  168.80   12.62
   0 -13  -4  164.59   11.54
   0 -13  -5    3.39    3.70
   0  13   5    2.15    3.63
   0  13  -5    6.50    4.27
   0 -13   5    7.84    3.84
   0  13   5    2.20    3.66
   0  13  -5    2.44    3.45
   0 -13   6    6.67    3.71
   0  13   6   15.58    4.66
   0  13  -6    6.34    4.42
   0 -13   6    4.35    2.78
   0  13  -7  336.74   19.05
   0 -13   7  312.42   18.93
   0  13   7  351.04   19.62
   0 -13   8   24.92    3.80
   0  13   8   21.83    4.02
   0  13  -8   26.42    3.20
   0  13   8   26.37    4.16
   0 -13   9   12.84    2.54
   0 -13  10   40.09    2.91
   0 -14   0   38.88    5.60
   0 -14   0   47.77    6.32
   0  14   0   48.07    5.97
   0 -14  -1  301.69   19.41
   0 -14  -1  351.96   20.01
   0 -14   1  321.47   19.60
   0  14  -1  354.10   20.49
   0  14   1  313.51   19.68
   0 -14   1  340.38   20.14
   0  14  -1  372.76   20.84
   0  14  -1  310.94   19.90
   0 -14  -2   57.15    6.13
   0 -14   2   61.81    7.07
   0  14   2   42.69    5.78
   0  14  -2   57.86    6.87
   0  14  -2   58.00    7.02
   0  14   2   55.90    7.26
   0 -14   2   50.68    6.19
   0  14  -2   47.15    6.26
   0  14  -3   66.63    7.13
   0  14   3   73.24    7.85
   0  14   3   61.87    6.35
   0 -14   3   69.73    7.11
   0 -14  -3   67.99    6.79
   0  14   3   78.02    6.97
   0  14  -4  243.15   16.40
   0 -14  -4  233.79   15.76
   0 -14   4  247.85   15.87
   0  14   4  283.21   16.66
   0  14   4  268.47   15.93
   0  14  -4  254.59   16.79
   0  14   5    0.99    3.53
   0  14  -5    0.38    3.91
   0  14   5   -3.60    3.60
   0 -14   5   -0.32    3.33
   0  14  -6   19.83    4.38
   0 -14   6   25.51    4.14
   0 -14   6   17.00    3.05
   0  14   6   25.78    4.55
   0  14   7   11.35    3.63
   0  14  -7   15.45    3.34
   0  14  -8  138.94    8.53
   0 -14   8  155.23    9.33
   0  14   8  147.62    9.33
   0  14   8  159.09    9.51
   0 -14   9    1.69    1.55
   0 -15   0    0.35    4.03
   0 -15   0   -0.68    3.24
   0  15   0    0.38    3.94
   0  15   0   -1.74    4.21
   0  15  -1  190.41   13.63
   0  15   1  176.36   12.96
   0 -15   1  185.57   13.13
   0 -15  -1  192.53   13.13
   0  15  -1  242.83   14.64
   0 -15   1  220.32   13.82
   0 -15  -1  211.99   13.40
   0 -15  -2  103.50    8.61
   0  15  -2  112.72    9.30
   0 -15   2  125.18    9.38
   0  15   2  117.70    9.43
   0 -15   2   95.89    8.64
   0  15  -2   88.68    8.51
   0  15  -2  109.20    9.23
   0  15   3  392.76   21.87
   0 -15   3  335.86   20.84
   0  15   4   47.22    6.17
   0  15  -4   55.36    6.50
   0 -15   4   55.42    6.00
   0  15  -5   30.30    5.10
   0 -15   5   38.45    4.94
   0 -15   6   41.13    4.64
   0  15  -6   36.84    4.76
   0  15   7    6.12    3.21
   0  15  -7   14.75    2.98
   0  15   8   15.68    2.58
   0 -15   8   13.64    2.38
   0  16   0    0.40    4.34
   0  16   0   -2.33    3.79
   0 -16   0    1.52    3.52
   0  16   1   16.52    4.01
   0  16  -1   21.01    4.77
   0  16  -1   23.02    5.09
   0 -16  -1   25.28    4.32
   0 -16   1   22.49    4.60
   0 -16   1   19.14    4.59
   0 -16   2   -0.93    3.42
   0  16   2    6.83    3.97
   0  16  -2    3.96    3.84
   0 -16   3  102.61    8.63
   0  16   3  133.52    9.46
   0 -16   4   46.48    5.27
   0  16   4   53.55    5.71
   0  16  -4   60.15    6.17
   0 -16   5    7.99    2.93
   0  16  -5    7.49    3.49
   0 -16   5   10.07    2.17
   0  16  -6   14.58    3.18
   0  16   6   11.57    3.55
   0  16  -7   32.53    2.99
   0 -16   8    1.38    1.05
   0  17   0   -6.06    3.19
   0 -17   1   10.34    3.66
   0  17  -1    7.74    3.52
   0  17   1    1.94    2.51
   0 -17   2   62.09    7.08
   0  17  -2   81.08    7.39
   0 -17   3   45.73    4.85
   0  17   3   46.59    5.24
   0  17  -4  153.88    9.70
   0 -17   4  132.76    9.03
   0  17  -5   15.87    3.29
   0  17   5    6.86    2.94
   0  17  -6   38.66    3.50
   0 -17   6   40.47    3.35
   0  17   6   30.52    3.45
   0 -18   0   16.87    3.33
   0 -18   1  117.75    7.86
   0  18  -1  109.34    7.74
   0  18   2   30.39    3.38
   0  18  -2   33.86    4.07
   0 -18   2   32.70    3.92
   0  18  -3  159.63   10.17
   0  18   3  170.12    9.76
   0 -18   3  161.61    9.86
   0  18   4  121.98    7.90
   0  18  -4  143.59    8.41
   0  18  -5   16.56    2.39
   0 -18   5   13.63    1.96
   0  18   5   14.92    2.26
   0 -19   0    0.76    2.03
   0 -19   1   29.56    3.18
   0  19  -2   16.54    2.48
   0 -19   2   13.86    2.26
   0  19  -3   11.88    2.17
   0 -19  -3   14.86    2.16
   0 -19  -4   20.00    2.02
   0 -20   0   34.78    2.52
   0 -20  -1    7.33    1.21
  -1   0  12   63.94    5.84
  -1   0  11    4.45    3.70
  -1   0  11   -0.80    3.78
  -1   0  11   -1.55    3.18
   1   0 -10  391.67   22.65
  -1   0  10  420.23   23.06
  -1   0  10  395.85   22.84
   1   0 -10  333.48   21.91
  -1   0  10  351.86   21.10
  -1   0  10  365.36   22.04
  -1   0   9   -1.47    2.83
  -1   0   9    5.05    4.14
  -1   0   9   -3.04    3.68
   1   0  -9    1.92    3.49
  -1   0   9   -1.40    3.58
   1   0  -9   -0.43    3.48
  -1   0   9    0.90    4.08
  -1   0   9    0.89    4.04
  -1   0   8   79.19    7.32
   1   0  -8   51.79    6.58
  -1   0   8   55.31    5.43
  -1   0   8   59.88    6.74
  -1   0   8   73.71    7.08
  -1   0   8   62.75    5.97
  -1   0   7    0.34    3.02
  -1   0   7    1.04    2.78
   1   0  -7    0.33    2.84
  -1   0   7   -0.67    3.01
   1   0  -6 1161.28   57.03
  -1   0   6 1110.44   57.14
  -1   0   6 1037.69   56.83
  -1   0   5    0.85    2.44
  -1   0   5    1.51    2.54
  -1   0   4 2276.03  113.90
  -1   0   3    0.94    1.82
  -1   0   2 7539.73  372.63
  -1   0   1    0.08    0.60
   1   0   1    0.60    0.69
   1   0   2    2.77    1.55
   1   0   2    2.81    1.95
   1   0   3    0.17    1.34
   1   0   3    0.68    1.90
  -1   0  -3    0.37    1.73
   1   0   3   -0.10    1.76
  -1   0  -4  456.71   24.22
   1   0   4  457.03   24.45
   1   0   5   -1.47    2.67
  -1   0  -5   -0.44    2.61
   1   0   5    1.95    2.61
   1   0   6  326.82   18.95
   1   0   6  314.69   18.93
  -1   0  -6  327.50   18.70
   1   0   7   -0.38    3.08
  -1   0  -7    0.34    2.92
   1   0   8   93.82    7.46
   1   0   8  103.38    9.32
   1   0   8  113.66    9.41
  -1   0  -8  110.99    9.07
  -1   0  -9   -3.17    4.35
   1   0   9   -1.33    2.75
   1   0   9   -1.40    4.24
   1   0   9   -0.48    4.12
  -1   0  -9    1.75    4.08
   1   0  10   91.04    8.53
   1   0  10   80.93    7.94
  -1   0 -10   82.24    8.16
  -1   0 -10   65.07    7.43
   1   0  11    4.91    3.73
   1   0  11    2.99    3.75
   1   0  12  147.23    9.78
   1   0  12  164.79   10.39
  -1  -1  12  263.19   14.98
  -1   1  12  283.91   15.28
  -1  -1  12  317.29   16.03
  -1  -1  11  259.64   15.68
  -1   1  11  261.42   16.41
  -1  -1  11  294.77   16.54
  -1  -1  11  298.33   17.33
  -1  -1  11  282.93   17.14
  -1   1  11  231.35   15.37
   1   1 -10  373.60   22.39
   1  -1 -10  369.18   21.98
   1   1 -10  330.65   21.71
   1  -1 -10  309.09   21.44
  -1  -1  10  416.41   22.75
  -1   1  10  307.40   21.05
  -1  -1  10  424.73   22.82
  -1  -1  10  395.13   22.77
  -1   1  10  424.65   23.01
  -1  -1  10  390.22   21.89
  -1   1  10  333.68   20.70
  -1  -1  10  372.38   21.04
  -1   1  10  376.94   21.86
  -1  -1   9   66.41    7.33
  -1  -1   9   53.70    5.76
  -1   1   9   62.41    5.88
  -1  -1   9   60.06    6.88
  -1   1   9   61.14    6.95
   1   1  -9   58.26    6.92
  -1  -1   9   61.70    7.20
  -1  -1   9   58.65    6.17
  -1   1   9   56.89    6.32
   1   1  -9   57.38    6.69
  -1  -1   9   68.04    7.38
   1  -1  -9   61.30    6.73
  -1  -1   8    5.26    2.60
  -1   1   8    5.21    2.57
  -1  -1   8    2.03    2.68
   1   1  -8    6.80    3.55
   1  -1  -8    8.04    3.54
  -1  -1   8    6.62    3.53
  -1  -1   8    3.84    2.92
  -1  -1   8    3.62    3.42
  -1   1   8    3.51    3.09
   1   1  -8    9.44    3.67
  -1  -1   8    2.76    3.67
  -1  -1   7    6.14    3.62
   1   1  -7    8.54    3.68
   1  -1  -7    8.38    3.38
  -1  -1   7    7.60    3.69
  -1  -1   7    8.97    3.53
  -1  -1   6  152.81   10.56
   1  -1  -6  179.34   10.78
   1   1  -6  186.73   11.01
  -1  -1   6  143.06   10.57
  -1  -1   6  152.08   10.79
  -1  -1   5  324.92   18.48
   1  -1  -5  349.66   18.48
  -1   1   5  312.90   18.50
  -1  -1   5  323.82   18.54
  -1  -1   5  348.99   18.70
  -1  -1   4  487.87   25.71
  -1  -1   3   40.28    3.69
  -1  -1   3   37.07    3.32
  -1  -1   2 2792.81  139.81
  -1  -1   2 2801.21  139.73
  -1   1   2 2851.35  139.63
  -1  -1   1 4800.98  246.36
  -1  -1   1 4994.57  246.50
  -1  -1   1 4999.17  246.54
   1   1  -1 5213.86  246.42
   1   1   0 1151.20   51.96
   1   1   0  947.15   51.89
  -1   1   0 1003.33   51.87
  -1  -1   0 1003.84   51.97
   1  -1   0 1094.11   51.91
  -1   1   0 1099.83   51.85
   1  -1   1 5492.00  270.57
   1   1   1 5659.88  270.74
  -1  -1  -1 5302.16  270.69
   1  -1   2  276.24   14.08
   1   1   2  275.74   14.25
  -1  -1  -2  264.54   14.26
   1   1   3  603.86   31.15
   1   1   3  609.88   31.39
   1  -1   3  631.87   31.11
  -1   1  -3  602.08   31.44
  -1  -1  -3  590.73   31.29
   1  -1   3  632.02   31.61
   1   1   4   90.64    6.10
   1  -1   4  102.01    6.20
  -1  -1  -4   93.62    6.38
  -1   1  -4   92.68    6.59
   1  -1   4  103.90    6.81
   1  -1   5   54.86    5.19
   1  -1   5   56.69    5.27
   1   1   5   47.24    5.11
   1  -1   5   53.81    5.14
  -1  -1  -5   55.44    5.01
  -1   1  -5   54.59    5.10
   1  -1   6   27.19    4.16
   1  -1   6   18.91    3.79
   1  -1   6   18.99    3.80
  -1  -1  -6   22.89    3.77
  -1   1  -6   28.12    4.36
   1  -1   7   38.97    5.56
   1  -1   7   44.34    5.65
   1  -1   7   31.89    5.24
  -1  -1  -7   27.88    4.73
  -1   1  -7   32.19    4.97
  -1  -1  -8  110.40    8.94
  -1   1  -8  121.30    9.31
   1  -1   8  108.27    9.33
   1  -1   8   91.11    7.21
   1  -1   8  119.83    9.46
   1  -1   8  102.90    9.28
   1  -1   9  196.90   13.24
   1  -1   9  145.15   10.83
  -1  -1  -9  143.92   11.83
   1  -1   9  188.71   13.05
   1  -1   9  199.54   13.38
   1   1   9  182.48   13.16
  -1   1  -9  187.03   12.96
  -1  -1  -9  168.39   12.39
   1  -1  10   78.19    7.78
   1  -1  10   63.85    5.79
   1   1  10   71.43    7.41
   1  -1  10   68.78    7.34
  -1  -1 -10   45.64    6.52
  -1   1 -10   55.28    6.94
   1  -1  10   92.52    8.10
   1  -1  10   63.87    7.32
   1   1  10   68.24    7.46
  -1   1 -10   71.56    7.57
   1  -1  11    8.22    3.99
   1  -1  11    5.70    3.75
   1   1  11    6.62    3.84
   1  -1  11    3.57    3.68
   1  -1  12    8.27    3.34
   1  -1  12   15.70    3.33
   1   1  12   10.87    3.08
   1  -1  12   14.85    3.21
   1   1  12   15.89    3.38
   1   1  13   31.78    2.68
  -1   2  13   15.89    2.41
  -1  -2  12   34.41    4.35
  -1   2  12   21.68    3.93
  -1  -2  12   25.61    3.34
  -1   2  12   24.94    4.13
  -1   2  11   45.03    5.95
  -1  -2  11   42.09    5.80
  -1   2  11   37.88    5.33
  -1  -2  11   30.08    4.87
  -1   2  11   31.57    5.24
  -1  -2  11   47.18    5.83
  -1   2  11   40.10    4.43
  -1  -2  11   34.05    4.49
  -1  -2  10   27.86    4.29
  -1   2  10   19.48    4.04
  -1  -2  10   16.66    4.56
  -1   2  10   15.73    4.83
   1  -2 -10   22.99    4.49
   1   2 -10   22.76    4.76
  -1  -2  10   31.47    5.54
  -1   2  10   19.15    4.99
   1   2 -10   24.57    4.82
   1  -2 -10    6.72    4.09
  -1   2  10   17.44    4.41
  -1  -2  10   25.56    4.92
  -1   2  10   29.08    5.23
  -1  -2  10   14.68    4.56
  -1  -2   9    5.47    3.22
  -1   2   9    9.41    3.23
  -1   2   9    9.44    4.50
   1  -2  -9    4.57    3.59
   1   2  -9    8.17    4.36
  -1  -2   9    9.60    3.99
  -1   2   9    8.17    3.81
   1   2  -9   13.21    4.49
  -1   2   9    9.40    3.91
  -1  -2   9   10.44    4.47
  -1   2   9    9.14    4.49
  -1  -2   9   11.99    4.68
  -1   2   9    4.83    3.93
  -1   2   8   16.18    3.17
  -1  -2   8   19.93    3.44
   1  -2  -8   19.38    3.95
   1   2  -8   22.00    4.57
  -1  -2   8   14.31    3.40
   1   2  -8   12.49    3.80
  -1  -2   8   17.77    3.50
  -1  -2   8   22.75    4.84
  -1   2   8    9.83    3.99
  -1   2   8   20.31    4.26
  -1  -2   8   24.84    4.67
  -1   2   8   21.07    4.04
  -1  -2   8   19.37    4.47
  -1   2   8   19.56    4.28
  -1  -2   7  145.52   10.14
  -1   2   7  134.26    9.95
   1   2  -7  125.56    9.48
  -1  -2   7  138.61    9.99
  -1  -2   7  152.59   10.25
  -1   2   7  140.93   10.03
  -1   2   7  134.56    9.95
   1  -2  -7  151.63    9.80
   1   2  -7  142.70   10.27
  -1  -2   6   39.71    4.76
  -1   2   6   42.78    4.78
  -1  -2   6   49.62    5.04
  -1   2   6   44.95    5.01
  -1   2   6   44.26    4.93
  -1  -2   6   36.61    4.69
   1  -2  -6   48.63    4.67
  -1   2   5  158.94   10.38
  -1  -2   5  160.44   10.37
  -1  -2   5  177.71   10.59
  -1   2   5  180.22   10.65
  -1  -2   5  173.86   10.61
  -1   2   5  156.37   10.42
   1  -2  -5  171.43   10.22
  -1   2   4  793.05   39.68
  -1  -2   4  776.52   39.68
   1  -2  -4  747.63   39.31
  -1   2   3   10.42    2.43
  -1  -2   3   15.17    2.57
  -1  -2   3   14.34    2.30
  -1   2   3   13.47    2.22
  -1   2   3   12.76    2.23
  -1  -2   2 1760.28   86.99
  -1   2   2 1669.05   86.91
   1   2  -2 1855.67   86.84
  -1   2   2 1695.55   86.84
  -1  -2   2 1745.62   86.88
  -1  -2   1  246.60   13.15
  -1  -2   1  239.30   13.34
  -1   2   1  246.00   13.34
  -1   2   1  247.80   13.28
  -1  -2   1  241.73   13.30
   1   2   0    6.59    1.10
  -1  -2   0    8.06    0.96
   1  -2   0    9.07    1.10
  -1   2   0    7.58    0.68
   1   2   0    8.05    1.12
  -1   2   0    7.07    0.81
   1  -2   1   23.53    2.31
   1   2   1   27.68    2.74
  -1  -2  -2 2073.06  106.47
   1  -2   2 2161.65  106.23
   1   2   2 2201.33  106.66
  -1  -2  -3   90.38    5.94
   1   2   3   94.75    6.05
   1  -2   3  105.37    6.38
   1   2   3  100.59    6.29
   1  -2   3   95.27    5.69
   1  -2   4    2.81    2.01
   1  -2   4    1.13    2.24
   1   2   4   -1.12    2.20
  -1  -2  -4    1.53    2.02
   1   2   4    1.46    2.07
   1  -2   5    3.67    2.65
   1   2   5    1.47    2.62
  -1  -2  -5    2.64    2.46
   1  -2   5    2.53    2.71
   1   2   5    1.25    2.47
   1  -2   5    1.72    2.74
   1   2   5    3.17    2.83
   1  -2   6 1229.04   67.06
   1   2   6 1263.10   67.12
  -1   2  -6 1402.45   67.37
  -1  -2  -6 1303.01   66.74
   1   2   6 1309.82   67.24
   1   2   6 1260.07   67.19
   1  -2   6 1371.59   67.43
   1  -2   6 1290.29   67.28
   1   2   7   39.15    5.31
   1  -2   7   42.45    5.47
  -1  -2  -7   41.16    5.00
  -1   2  -7   46.42    5.66
   1  -2   7   31.30    4.34
   1  -2   7   39.87    5.26
   1   2   7   36.16    5.18
   1  -2   7   43.48    5.52
   1   2   7   38.20    5.20
   1   2   8   27.38    4.99
   1  -2   8   24.51    4.88
   1  -2   8   21.71    4.83
   1   2   8   25.52    5.30
  -1  -2  -8   21.11    4.56
  -1   2  -8   17.44    4.71
   1  -2   8   24.93    4.42
   1  -2   8   23.14    4.93
   1   2   8   22.50    4.89
   1  -2   8   17.44    3.29
   1  -2   9   47.88    6.43
   1   2   9   26.79    5.51
   1  -2   9   33.35    5.98
   1   2   9   31.46    5.96
   1  -2   9   31.72    4.32
   1   2   9   44.32    6.28
   1  -2   9   32.81    5.90
  -1   2  -9   38.23    6.04
  -1  -2  -9   33.70    5.49
   1  -2  10  231.71   15.52
   1   2  10  245.36   15.62
   1  -2  10  237.66   15.11
   1  -2  10  202.11   13.70
   1   2  10  236.21   15.58
   1  -2  10  250.63   15.77
   1   2  11   97.15    8.49
   1  -2  11  106.12    8.66
   1  -2  11  105.64    8.20
   1  -2  11  114.23    8.86
   1   2  11   91.50    8.45
   1  -2  12   34.59    4.29
   1   2  12   33.69    4.22
   1   2  13   68.55    4.38
  -1   3  13    0.95    1.85
  -1  -3  12    5.57    2.42
  -1  -3  12    7.15    2.92
  -1   3  12   10.77    3.06
  -1  -3  11  264.03   15.74
  -1   3  11  269.91   15.80
  -1  -3  11  268.77   15.72
  -1   3  11  255.58   15.55
  -1  -3  11  221.18   14.50
  -1  -3  11  214.62   14.64
  -1   3  10   25.82    4.25
  -1  -3  10   31.68    4.53
  -1  -3  10   34.77    5.33
   1   3 -10   44.01    5.99
  -1  -3  10   30.93    5.29
  -1   3  10   33.04    5.33
   1   3 -10   19.89    5.20
  -1   3  10   38.90    5.72
  -1  -3  10   39.05    5.86
  -1   3  10   33.66    5.49
  -1  -3  10   38.11    5.79
  -1  -3   9  395.15   23.12
  -1  -3   9  327.87   22.90
   1   3  -9  456.09   24.96
   1  -3  -9  411.88   23.64
  -1   3   9  391.80   23.84
   1   3  -9  395.57   24.02
  -1   3   9  362.54   22.83
  -1  -3   9  467.39   24.76
  -1   3   9  459.03   24.58
  -1  -3   9  419.89   24.44
  -1   3   9  462.25   24.70
  -1  -3   9  461.94   24.68
  -1   3   9  424.66   24.36
  -1  -3   8   99.09    8.42
   1   3  -8  133.23    9.99
   1  -3  -8  117.31    8.96
  -1  -3   8  142.66    9.98
  -1  -3   8  120.16    9.49
  -1   3   8  135.86    9.70
  -1   3   8  128.38    9.58
  -1  -3   8  114.77    8.49
  -1   3   8  102.36    8.26
  -1   3   8  112.61    9.46
  -1  -3   8  131.61    9.69
  -1   3   8   94.61    8.83
   1   3  -8  130.19    9.53
  -1   3   7  150.55   10.85
  -1  -3   7  181.15   11.41
  -1   3   7  152.34   10.98
  -1  -3   7  157.41   11.05
   1   3  -7  162.48   10.90
  -1  -3   7  163.08   11.11
  -1   3   7  157.19   11.14
   1   3  -7  159.04   11.29
   1  -3  -7  158.40   10.41
  -1  -3   6  144.01   10.39
  -1   3   6  157.75   10.56
  -1   3   6  150.17   10.50
  -1  -3   6  170.91   10.83
   1  -3  -6  176.19   10.18
   1   3  -6  170.85   10.36
  -1  -3   6  147.09   10.30
  -1   3   6  154.31   10.46
  -1   3   5   20.05    3.61
  -1  -3   5   17.33    3.61
  -1   3   5   19.90    3.45
  -1  -3   5   20.74    3.65
   1  -3  -5   26.96    3.14
   1   3  -5   32.47    3.78
  -1   3   5   21.73    3.49
  -1  -3   5   16.66    3.43
   1   3  -4  151.23    8.65
  -1  -3   4  143.02    8.87
  -1   3   4  134.50    8.69
   1  -3  -4  138.61    8.29
  -1   3   4  148.89    8.75
  -1   3   3 3074.14  152.30
  -1  -3   3 3122.69  152.37
   1  -3  -3 2939.34  151.95
   1   3  -3 3183.20  152.30
   1   3  -2 1003.61   47.38
   1  -3  -2  934.33   46.89
  -1   3   2  922.75   47.27
  -1  -3   2  959.13   47.37
  -1   3   2  923.00   47.18
  -1  -3   2  928.89   47.23
  -1   3   1 3739.40  187.36
  -1  -3   1 3646.11  187.26
  -1  -3   1 3736.88  187.40
  -1  -3   1 3771.58  187.47
  -1   3   1 3845.94  187.46
   1  -3  -1 4075.56  187.68
  -1   3   1 3825.22  187.69
   1   3  -1 4090.22  187.75
   1   3   0 7576.63  374.81
  -1   3   0 7550.68  374.55
   1  -3   0 7646.56  374.73
  -1  -3  -1 5065.98  248.36
   1  -3   1 4998.71  248.55
   1  -3   1 5009.44  248.24
   1  -3   2  221.22   11.87
   1   3   2  240.12   12.63
  -1  -3  -2  228.75   12.20
   1   3   2  251.78   12.46
   1  -3   2  233.69   12.45
   1  -3   3  450.17   23.33
   1   3   3  474.01   24.10
  -1  -3  -3  454.92   23.71
   1  -3   3  473.95   24.15
   1   3   3  457.31   24.04
   1  -3   4  916.48   46.38
   1  -3   4  950.18   47.37
   1   3   4  924.13   47.29
  -1  -3  -4  919.92   46.88
  -1   3  -4  892.88   47.26
   1   3   4  924.50   47.10
   1   3   5 1984.98  103.32
   1  -3   5 2001.37  103.37
   1   3   5 2092.79  103.46
   1   3   5 1983.21  103.40
   1  -3   5 2026.38  103.48
   1  -3   5 2130.35  103.53
  -1  -3  -5 2062.22  102.94
   1   3   5 2100.56  103.06
   1  -3   6   29.66    4.23
   1   3   6   20.88    3.86
  -1  -3  -6   27.58    3.95
   1  -3   6   18.83    3.89
   1   3   6   20.72    3.93
   1  -3   6   21.59    4.06
   1   3   6   17.00    3.86
   1   3   7   64.09    6.96
   1  -3   7   83.60    7.58
   1  -3   7   60.52    6.19
   1  -3   7   69.02    5.82
   1   3   7   75.53    7.33
   1   3   7   84.34    7.68
   1  -3   7   83.04    7.59
   1  -3   7   81.13    7.51
  -1  -3  -7   60.62    6.39
   1  -3   8   36.22    4.34
   1   3   8   41.17    5.96
   1  -3   8   42.58    6.06
  -1  -3  -8   37.06    5.28
   1  -3   8   25.50    4.77
   1   3   8   37.80    5.61
   1  -3   8   52.49    6.33
   1   3   8   42.16    5.81
   1  -3   8   48.72    5.91
   1   3   8   42.71    5.76
   1  -3   9   27.72    4.00
   1  -3   9   17.28    5.34
   1   3   9   18.50    5.32
  -1  -3  -9   21.26    4.39
   1  -3   9   17.58    4.64
  -1   3  -9   23.75    5.51
   1  -3   9   22.99    5.18
   1   3   9   17.03    4.70
   1   3   9   15.05    4.79
   1   3   9   31.65    5.61
   1  -3   9   18.18    5.38
   1   3  10   84.01    8.07
   1  -3  10   91.02    8.37
   1  -3  10   97.59    8.62
   1   3  10   83.20    8.40
   1  -3  10   81.59    6.88
   1   3  10   96.20    8.36
   1   3  11    0.67    2.98
   1  -3  11    2.06    3.22
   1  -3  11   -1.35    3.43
   1   3  11    1.66    3.10
   1  -3  11   -1.72    3.22
   1  -3  11   -0.99    2.48
  -1   3 -12  113.75    7.89
   1   3  12  127.60    8.57
  -1   4  12   18.88    3.26
  -1  -4  12   25.46    3.65
  -1  -4  12   20.41    2.97
  -1  -4  11   48.58    5.50
  -1   4  11   44.36    5.35
  -1  -4  11   36.64    4.62
  -1   4  11   40.24    5.19
  -1  -4  11   41.04    5.32
  -1   4  10  121.79   10.24
   1   4 -10  156.59   11.68
   1   4 -10  133.83   11.03
  -1  -4  10  141.75   10.17
  -1  -4  10  133.92   10.20
  -1   4  10  158.41   11.02
  -1  -4  10  165.82   11.30
  -1   4  10  148.15   10.97
  -1  -4  10  164.97   11.30
  -1   4  10  174.35   11.32
  -1   4  10  123.67    9.66
  -1  -4   9   69.09    6.21
  -1   4   9   48.75    6.58
  -1  -4   9   48.49    5.82
   1   4  -9   56.91    6.86
  -1  -4   9   58.48    6.83
  -1   4   9   65.45    6.96
  -1   4   9   51.64    5.68
  -1   4   9   62.72    6.70
  -1   4   9   63.21    6.78
  -1  -4   9   63.68    6.83
  -1  -4   9   70.17    6.97
  -1   4   8   38.05    5.73
  -1   4   8   50.45    6.33
  -1  -4   8   54.92    6.29
  -1  -4   8   61.93    6.47
  -1   4   8   54.84    6.25
  -1  -4   8   63.00    6.42
  -1   4   8   72.09    6.69
  -1   4   8   54.77    6.31
  -1   4   8   42.39    4.99
  -1  -4   8   42.87    5.07
   1   4  -8   58.73    6.43
  -1  -4   8   43.07    5.18
   1  -4  -8   40.55    5.15
   1  -4  -7  191.24   11.10
  -1   4   7  184.02   11.66
  -1  -4   7  180.61   11.73
  -1   4   7  158.87   11.37
  -1  -4   7  181.91   11.74
  -1  -4   7  173.08   11.04
  -1   4   7  152.44   11.30
  -1  -4   7  176.46   11.75
  -1   4   7  176.39   11.66
  -1   4   7  163.56   11.70
   1   4  -7  157.17   11.43
   1   4  -6  128.89    8.07
  -1   4   6   89.86    7.48
  -1  -4   6   88.30    7.53
  -1  -4   6   87.86    7.51
  -1  -4   6  110.06    8.08
  -1   4   6  102.75    7.73
  -1   4   6   99.98    7.58
   1  -4  -6  109.98    7.13
  -1   4   5    0.21    2.53
  -1  -4   5    0.66    2.57
  -1  -4   5    2.56    2.45
  -1   4   5    3.37    2.29
   1   4  -5   -0.61    2.34
  -1  -4   5    0.22    2.26
  -1   4   5   -1.49    2.25
   1  -4  -5    1.41    1.90
   1  -4  -4  990.57   49.68
  -1  -4   4 1001.54   50.30
  -1   4   4  964.19   50.16
   1   4  -4  981.85   50.19
   1  -4  -3  462.42   23.12
  -1   4   3  450.20   23.56
  -1  -4   3  444.39   23.64
   1   4  -3  454.03   23.69
   1  -4  -2 3708.99  175.63
   1  -4  -2 3597.44  174.98
   1   4  -2 3713.03  175.73
  -1   4   2 3382.49  175.70
  -1   4   2 3480.71  175.33
  -1  -4   2 3351.17  175.38
   1   4  -1 6910.90  311.76
  -1  -4   1 6540.94  311.19
  -1   4   1 6253.72  311.14
  -1   4   1 6497.27  311.59
  -1  -4   1 6097.73  311.07
  -1  -4   1 6007.48  311.00
   1  -4  -1 6925.37  311.66
   1  -4   0 3030.59  150.78
  -1   4   0 2991.66  150.55
   1   4   0 3137.49  150.93
  -1  -4  -1 2886.30  137.03
   1   4   1 2885.86  137.51
   1  -4   1 2707.50  137.35
   1  -4   1 2641.33  137.00
   1   4   1 2759.67  136.96
  -1  -4  -2 7256.60  348.41
  -1  -4  -2 7420.13  348.82
   1  -4   2 7196.62  348.66
   1   4   2 7285.08  348.61
   1  -4   2 6637.64  348.10
   1  -4   3  355.78   18.61
  -1  -4  -3  360.10   19.03
   1   4   3  368.05   19.65
   1  -4   3  382.96   19.54
   1   4   3  379.60   19.44
  -1   4  -4   27.56    3.52
  -1  -4  -4   32.53    3.18
   1   4   4   28.85    3.75
   1   4   4   21.33    3.25
   1  -4   4   24.41    2.50
   1  -4   4   32.32    3.63
   1   4   5   51.14    4.91
   1   4   5   47.81    4.99
   1  -4   5   49.44    5.03
  -1  -4  -5   53.20    4.54
  -1   4  -5   54.38    5.17
   1  -4   5   50.97    5.08
   1   4   5   56.89    5.03
   1  -4   5   56.47    5.06
   1   4   5   44.91    4.85
   1  -4   6  304.10   18.11
   1   4   6  290.67   17.96
   1  -4   6  301.42   18.22
   1   4   6  309.27   18.09
   1   4   6  303.86   18.09
   1  -4   6  345.49   18.46
  -1  -4  -6  302.66   17.48
  -1   4  -6  319.72   18.47
  -1  -4  -7   22.12    3.95
   1  -4   7   23.32    3.97
  -1   4  -7   27.75    4.91
   1  -4   7   26.64    4.83
   1   4   7   28.10    4.61
   1   4   7   25.18    4.34
   1  -4   7   29.44    4.92
   1   4   7   34.87    5.09
   1  -4   7   28.39    3.74
   1   4   7   19.46    4.37
   1  -4   7   29.35    5.02
   1  -4   8   41.82    5.36
  -1  -4  -8   37.59    5.15
   1   4   8   39.13    5.80
   1  -4   8   42.42    5.82
   1   4   8   38.57    5.70
   1  -4   8   53.95    6.30
   1   4   8   53.81    6.26
   1  -4   8   44.95    4.91
   1  -4   8   43.94    5.98
   1   4   8   47.42    6.05
   1  -4   9   13.17    4.34
   1  -4   9    9.88    3.98
   1   4   9   11.32    3.91
   1  -4   9   11.41    4.67
   1   4   9    8.35    4.46
   1   4   9    8.38    4.10
   1  -4   9    8.25    4.31
   1  -4   9   15.85    3.59
   1   4   9    9.67    4.44
   1   4  10  268.26   17.29
   1  -4  10  267.73   16.41
   1  -4  10  311.14   17.86
   1   4  10  275.52   17.45
   1  -4  10  299.13   17.75
   1   4  10  278.38   17.45
   1  -4  11    4.87    3.08
   1   4  11    3.29    3.05
   1  -4  11    3.55    2.36
   1   4  11    5.49    3.63
   1  -4  11    4.68    3.02
   1   4  11    5.68    3.01
   1   4  12   39.45    4.07
  -1   4 -12   28.74    3.75
   1  -4  12   36.93    3.83
  -1  -5  12    7.59    2.24
  -1   5  12    5.13    2.88
  -1  -5  12    5.40    2.43
  -1  -5  11    3.88    2.91
  -1   5  11   -0.88    3.66
  -1  -5  11    5.41    3.09
  -1   5  11    3.69    2.88
  -1  -5  10   61.81    6.40
  -1   5  10   47.36    5.92
  -1   5  10   50.36    5.80
  -1  -5  10   44.34    5.73
  -1  -5  10   51.37    5.58
  -1   5  10   39.77    5.57
  -1   5  10   51.57    6.01
  -1  -5   9   73.14    6.63
  -1   5   9   69.46    7.19
  -1  -5   9   55.27    6.26
   1  -5  -9   65.54    6.97
  -1  -5   9   58.89    6.89
  -1   5   9   57.54    6.78
  -1   5   9   72.74    6.40
   1   5  -9   57.32    7.18
  -1  -5   9   70.67    7.12
  -1   5   9   63.09    6.93
  -1  -5   9   67.32    7.11
  -1   5   9   64.38    6.96
  -1  -5   8   57.26    6.12
   1   5  -8   78.91    7.67
   1  -5  -8   61.28    6.72
  -1  -5   8   80.93    7.33
  -1   5   8   61.34    6.77
  -1   5   8   64.57    6.25
   1   5  -8   59.42    6.99
  -1   5   8   55.49    6.40
  -1  -5   8   89.29    7.43
  -1   5   8   72.13    6.89
  -1  -5   8   69.31    6.97
  -1   5   8   68.08    6.95
  -1  -5   8   73.06    6.42
  -1  -5   7    5.36    2.68
  -1   5   7    6.13    2.74
  -1   5   7    5.05    3.06
  -1   5   7    3.86    2.96
  -1  -5   7    1.68    2.85
  -1  -5   7    3.51    3.26
  -1   5   7    1.89    3.04
  -1   5   7    5.66    3.05
  -1  -5   7    5.92    3.03
  -1  -5   7    3.48    2.28
   1  -5  -7    3.42    2.35
  -1  -5   7    2.65    2.38
   1   5  -7    4.32    3.60
   1   5  -7    4.60    3.47
  -1   5   6   -1.56    2.98
  -1  -5   6    2.39    2.68
   1  -5  -6    4.58    1.99
  -1  -5   6    1.67    2.66
  -1   5   6   -0.79    2.37
  -1  -5   6    1.91    2.46
  -1   5   6   -0.52    2.57
   1   5  -6    1.91    3.18
  -1   5   5   18.14    3.80
  -1  -5   5   28.56    3.92
  -1   5   5   35.28    4.30
  -1   5   5   22.30    3.70
  -1   5   5   25.97    3.63
  -1  -5   5   36.68    4.29
  -1  -5   5   28.60    3.99
   1   5  -5   45.19    4.47
   1  -5  -5   36.53    3.24
   1  -5  -4    2.48    1.55
   1   5  -4    3.00    2.73
  -1  -5   4    1.66    2.24
  -1   5   4    2.65    2.03
   1  -5  -4    2.05    2.70
   1   5  -3  276.76   15.34
  -1   5   3  274.02   14.90
  -1  -5   3  267.09   15.02
   1  -5  -3  285.76   15.28
   1  -5  -3  286.92   14.38
  -1   5   3  281.70   15.44
  -1   5   2 3184.05  133.66
   1  -5  -2 3305.19  133.53
   1   5  -2 3383.90  133.72
  -1   5   2 3133.16  132.86
  -1  -5   2 3137.21  132.96
   1   5  -1  275.98   13.20
  -1   5   1  258.02   12.92
   1  -5  -1  269.45   13.01
   1  -5   0  766.36   38.41
   1   5   0  796.88   38.60
  -1   5   0  728.73   38.11
  -1  -5  -1 5588.01  268.61
  -1  -5  -1 5408.21  268.07
   1  -5   1 5420.13  268.55
   1   5   1 5635.39  268.75
   1   5   1 5278.72  267.85
   1  -5   1 5485.20  267.96
  -1  -5  -2  111.21    5.75
   1  -5   2   90.47    5.41
   1  -5   2   96.62    5.87
   1   5   2   98.92    5.82
   1  -5   2   91.76    6.25
  -1  -5  -3  250.42   14.32
  -1  -5  -3  277.43   13.81
   1   5   3  275.62   14.13
   1  -5   3  263.03   14.19
   1  -5   3  244.55   13.24
   1   5   4   14.74    3.19
  -1   5  -4   12.44    2.83
  -1  -5  -4   11.85    2.23
   1  -5   4   11.48    2.65
   1   5   4    9.57    2.40
   1   5   5   67.47    5.87
   1   5   5   63.57    5.72
   1  -5   5   64.65    5.61
   1   5   5   58.81    5.51
   1  -5   5   69.70    5.76
   1   5   5   68.39    5.57
   1  -5   5   68.60    5.84
  -1   5  -5   74.89    6.02
  -1  -5  -5   64.90    5.05
   1  -5   6   -0.30    2.96
   1   5   6    0.29    2.66
   1   5   6    1.76    2.44
   1  -5   6    1.54    2.67
   1   5   6    6.52    3.16
   1  -5   6    0.92    2.70
   1   5   6    1.17    2.53
  -1  -5  -6   -1.98    2.33
  -1   5  -6    3.01    3.04
   1  -5   7   94.63    7.64
   1   5   7   68.35    7.03
   1  -5   7   85.07    7.13
   1   5   7   67.10    7.01
   1  -5   7   76.23    6.67
  -1   5  -7   93.95    7.95
  -1  -5  -7   78.97    6.75
   1   5   7   78.52    7.24
   1  -5   7   91.76    7.60
   1   5   7   92.96    7.60
   1  -5   7   95.96    7.79
   1   5   8  223.94   14.16
   1  -5   8  229.50   14.39
   1  -5   8  192.28   13.59
   1  -5   8  213.36   13.34
   1   5   8  186.26   13.67
   1  -5   8  231.11   14.50
   1   5   8  220.35   14.20
   1   5   8  218.28   14.10
   1  -5   8  212.99   14.32
  -1  -5  -8  185.26   13.63
  -1   5  -8  214.44   14.57
   1  -5   9   66.16    6.69
   1   5   9   60.51    6.47
  -1   5  -9   48.99    6.52
   1  -5   9   41.17    5.98
   1   5   9   45.18    5.98
   1  -5   9   54.01    6.37
  -1  -5  -9   45.77    6.20
   1   5   9   49.83    5.98
   1  -5   9   51.37    6.16
   1   5   9   59.12    6.54
   1  -5   9   48.30    5.34
   1  -5  10   75.54    6.61
   1   5  10   87.32    7.61
   1  -5  10   79.32    7.22
   1  -5  10   81.05    7.69
   1   5  10   78.62    7.33
   1  -5  10   92.87    7.83
   1   5  10   81.92    7.56
   1  -5  11    4.33    2.83
   1  -5  11    3.41    2.75
   1   5  11    0.26    2.63
   1   5  11    4.46    3.21
   1  -5  11    1.72    2.29
   1   5  12   95.10    6.26
  -1   5 -12   81.66    6.32
  -1   6  12   13.77    2.90
  -1  -6  12   17.15    2.58
  -1  -6  11   21.89    3.72
  -1  -6  11   30.63    3.99
  -1   6  11   25.92    4.32
  -1   6  10   14.49    3.58
  -1  -6  10   15.83    3.83
  -1  -6  10   20.25    4.26
  -1   6  10   21.54    4.06
  -1  -6  10   18.98    3.94
  -1   6  10   18.71    4.57
  -1   6  10   21.82    4.35
  -1  -6   9   35.01    4.89
  -1   6   9   39.34    5.66
  -1   6   9   30.88    5.24
   1  -6  -9   34.74    5.57
  -1  -6   9   42.02    5.38
  -1   6   9   33.53    4.96
   1   6  -9   44.28    6.29
  -1  -6   9   42.62    5.47
  -1   6   9   36.21    5.00
  -1   6   9   39.14    5.30
  -1  -6   9   46.64    5.66
   1   6  -9   39.24    5.82
  -1  -6   9   30.40    4.74
  -1   6   8  131.21   10.34
  -1  -6   8  154.83   10.86
  -1   6   8  140.73   10.69
  -1  -6   8  155.25   10.60
  -1  -6   8  123.57   10.14
   1  -6  -8  158.03   11.05
   1   6  -8  177.60   11.91
   1   6  -8  158.53   11.40
  -1   6   8  149.26   10.38
  -1   6   8  130.87   10.47
  -1  -6   8  172.31   11.08
  -1   6   8  148.03   10.64
  -1  -6   8  160.81   11.04
  -1   6   7   84.05    7.76
  -1  -6   7   85.62    7.48
   1  -6  -7   96.93    8.09
   1   6  -7  116.07    8.95
  -1   6   7   93.19    7.68
  -1   6   7  111.90    8.03
  -1  -6   7  102.08    8.07
  -1  -6   7  113.38    8.21
  -1  -6   7  111.42    8.16
  -1   6   7  115.84    8.17
  -1   6   7   97.56    7.76
  -1  -6   7   98.69    7.44
   1   6  -7   89.08    8.16
   1   6  -6   32.58    4.69
   1  -6  -6   25.07    4.09
  -1   6   6   17.10    3.41
  -1  -6   6   18.08    3.67
  -1   6   6   19.42    3.60
  -1  -6   6   19.13    3.62
  -1   6   6   20.91    3.59
  -1  -6   6   26.55    4.09
  -1   6   5   62.66    5.42
  -1  -6   5   70.86    5.70
  -1  -6   5   88.71    5.84
  -1   6   5   77.38    5.53
   1   6  -5   80.02    6.27
  -1   6   5   59.41    5.41
  -1  -6   5   61.01    5.52
   1  -6  -5   71.52    5.85
   1   6  -4  607.08   33.11
   1  -6  -4  653.88   33.10
   1  -6  -4  637.43   31.94
  -1   6   4  634.30   32.61
  -1  -6   4  620.84   32.76
  -1   6   3  184.54    9.92
  -1  -6   3  178.27   10.03
  -1   6   3  184.48   10.83
   1  -6  -3  183.26   10.65
   1   6  -3  171.31   10.67
  -1   6   2  260.40   13.70
  -1  -6   2  262.12   13.81
  -1   6   2  268.89   14.76
   1  -6  -2  285.19   14.74
   1   6  -2  300.45   14.96
   1  -6  -1  421.60   20.10
  -1   6   1  427.48   20.04
   1   6  -1  432.23   20.31
  -1  -6   0   80.31    5.25
   1  -6   0   77.86    5.19
   1   6   0   77.03    5.33
  -1   6   0   76.19    4.82
  -1   6   0   74.70    4.04
  -1  -6  -1  498.23   20.50
   1   6   1  514.19   20.76
   1   6   1  493.51   20.61
   1  -6   1  461.40   20.39
   1  -6   2 1867.96  101.90
   1  -6   2 2075.88  102.93
  -1  -6  -2 2191.69  103.03
  -1  -6  -2 2135.61  102.12
   1   6   2 2192.88  103.23
   1   6   2 2100.14  102.12
   1  -6   2 2091.87  102.28
  -1  -6  -3  475.13   24.15
  -1  -6  -3  504.00   23.22
   1  -6   3  406.79   22.60
   1  -6   3  471.77   23.64
   1   6   3  499.95   23.52
  -1  -6  -4   33.93    4.15
  -1  -6  -4   33.23    3.06
  -1   6  -4   37.26    3.95
   1   6   4   29.11    3.24
   1   6   4   31.16    4.25
   1  -6   4   30.66    3.50
  -1  -6  -5    2.14    2.91
  -1   6  -5    0.85    2.79
  -1  -6  -5    0.16    1.84
   1  -6   5    0.23    2.35
   1   6   5    0.67    2.14
   1   6   5    0.68    2.05
   1  -6   5   -0.97    2.28
   1   6   5   -0.28    3.06
   1  -6   5    2.68    2.56
   1   6   5    0.45    2.11
   1   6   6   -2.23    2.78
  -1  -6  -6    1.42    3.29
  -1   6  -6    1.37    2.95
   1  -6   6    6.36    2.87
  -1  -6  -6    6.36    2.49
   1   6   6   -1.93    2.88
   1  -6   6   -2.57    2.98
   1  -6   6    3.60    2.67
   1   6   6    0.28    2.37
   1   6   6   -0.32    3.18
   1  -6   6    0.60    2.55
   1   6   6   -2.77    2.54
  -1  -6  -7    1.65    3.62
   1  -6   7    0.64    3.00
  -1   6  -7    4.77    3.81
   1   6   7    4.51    3.30
   1   6   7    5.29    2.96
   1  -6   7    4.24    3.27
   1   6   7    2.58    3.16
   1  -6   7    6.67    3.57
   1   6   7    5.15    3.05
   1  -6   7    2.41    3.11
   1  -6   8   23.71    3.91
  -1  -6  -8   16.08    4.65
   1  -6   8   20.21    4.53
  -1   6  -8   18.84    4.65
   1   6   8   19.06    4.46
   1  -6   8   15.83    4.00
   1   6   8   18.45    4.00
   1  -6   8   19.56    4.31
   1   6   8   18.95    4.26
   1   6   8   17.47    4.01
   1  -6   8   17.23    4.20
   1  -6   9  283.98   17.98
   1   6   9  279.33   17.74
   1  -6   9  319.73   17.65
   1  -6   9  351.62   18.37
   1   6   9  302.50   17.85
  -1  -6  -9  247.56   17.82
  -1   6  -9  294.18   18.68
   1   6   9  284.12   17.60
   1  -6   9  275.92   18.12
   1  -6   9  341.12   18.35
   1   6   9  253.09   17.67
   1  -6  10   30.39    4.48
   1  -6  10   36.93    4.44
   1   6  10   31.90    4.46
   1  -6  10   29.92    4.53
   1   6  10   30.18    5.06
   1   6  10   28.08    4.62
   1  -6  10   24.80    4.44
   1  -6  11  127.07    8.86
   1  -6  11  128.82    8.45
   1   6  11  147.60    9.16
   1   6  12   45.02    3.76
  -1   6 -12   40.16    4.15
  -1  -7  12   15.73    2.30
  -1   7  12   21.24    2.76
  -1  -7  11   -0.69    2.55
  -1   7  11    4.16    3.00
  -1  -7  10  344.25   19.35
  -1   7  10  317.41   19.24
  -1  -7  10  343.22   19.17
  -1   7  10  318.71   19.41
  -1   7   9  166.75   11.80
   1   7  -9  169.85   12.21
   1  -7  -9  128.56   11.05
  -1  -7   9  136.98   10.70
  -1   7   9  155.35   11.15
  -1  -7   9  182.67   11.44
  -1  -7   9  164.35   11.11
  -1   7   9  149.61   10.77
  -1  -7   9  184.71   11.35
  -1   7   9  156.08   10.74
   1   7  -9  159.13   11.98
   1   7  -8   30.50    5.57
  -1  -7   8   33.94    4.82
  -1   7   8   36.09    5.10
  -1   7   8   27.55    5.36
   1  -7  -8   31.81    5.21
   1   7  -8   34.21    5.36
  -1  -7   8   27.30    4.67
  -1  -7   8   25.06    4.33
  -1   7   8   28.39    4.28
  -1   7   8   28.26    4.41
  -1  -7   8   32.32    4.70
  -1   7   8   30.06    4.37
  -1  -7   8   31.52    4.59
  -1   7   7   66.50    6.40
  -1   7   7   58.12    6.05
  -1  -7   7   63.34    6.16
   1   7  -7   82.23    7.44
   1  -7  -7   66.08    6.70
  -1  -7   7   63.78    6.14
  -1   7   7   56.89    5.97
  -1  -7   7   65.08    6.22
  -1   7   7   61.91    6.12
  -1  -7   7   72.24    6.38
   1   7  -7   76.54    7.26
  -1  -7   7   70.31    5.94
  -1   7   6   15.11    2.90
  -1  -7   6   14.39    2.99
   1  -7  -6   20.13    4.08
  -1   7   6   12.95    3.01
   1   7  -6   17.83    4.10
  -1   7   6   17.53    3.57
  -1  -7   6   14.28    2.93
  -1  -7   6   15.91    3.15
  -1   7   6    7.79    2.64
  -1  -7   5  319.82   17.62
  -1   7   5  306.52   17.34
   1   7  -5  312.44   18.22
   1  -7  -5  333.88   18.21
  -1  -7   4   17.97    2.82
   1   7  -4   25.69    3.78
  -1   7   4   15.42    3.42
   1  -7  -4   17.16    3.63
  -1  -7   3 1168.97   59.06
  -1   7   3 1145.20   58.85
   1  -7  -3 1269.46   60.02
  -1   7   3 1204.85   60.20
   1   7  -3 1168.33   60.05
   1  -7  -2 2000.54   99.02
  -1   7   2 1875.26   99.04
   1   7  -2 2061.41   99.30
   1  -7  -1 2963.27  149.17
  -1   7   1 2917.39  149.05
   1   7  -1 3060.15  149.44
  -1   7   1 3069.98  149.57
  -1  -7   0  409.67   22.25
   1  -7   0  409.84   22.15
  -1   7   0  409.13   21.81
   1   7   0  438.52   22.52
  -1   7   0  437.26   22.51
   1  -7   1 1485.27   76.73
  -1  -7  -1 1481.12   76.75
   1   7   1 1575.30   77.04
  -1   7  -1 1607.04   77.08
   1   7   1 1495.34   76.88
   1   7   2   80.93    5.58
   1   7   2   45.31    3.11
  -1  -7  -2   92.21    5.74
   1  -7   2   53.09    3.49
   1  -7   2   68.66    5.16
  -1   7  -3 1224.73   61.75
  -1  -7  -3 1212.28   61.92
   1   7   3 1204.56   60.96
   1  -7   3 1222.19   61.19
   1   7   3 1224.43   62.30
  -1  -7  -4  224.28   12.94
  -1   7  -4  219.66   12.91
   1  -7   4  217.00   12.34
   1   7   4  203.54   12.01
   1   7   5    4.03    3.26
   1  -7   5    3.24    2.23
   1   7   5    2.49    2.16
  -1   7  -5    4.63    2.91
  -1  -7  -5    3.95    3.30
   1   7   6   13.48    3.39
  -1  -7  -6   11.02    4.00
   1   7   6   15.16    3.00
   1  -7   6   17.38    3.48
   1   7   6   15.14    4.15
   1   7   6    8.11    2.75
   1  -7   6   13.17    3.26
   1  -7   6   20.57    3.74
  -1   7  -6   18.00    3.93
   1   7   6    9.96    3.05
   1  -7   6   10.74    3.21
   1   7   7   55.19    6.41
   1  -7   7   68.32    6.83
   1  -7   7   57.27    6.54
   1   7   7   72.61    6.70
   1   7   7   55.23    6.30
   1  -7   7   71.78    6.93
   1  -7   7   74.52    6.76
   1   7   7   44.93    5.94
  -1  -7  -7   59.36    6.97
  -1   7  -7   69.70    7.03
   1   7   8   71.36    6.93
   1  -7   8   87.63    7.47
   1  -7   8   75.29    7.45
   1  -7   8   89.67    7.44
   1   7   8   87.95    7.41
   1  -7   8   87.68    7.48
   1   7   8   72.40    6.79
  -1  -7  -8   77.21    7.90
  -1   7  -8   78.96    7.86
   1  -7   9   26.78    4.60
   1  -7   9   24.79    5.12
   1   7   9   40.18    5.16
   1  -7   9   32.64    4.92
   1  -7   9   30.68    4.62
   1   7  10   17.57    4.18
   1   7  10   20.67    4.07
   1  -7  10   27.98    3.81
   1  -7  10   21.77    3.60
   1  -7  10   13.17    3.26
   1  -7  11   -0.16    2.00
   1   7  11   -0.20    2.72
   1   7  12   39.90    3.03
  -1   7 -12   28.28    3.34
  -1   8  12    1.73    1.59
  -1  -8  12    0.26    1.26
  -1  -8  11    1.45    2.53
  -1   8  11    3.11    2.73
  -1  -8  10    4.30    3.09
  -1   8  10    5.34    3.36
  -1   8  10    9.91    3.73
  -1   8   9  110.15    9.02
  -1   8   9  107.35    8.41
  -1  -8   9  125.71    9.03
  -1  -8   8  105.08    8.43
  -1  -8   8  101.94    7.96
   1   8  -8  103.62    9.17
  -1  -8   8  126.23    8.94
  -1   8   8   98.89    8.45
  -1   8   8   90.07    8.85
   1  -8  -8   92.48    8.62
   1   8  -8  118.07    9.44
   1  -8  -7   23.19    4.73
   1   8  -7   31.61    5.35
  -1   8   7   17.52    4.07
  -1   8   7   24.49    5.04
  -1  -8   7   23.90    3.91
  -1  -8   7   21.25    4.03
   1   8  -7   27.73    4.75
  -1   8   6   42.07    5.10
   1   8  -6   48.36    5.71
   1  -8  -6   53.95    5.75
   1   8  -6   33.85    5.47
   1   8  -6   48.50    5.55
  -1  -8   6   39.07    5.06
   1  -8  -5  282.68   16.03
  -1   8   5  261.83   16.32
   1   8  -5  267.52   16.22
   1  -8  -4  429.69   23.53
  -1   8   4  451.27   24.00
   1   8  -4  415.69   23.70
   1  -8  -3 1119.49   56.22
  -1   8   3 1074.58   56.43
   1   8  -3 1100.26   56.48
   1  -8  -2  251.48   14.14
  -1   8   2  232.36   13.97
   1   8  -2  255.22   14.41
   1  -8  -1  299.96   15.73
  -1  -8   1  253.45   15.63
  -1   8   1  269.13   15.33
   1   8  -1  256.62   15.81
  -1   8   1  316.69   16.27
  -1  -8   0  672.54   35.52
   1  -8   0  668.99   35.43
  -1   8   0  676.52   35.05
   1   8   0  701.43   35.83
  -1   8   0  706.71   35.89
  -1  -8  -1  104.83    7.16
   1  -8   1  103.84    7.15
   1   8   1  111.75    7.43
  -1   8  -1  109.04    7.49
  -1   8  -1   96.34    5.82
   1   8   1  108.70    7.20
  -1   8  -1  102.22    6.29
   1  -8   2  182.80   10.66
  -1  -8  -2  182.72   10.65
  -1   8  -2  171.91    9.70
   1  -8   2  154.39    9.01
   1   8   2  183.75   10.84
  -1   8  -2  194.85   10.97
  -1  -8  -3   12.72    3.37
  -1   8  -3   18.17    2.78
   1   8   3   13.48    3.42
  -1   8  -3   14.99    3.42
  -1  -8  -4   28.67    4.24
  -1   8  -4   36.63    4.42
  -1   8  -4   25.91    3.70
  -1   8  -5   93.49    7.99
   1  -8   5   96.89    7.74
  -1  -8  -5  101.35    7.90
  -1   8  -5  106.01    7.78
  -1  -8  -6   56.62    6.42
  -1   8  -6   65.63    6.33
   1  -8   6   53.37    6.02
   1   8   6   58.39    5.88
  -1   8  -6   69.01    6.49
   1   8   6   65.31    6.92
  -1  -8  -7   13.10    4.56
   1   8   7   17.95    4.21
   1  -8   7   12.09    4.12
  -1   8  -7   22.50    4.35
   1   8   8   57.57    6.09
  -1  -8  -8   54.06    6.70
   1  -8   8   56.02    6.51
  -1   8  -8   45.48    6.43
   1  -8   9   51.74    5.94
   1  -8   9   61.23    5.78
   1   8   9   44.58    6.05
   1   8   9   44.01    5.40
   1  -8  10    8.55    2.98
   1   8  10    8.68    3.23
   1   8  10    7.40    3.47
   1   8  11   39.60    3.74
   1  -8  11   35.24    3.37
  -1   8 -12   64.54    4.33
   1   9 -12    9.43    2.00
  -1   9  11    2.42    2.21
  -1  -9  11   -0.53    2.09
  -1  -9  10    2.37    2.91
  -1   9  10    7.95    3.15
  -1   9  10    6.19    3.24
  -1  -9   9   22.71    4.40
  -1   9   9   22.86    4.18
  -1   9   9   20.82    4.66
  -1  -9   8   17.96    4.12
   1   9  -8   19.79    4.14
   1  -9  -8   17.11    4.45
   1   9  -8   25.35    4.82
  -1  -9   8   25.14    4.46
  -1   9   8   24.38    5.18
  -1   9   8   15.95    4.01
   1  -9  -7   13.12    4.40
   1   9  -7    7.60    4.23
   1   9  -7   20.80    4.89
  -1  -9   7   20.12    3.84
  -1  -9   7   13.89    4.11
   1   9  -7   17.06    4.53
  -1   9   7   21.63    4.40
   1   9  -6  136.98   10.10
   1  -9  -6  131.63    9.92
   1   9  -6  151.36   10.61
  -1   9   6  131.66    9.56
   1   9  -6  130.06   10.28
  -1  -9   6  131.29    9.77
   1   9  -5   14.60    4.18
   1   9  -5   21.41    4.33
  -1   9   5   25.78    4.35
  -1  -9   5   17.17    3.68
   1   9  -5   21.94    3.78
  -1   9   5   18.58    3.69
  -1   9   5   15.62    4.25
   1  -9  -5   21.86    4.09
  -1  -9   4   78.90    7.31
   1   9  -4   85.47    6.96
   1  -9  -4   83.24    6.63
  -1   9   4   84.98    6.86
  -1   9   4   69.95    6.92
   1  -9  -3    2.05    2.74
   1   9  -3    1.85    3.05
  -1   9   3    2.55    2.68
   1   9  -2  180.58   11.62
   1  -9  -2  189.17   11.38
  -1   9   2  181.05   11.21
   1   9  -1   91.44    6.83
  -1   9   1   91.38    6.92
   1  -9  -1   95.20    6.73
  -1  -9   1   82.09    6.55
  -1   9   1   86.96    6.30
  -1   9   0  347.50   18.78
   1   9   0  350.49   18.78
   1  -9   0  351.88   18.40
  -1  -9   0  319.39   18.28
   1   9   0  300.59   18.03
  -1   9   0  319.05   17.73
  -1   9  -1   84.11    6.82
   1   9   1  112.20    7.16
   1   9   1  104.20    6.69
   1  -9   1   85.56    6.77
  -1  -9  -1  108.07    6.79
   1  -9   2   29.72    4.14
   1   9   2   31.40    4.22
  -1   9  -2   30.41    4.18
  -1   9  -2   22.13    2.66
  -1  -9  -2   39.58    4.44
  -1   9  -3   58.14    4.93
  -1   9  -3   73.23    6.16
   1   9   3   63.71    6.08
  -1  -9  -3   71.60    5.97
  -1   9  -4    3.03    3.50
   1   9   4    5.51    3.43
  -1   9  -4    5.57    3.50
  -1  -9  -4    7.58    3.56
   1  -9   4    4.31    3.11
  -1   9  -4    6.59    2.53
  -1  -9  -5    3.33    3.43
   1   9   5    1.72    3.23
  -1   9  -5    3.21    3.43
  -1   9  -5    3.38    3.58
   1   9   5   -1.68    2.65
   1  -9   5    1.57    3.08
  -1   9  -5    4.03    2.83
  -1   9  -6   54.33    5.96
  -1  -9  -6   61.68    6.67
  -1   9  -6   65.73    6.88
   1   9   6   52.73    5.62
  -1   9  -6   69.02    6.67
   1  -9   6   52.79    6.06
   1   9   7  382.38   22.49
  -1  -9  -7  383.86   23.14
  -1   9  -7  409.76   23.38
  -1   9  -7  413.09   22.91
   1  -9   7  413.97   23.30
  -1  -9  -8    8.50    4.16
   1   9   8    9.81    3.63
   1  -9   8   17.87    3.99
   1  -9   8   14.69    4.14
   1   9   9   10.60    4.09
   1   9   9   11.39    3.45
   1  -9   9   13.53    3.47
   1  -9   9   11.68    3.89
   1   9  10   14.51    3.68
   1   9  10   20.88    3.30
   1  -9  10   16.96    3.14
   1  -9  11  115.80    6.98
   1   9  11  118.39    7.01
  -1 -10  11   16.04    2.42
  -1  10  11   -0.41    2.21
  -1  10  10   10.07    3.38
  -1  10  10   14.98    2.96
  -1 -10  10   13.07    3.20
  -1  10   9    7.20    3.05
  -1  10   9    3.35    3.56
  -1 -10   9    6.67    3.52
  -1  10   8   12.09    4.49
  -1  10   8    7.70    3.27
  -1 -10   8   13.34    3.86
  -1 -10   8    7.70    3.34
   1 -10  -7   40.06    5.65
   1  10  -7   41.60    5.48
   1  10  -7   44.18    5.96
  -1  10   7   46.22    5.26
   1  10  -7   42.73    5.38
  -1 -10   7   48.41    5.53
  -1 -10   7   42.57    4.89
  -1  10   6   62.22    7.13
   1  10  -6   66.12    6.53
   1 -10  -6   60.19    6.69
  -1 -10   6   60.41    6.36
   1  10  -6   60.87    7.01
   1  10  -6   70.73    7.27
  -1  10   6   64.76    6.05
  -1  10   5   50.26    5.17
  -1  10   5   52.47    6.33
   1  10  -5   51.07    5.41
  -1 -10   5   57.46    5.99
   1  10  -5   59.33    6.49
   1  10  -5   45.32    6.16
  -1  10   5   36.98    6.16
   1 -10  -5   59.70    6.11
  -1  10   5   67.99    6.43
  -1  10   4  260.22   15.04
  -1 -10   4  214.95   14.54
   1  10  -4  229.18   14.11
   1  10  -4  222.08   15.34
  -1  10   4  236.04   15.44
  -1 -10   4  250.72   15.49
   1  10  -4  236.36   15.01
   1 -10  -4  273.80   14.93
  -1  10   4  247.42   15.26
  -1 -10   3    4.65    3.55
  -1  10   3    0.28    2.66
   1  10  -3    6.91    3.29
  -1 -10   3    3.34    2.71
   1 -10  -3    2.85    3.10
  -1  10   3    6.10    3.21
  -1  10   2    3.89    2.64
   1  10  -2    4.55    3.01
  -1 -10   2    7.10    3.19
   1 -10  -2    7.14    3.11
  -1  10   1  259.18   14.94
   1  10  -1  248.47   14.75
  -1 -10   1  230.96   14.40
   1 -10  -1  255.55   14.43
  -1  10   1  241.60   14.04
   1  10  -1  230.90   13.91
  -1  10   0  493.71   25.78
   1  10   0  478.46   25.62
   1 -10   0  463.18   25.16
  -1 -10   0  459.43   25.20
  -1  10   0  450.67   24.53
   1  10   0  447.04   24.93
  -1  10  -1  719.96   36.29
   1 -10   1  693.77   35.79
  -1 -10  -1  697.23   35.79
   1  10   1  690.95   35.77
  -1  10  -1  626.17   34.64
  -1  10  -2  461.32   25.82
   1  10   2  474.74   25.75
  -1 -10  -2  464.11   25.56
   1 -10   2  463.02   25.56
   1  10   3   16.05    4.52
  -1 -10  -3   16.94    4.29
  -1  10  -3    9.67    4.00
   1  10   3    6.32    3.50
  -1  10  -3    1.83    3.61
   1  10   3   13.83    4.98
   1 -10   3    6.05    3.99
   1 -10   3    6.21    3.16
   1  10   4  467.57   26.78
  -1 -10  -4  490.55   26.44
   1  10   4  456.68   27.19
   1  10   4  498.73   26.89
  -1  10  -4  503.10   27.36
  -1  10  -4  475.41   26.71
   1 -10   4  439.10   26.33
   1  10   5  178.49   12.46
  -1  10  -5  156.08   11.16
  -1 -10  -5  190.91   12.15
   1  10   5  160.61   12.18
  -1  10  -5  181.33   12.30
   1  10   5  193.09   12.51
  -1  10  -5  188.04   12.61
   1 -10   5  169.32   11.94
   1  10   6   76.91    6.85
   1  10   6   93.12    8.46
  -1  10  -6  106.33    8.43
  -1  10  -6   88.69    7.46
  -1 -10  -6   89.93    8.07
   1 -10   6   87.29    7.94
  -1  10  -6  101.31    8.64
   1  10   7    7.67    3.10
   1  10   7   18.41    4.87
  -1  10  -7   12.25    3.83
  -1  10  -7   17.74    4.78
   1 -10   7   11.32    3.87
  -1 -10  -7   11.03    4.08
   1 -10   8   54.06    6.17
   1  10   8   56.79    5.56
   1 -10   8   72.75    6.54
   1 -10   9   31.18    4.55
   1  10   9   21.28    3.60
   1  10   9   26.45    4.69
   1 -10   9   28.64    4.17
   1  10  10   16.87    3.63
   1 -10  10   26.99    3.27
   1  10  10   21.18    2.90
  -1 -11  11   59.52    4.02
   1  11 -11   57.13    4.49
  -1  11  10  123.46    8.19
  -1  11  10  141.06    8.99
  -1  11   9  134.03    9.12
  -1 -11   9  165.74   10.15
  -1  11   9  148.91   10.22
  -1 -11   8   66.18    6.28
  -1  11   8   47.58    5.09
   1 -11  -7   38.50    5.47
  -1 -11   7   57.11    5.37
   1  11  -7   46.77    5.69
  -1  11   7   44.58    4.88
  -1 -11   7   43.50    5.56
   1  11  -7   44.45    6.13
   1 -11  -6   53.73    6.26
  -1 -11   6   53.19    6.10
  -1  11   6   47.89    6.40
   1  11  -6   53.15    6.71
  -1  11   6   54.83    5.38
   1  11  -6   66.58    7.05
  -1  11   5 1005.78   53.08
  -1  11   5 1041.47   54.64
   1 -11  -5 1035.31   53.98
   1  11  -5 1044.79   54.91
  -1  11   5 1141.70   54.71
   1  11  -5  983.76   54.38
  -1 -11   5  990.79   53.93
  -1  11   4  262.98   15.56
   1 -11  -4  245.53   14.92
  -1 -11   4  208.98   14.73
   1  11  -4  241.62   16.05
  -1 -11   4  252.73   15.78
   1  11  -4  250.03   15.23
  -1  11   4  232.05   15.79
   1  11  -4  231.07   15.24
  -1  11   4  242.16   15.03
   1 -11  -3  375.38   20.01
  -1 -11   3  316.58   19.81
  -1  11   3  344.84   20.82
   1  11  -3  341.97   20.47
  -1 -11   3  346.20   20.61
  -1  11   3  341.98   20.12
  -1  11   3  339.15   19.80
   1  11  -3  346.64   20.24
   1  11  -2  236.67   15.18
  -1  11   2  270.57   15.21
   1  11  -2  241.65   15.88
  -1  11   2  276.78   16.21
   1  11  -2  208.98   13.83
  -1  11   2  227.78   14.52
   1 -11  -2  287.54   15.17
  -1 -11   2  244.50   15.62
  -1 -11   2  264.51   15.26
   1  11  -1   44.71    5.89
   1  11  -1   41.98    4.39
  -1  11   1   48.27    4.67
   1  11  -1   47.53    5.55
  -1  11   1   45.05    5.41
  -1 -11   1   50.43    5.26
  -1 -11   1   45.40    5.56
   1 -11  -1   48.69    5.08
  -1  11   0  156.37   11.37
   1  11   0  160.53   11.84
  -1  11   0  182.21   12.03
   1 -11   0  157.99   10.68
  -1 -11   0  179.07   10.91
  -1 -11   0  144.21   10.98
  -1  11   0  154.34    9.96
   1  11   0  165.79   10.48
  -1  11   0  169.59   11.29
   1  11   0  174.36   11.27
  -1  11  -1   35.20    5.95
  -1  11  -1   51.77    6.46
   1 -11   1   43.61    5.86
   1 -11   1   64.70    5.94
  -1 -11  -1   68.31    6.30
  -1 -11  -1   87.77    6.22
   1  11   1   61.89    5.59
  -1  11  -1   46.03    5.97
   1  11   2   24.60    3.98
  -1 -11  -2   29.05    4.53
   1 -11   2   28.05    4.32
   1  11   2   26.34    5.16
  -1  11  -2   27.27    4.77
   1 -11   2   26.83    4.89
  -1 -11  -2   29.08    4.59
   1  11   2   22.55    4.14
  -1  11  -2   28.22    4.53
   1  11   3  190.47   12.87
  -1 -11  -3  203.99   12.70
   1 -11   3  179.16   12.59
  -1  11  -3  196.77   13.47
   1  11   3  201.95   13.88
   1 -11   3  188.74   13.11
  -1  11  -3  197.30   13.12
  -1  11  -3  195.18   12.86
   1  11   3  183.75   12.62
   1  11   4  239.79   14.98
  -1 -11  -4  251.86   14.78
   1  11   4  224.52   15.40
   1  11   4  237.15   14.89
  -1  11  -4  228.94   15.24
  -1  11  -4  218.75   14.77
   1 -11   4  208.44   14.45
   1 -11   5   37.37    5.26
   1  11   5   31.11    5.31
   1  11   5   29.97    5.34
  -1  11  -5   30.66    5.31
  -1 -11  -5   28.16    5.28
   1  11   5   26.64    5.02
  -1  11  -5   45.47    6.11
   1 -11   6   35.92    5.32
  -1  11  -6   27.44    5.41
   1  11   6   30.94    5.86
  -1 -11  -6   23.42    5.23
  -1  11  -6   43.49    5.89
   1  11   6   24.64    4.61
  -1  11  -7   15.72    4.13
   1  11   7   17.93    4.78
   1  11   7   13.74    3.26
   1 -11   7   12.64    4.10
   1 -11   8   15.15    3.90
   1 -11   8   21.25    3.98
   1  11   8   16.53    3.15
   1 -11   9   30.84    3.90
   1  11   9   22.27    3.09
   1 -11  10    6.87    2.09
   1  11  10    2.35    2.43
  -1  11 -11   30.92    2.70
  -1 -12  10    5.70    2.21
  -1  12   9   24.96    3.37
  -1 -12   9   48.79    4.48
  -1  12   8  187.64   12.17
   1  12  -8  198.25   11.48
  -1 -12   8  221.01   12.55
  -1 -12   7  338.28   20.26
  -1  12   7  316.57   19.36
   1  12  -7  374.89   20.63
  -1  12   7  403.98   21.35
  -1 -12   7  362.17   19.96
  -1  12   6    7.00    4.17
   1 -12  -6   10.79    4.03
  -1 -12   6   12.44    3.86
   1  12  -6   14.27    4.41
  -1  12   6    1.56    3.41
   1  12  -6    8.10    4.21
  -1  12   5  504.22   27.43
  -1  12   5  467.42   27.04
   1 -12  -5  486.18   26.91
  -1 -12   5  447.21   26.67
   1  12  -5  481.22   27.76
   1  12  -5  480.12   27.39
  -1  12   4   54.56    6.29
  -1 -12   4   73.24    7.87
   1  12  -4   66.67    7.48
  -1  12   4   64.57    7.13
   1  12  -4   71.52    7.14
   1 -12  -4   59.97    6.74
  -1 -12   4   63.98    6.92
   1  12  -4   68.85    7.16
  -1  12   4   59.28    6.91
  -1  12   3  175.67   11.58
  -1  12   3  153.40   10.99
   1 -12  -3  159.06   11.15
  -1 -12   3  134.10   10.94
  -1 -12   3  150.18   11.84
   1  12  -3  199.39   12.27
  -1  12   3  196.03   12.58
   1  12  -3  150.81   12.06
   1  12  -3  150.71   11.33
  -1 -12   2   27.21    5.21
  -1  12   2   28.67    5.45
  -1  12   2   15.88    4.46
   1  12  -2   25.72    5.09
  -1  12   2   26.43    4.32
   1 -12  -2   27.70    4.50
  -1 -12   2   25.88    4.44
   1  12  -2   27.44    4.72
  -1  12   2   26.53    4.11
  -1 -12   1  111.93    9.03
   1 -12  -1  101.30    8.15
   1 -12  -1  114.03    8.79
  -1 -12   1  123.00    8.62
   1  12  -1  109.04    9.50
   1  12  -1  111.02    8.73
  -1  12   1  109.36    8.81
   1  12  -1   94.28    7.41
  -1  12   1   95.08    7.47
   1 -12   0   93.55    7.84
  -1 -12   0   89.64    7.21
  -1 -12   0   76.91    7.48
   1 -12   0   84.28    7.08
   1  12   0   76.21    7.99
  -1  12   0   85.90    8.08
  -1  12   0   87.01    7.52
   1  12   0   82.58    7.35
  -1  12   0   68.23    7.50
   1  12   0   74.27    6.60
   1 -12   1  141.41    9.69
  -1 -12  -1  133.19    9.46
  -1 -12  -1  137.08   10.11
   1 -12   1  125.66   10.05
  -1  12  -1  142.22   10.72
  -1  12  -1  134.62    9.99
  -1  12  -1  127.14   10.18
   1  12   1  116.95    9.23
   1  12   2   26.89    4.09
  -1 -12  -2   19.73    4.49
   1 -12   2   21.88    4.90
  -1 -12  -2   19.43    4.24
   1 -12   2   21.12    4.37
   1  12   2   15.42    3.97
  -1  12  -2   21.40    4.48
   1  12   2   19.38    5.09
  -1  12  -2   27.26    5.14
   1  12   3   22.29    4.27
  -1 -12  -3   25.52    4.86
  -1 -12  -3   15.75    4.29
   1 -12   3   34.15    5.64
   1 -12   3   21.53    4.62
  -1  12  -3   31.04    5.61
  -1  12  -3   31.54    5.03
   1  12   3   25.41    5.30
   1  12   3   27.02    4.55
  -1  12  -3   19.34    4.45
   1  12   4  103.25    8.54
   1  12   4   94.66    8.40
   1 -12   4   90.56    8.23
  -1  12  -4   97.76    8.81
  -1 -12  -4  101.97    8.43
  -1  12  -4   86.48    8.36
   1  12   4   86.26    8.66
  -1 -12  -5   -1.05    3.85
   1  12   5    2.75    3.72
  -1  12  -5    4.06    3.85
   1 -12   5    0.36    3.69
   1  12   5   -0.76    3.75
   1  12   5    1.90    3.56
  -1  12  -5    0.82    3.87
  -1 -12  -6   41.59    5.88
   1 -12   6   43.01    5.70
   1  12   6   37.37    5.95
  -1  12  -6   57.15    6.35
  -1  12  -6   41.84    5.93
   1  12   7   28.68    5.13
   1 -12   7   27.77    4.75
  -1  12  -7   30.34    4.58
   1 -12   8   35.68    4.51
  -1  12  -8   24.91    3.38
   1 -12   8   32.93    4.37
   1  12   8   25.57    4.53
   1 -12   9    0.39    2.24
  -1  12 -10    5.66    2.57
   1 -12  10    5.19    1.63
   1  12  10    3.34    1.89
  -1 -13  10   17.56    2.13
  -1 -13   9   14.55    2.81
   1  13  -8   51.17    4.59
  -1  13   8   64.44    5.90
  -1  13   8   51.79    5.50
  -1 -13   8   55.78    5.45
  -1 -13   7   35.44    4.01
   1  13  -7   35.48    4.82
  -1  13   7   46.57    5.57
  -1  13   6  281.39   16.93
  -1 -13   6  245.72   16.12
  -1 -13   6  270.14   15.93
   1  13  -6  286.04   17.06
   1 -13  -5    0.66    3.49
  -1 -13   5   -0.33    3.33
  -1  13   5    2.94    3.68
  -1  13   5   -1.42    3.55
   1  13  -5    2.48    4.21
   1  13  -5   -1.62    3.38
   1  13  -4  268.25   17.98
  -1 -13   4  252.88   17.32
   1 -13  -4  289.61   17.63
  -1  13   4  326.93   18.13
   1  13  -4  289.64   18.82
  -1 -13   4  300.68   18.44
  -1  13   4  309.52   18.49
  -1  13   3   20.81    4.25
   1 -13  -3   16.03    4.17
  -1 -13   3   14.80    4.10
  -1 -13   3   23.26    5.47
  -1  13   3   10.32    4.82
   1  13  -3   14.69    5.01
   1  13  -3   11.48    4.48
   1  13  -3   20.63    4.45
  -1  13   3   14.55    3.57
  -1  13   2   18.55    4.28
   1  13  -2   22.33    5.08
  -1  13   2   18.49    5.10
  -1 -13   2   23.45    5.31
  -1 -13   2   19.22    4.28
   1 -13  -2   18.48    4.21
  -1  13   2   20.73    3.65
   1  13  -2   18.75    4.44
   1  13  -1   14.24    4.81
  -1  13   1   20.32    4.46
   1  13  -1   20.40    5.07
  -1 -13   1   16.57    4.22
   1 -13  -1   13.20    4.05
   1  13  -1   17.37    4.26
  -1 -13   1   23.51    5.11
   1 -13  -1   22.22    4.70
   1 -13   0  160.18   11.12
  -1 -13   0  159.37   11.15
   1 -13   0  180.75   11.90
  -1 -13   0  168.43   11.86
   1  13   0  161.71   12.20
  -1  13   0  185.73   12.44
   1  13   0  137.15   10.31
  -1  13   0  152.06   11.50
   1  13   0  145.89   11.45
  -1  13   0  167.84   11.71
   1 -13   1   12.63    4.04
  -1 -13  -1   15.53    4.16
   1 -13   1    9.31    4.42
  -1 -13  -1    8.53    3.96
  -1  13  -1    5.02    3.99
   1  13   1    8.03    3.26
   1  13   1    5.15    3.85
  -1  13  -1    5.40    4.08
  -1  13  -1    9.80    4.59
   1  13   2  139.74   10.09
  -1  13  -2  142.88   10.83
   1 -13   2  132.26   10.53
   1 -13   2  168.90   11.45
   1  13   2  179.77   12.12
  -1  13  -2  170.46   11.57
  -1 -13  -2  152.83   10.81
  -1 -13  -2  150.32   10.55
   1  13   2  107.83   10.00
   1  13   2  129.45   10.07
   1  13   3  180.14   11.98
  -1  13  -3  148.49   11.82
   1 -13   3  161.03   11.80
   1  13   3  184.54   13.13
  -1 -13  -3  176.68   11.86
   1  13   3  145.57   11.42
  -1  13  -3  200.59   13.01
  -1 -13  -4   29.27    4.87
   1  13   4   27.08    5.27
  -1  13  -4   18.89    5.05
   1 -13   4   27.55    4.82
   1  13   4   29.73    4.83
   1  13   4   27.85    4.75
  -1  13  -4   24.43    5.06
  -1 -13  -5    2.77    3.88
  -1  13  -5    2.77    4.13
   1  13   5    1.09    3.62
   1  13   5    4.69    4.09
  -1  13  -5    4.45    3.63
   1 -13   5    3.13    3.87
   1 -13   6   89.74    7.79
  -1  13  -6  102.37    8.14
   1  13   6   81.08    7.79
   1 -13   7   19.44    3.91
   1  13   7   21.83    4.26
  -1  13  -7   21.78    3.96
   1  13   8   13.83    3.60
   1  13   8    7.87    3.26
  -1  13  -8   11.00    2.36
   1 -13   8   17.94    3.12
   1  13   9    4.48    2.35
   1 -13   9    1.81    1.82
  -1 -14   9   87.48    5.79
  -1  14   8   32.90    4.04
   1  14  -8   25.92    3.05
  -1  14   7  202.21   12.58
   1  14  -7  195.33   12.21
  -1  14   6   81.59    7.14
  -1 -14   6   62.24    6.31
   1  14  -6   87.05    7.22
  -1 -14   6   74.96    6.13
  -1 -14   5    0.93    3.40
   1  14  -5    6.61    3.91
  -1  14   5    4.91    3.40
  -1  14   5    1.01    3.51
   1  14  -4  135.96   11.44
  -1 -14   4  141.60   11.01
   1 -14  -4  159.94   11.36
   1  14  -4  153.34   12.19
  -1  14   4  183.71   11.78
  -1 -14   3  235.38   15.35
   1 -14  -3  230.65   15.28
   1  14  -3  206.67   15.45
  -1 -14   3  251.50   16.02
  -1  14   3  285.62   16.59
   1  14  -3  274.01   16.22
   1  14  -2   55.19    6.85
  -1 -14   2   68.66    7.13
  -1  14   2   69.31    6.89
   1  14  -2   73.47    7.89
  -1 -14   2   85.85    8.01
  -1  14   2   87.56    8.35
   1  14  -2   84.35    8.01
  -1 -14   2   62.99    6.98
   1 -14  -2   76.44    7.12
   1  14  -1   43.67    6.31
   1  14  -1   63.63    6.91
  -1  14   1   61.75    6.35
   1  14  -1   72.98    7.48
   1 -14  -1   70.73    6.62
  -1 -14   1   60.72    7.30
  -1 -14   1   57.35    6.63
   1 -14  -1   62.53    6.65
   1  14   0  512.12   31.07
  -1  14   0  536.82   31.14
   1  14   0  574.09   31.93
   1 -14   0  604.52   31.28
  -1  14   0  581.13   31.84
  -1 -14   0  588.71   31.29
  -1 -14   0  532.75   30.66
   1 -14   0  537.48   30.66
  -1  14  -1  144.35   11.72
  -1 -14  -1  170.60   11.75
  -1 -14  -1  196.85   12.34
   1 -14   1  152.42   11.63
  -1  14  -1  178.04   12.36
   1  14   1  165.89   11.71
  -1  14  -1  173.30   12.70
   1 -14   1  166.40   12.18
   1  14   2    7.18    3.46
  -1  14  -2    1.20    3.45
   1 -14   2    6.46    4.61
   1 -14   2    1.53    4.93
  -1 -14  -2   20.69    4.83
   1  14   2   13.92    4.47
  -1  14  -2   24.82    5.29
   1  14   2   26.29    6.09
  -1  14  -2    9.90    5.25
  -1 -14  -2   25.66    4.86
  -1 -14  -3    6.47    3.56
   1 -14   3    3.91    3.64
   1  14   3   13.25    3.75
   1  14   3   13.73    4.74
  -1  14  -3   11.06    3.85
   1  14   3   13.23    3.57
  -1  14  -4   72.58    7.53
   1 -14   4   72.11    7.33
   1  14   4   86.71    8.11
   1  14   4   82.54    7.35
  -1  14  -4   80.89    8.03
   1 -14   5  340.06   20.41
   1  14   5  337.53   20.40
   1  14   5  356.84   20.48
  -1  14  -5  374.59   21.09
   1  14   6  249.61   15.71
  -1  14  -6  268.86   15.95
   1 -14   6  263.74   15.72
   1  14   7    2.76    2.89
  -1  14  -7    4.67    2.62
   1 -14   7    3.42    2.91
   1 -14   8  106.77    6.86
   1  14   8   91.98    6.85
   1 -14   9   41.65    3.23
  -1 -15   9   24.76    2.05
  -1  15   8   79.67    5.61
  -1  15   7   74.18    6.14
   1  15  -7   71.50    5.77
  -1 -15   6   16.38    2.80
   1  15  -6   14.46    3.92
  -1 -15   5   14.01    3.81
   1  15  -5   17.68    4.51
  -1 -15   4   71.23    6.59
   1  15  -4   63.14    7.21
  -1  15   4   75.95    7.34
  -1 -15   3  216.32   14.41
  -1  15   3  232.98   14.75
  -1 -15   3  207.80   13.87
   1  15  -2   89.55    8.58
   1  15  -2  119.04    9.64
  -1 -15   2  120.32    9.31
  -1  15   2  120.68    9.48
   1  15  -2  105.99    9.27
   1 -15  -2   98.43    8.42
  -1 -15   2   98.88    8.54
  -1  15   1   26.30    4.74
   1  15  -1   38.14    6.10
   1  15  -1   25.10    5.28
  -1 -15   1   28.23    5.69
  -1 -15   1   33.29    5.31
   1 -15  -1   38.70    5.09
  -1 -15   0  142.18   10.84
   1 -15   0  135.64   10.73
  -1  15   0  174.45   12.23
  -1 -15   0  158.63   11.36
   1 -15   0  150.86   11.15
   1  15   0  173.70   12.28
  -1  15   0  163.66   11.41
   1  15   0  151.29   11.35
  -1  15  -1   16.39    4.92
  -1  15  -1    8.30    4.32
   1  15   1    4.42    3.81
   1 -15   1    6.34    4.28
  -1 -15  -1   11.15    4.24
  -1 -15  -1   12.93    3.87
  -1 -15  -2   98.77    8.62
   1  15   2  114.52    9.61
   1 -15   2  110.79    9.01
  -1  15  -2  120.43    9.53
   1 -15   3  350.33   21.31
   1  15   3  390.50   22.17
   1 -15   4    7.15    3.78
   1  15   4    4.49    3.60
  -1  15  -4    7.34    4.09
  -1  15  -5   14.22    4.02
   1  15   5    9.95    3.44
   1 -15   5   11.39    3.61
  -1  15  -6    6.92    3.18
   1 -15   6    2.09    2.75
   1 -15   7   34.06    3.65
   1  15   7   22.29    3.65
  -1  15  -7   25.30    3.28
   1 -15   8   79.18    5.19
  -1  16   8   15.41    1.84
  -1 -16   7   16.74    2.63
   1  16  -7   18.33    2.50
  -1  16   6    0.42    2.95
  -1 -16   6    1.92    1.66
   1  16  -6    0.84    2.83
  -1 -16   5   11.00    2.45
   1  16  -5    5.56    3.50
  -1 -16   4   17.14    3.63
   1  16  -4   23.15    4.65
  -1 -16   3  260.37   16.45
  -1  16   3  304.19   17.37
  -1  16   2  294.18   17.28
  -1 -16   2  269.17   16.61
   1  16  -2  290.19   17.14
  -1 -16   2  244.44   16.19
   1  16  -2  260.63   16.90
  -1 -16   1  116.63    8.70
   1  16  -1  114.22    9.04
   1  16  -1  100.78    8.57
  -1  16   1   86.56    7.70
  -1 -16   1   97.98    8.23
  -1 -16   0   29.43    5.06
   1  16   0   28.24    4.88
  -1  16   0   36.40    5.70
   1  16   0   23.04    5.20
  -1  16   0   29.07    4.71
  -1 -16  -1   18.30    4.16
   1  16   1   20.22    4.00
  -1  16  -1   14.98    4.34
   1 -16   2   12.11    4.36
  -1  16  -2    7.09    4.30
   1 -16   3    1.74    3.49
   1  16   3   -0.34    3.80
   1 -16   4   28.62    4.39
   1  16   4   41.82    5.10
  -1  16  -4   31.63    5.08
   1 -16   5   10.93    3.18
  -1  16  -5   12.21    3.69
  -1  16  -6    3.91    2.48
  -1  16  -7   84.77    5.53
   1  16   7   91.22    5.99
   1 -16   7   97.35    5.92
  -1 -17   7   52.48    3.49
  -1 -17   6   21.15    2.58
  -1  17   6   19.99    2.92
   1  17  -6   22.52    2.92
   1  17  -5    3.09    2.74
  -1  17   5    2.03    2.69
  -1 -17   5    3.47    1.60
   1  17  -4    2.55    3.24
  -1  17   4    5.46    3.06
  -1  17   3  264.12   14.88
  -1 -17   3  245.97   14.83
  -1  17   2    3.60    2.91
   1  17  -2   10.36    3.38
  -1 -17   2    8.33    3.38
  -1  17   1    6.21    2.76
  -1 -17   1   10.93    3.43
   1  17  -1    9.90    3.50
  -1 -17   0    0.99    3.17
  -1 -17   0   -0.27    3.10
  -1  17   0   -0.26    2.81
   1  17   0    5.73    3.98
   1  17   0   -0.80    2.88
  -1 -17  -1   -0.44    2.84
  -1  17  -1   -0.28    3.17
   1 -17   2    1.29    3.30
  -1  17  -2    1.99    3.34
   1  17   2    9.64    3.68
   1 -17   3    7.30    3.23
   1  17   3   15.20    3.85
  -1  17  -4  103.48    7.35
   1 -17   4   90.06    6.85
  -1  17  -5   63.82    5.02
   1  17   5   54.63    4.95
   1 -17   5   59.94    4.78
  -1  17  -6   15.84    2.34
   1  17   6   15.04    2.48
  -1  18   6   18.94    1.84
  -1  18   5   27.16    2.89
   1  18  -5   31.70    3.17
  -1 -18   4    0.83    1.41
   1  18  -4    2.31    2.51
  -1  18   4    1.77    2.23
   1  18  -3    6.97    2.97
  -1  18   3    7.33    2.49
  -1 -18   2   33.33    3.92
   1 -18  -2   38.34    4.23
  -1  18   2   34.34    3.49
   1  18  -2   31.31    4.17
  -1 -18   1    5.79    3.00
   1  18  -1    6.30    2.80
  -1 -18   0   89.04    6.68
  -1 -18  -1   42.25    4.46
  -1  18  -1   36.07    4.16
   1  18   2   32.21    3.63
  -1  18  -2   42.07    4.27
   1 -18   2   41.80    4.27
  -1  18  -3   53.91    4.84
   1  18   3   55.02    4.45
   1 -18   3   46.51    4.50
   1 -18   4  101.00    6.82
   1  18   4  105.10    6.91
   1  18   5   45.94    3.63
  -1  18  -5   50.83    3.73
   1 -18   5   48.92    3.50
   1 -19  -4   36.35    2.84
  -1 -19   3    8.17    1.29
   1 -19  -3    9.16    1.98
   1  19  -3    6.37    2.02
   1 -19  -2    1.28    1.94
   1  19  -2   -1.58    2.02
  -1 -19   1   41.08    3.68
  -1 -19   0   25.67    3.05
   1 -19   1   48.06    4.09
  -1 -19  -1   49.20    4.07
   1 -19   2   35.68    3.30
  -1  19  -2   38.37    3.37
   1 -19   3   79.61    5.07
  -1  19  -3   82.71    5.22
  -2   0  12  546.20   30.49
  -2   0  12  626.52   31.16
  -2   0  11   -1.43    3.13
  -2   0  11   -7.92    4.04
  -2   0  11   -0.41    3.83
  -2   0  11   -0.81    3.87
  -2   0  11   -1.70    3.61
  -2   0  10   39.50    5.85
   2   0 -10   43.34    5.93
  -2   0  10   37.29    5.57
  -2   0  10   54.76    6.91
  -2   0  10   35.64    6.28
   2   0 -10   39.09    5.73
  -2   0  10   44.13    5.27
  -2   0   9   -1.52    3.38
  -2   0   9   -1.88    3.97
  -2   0   9   -1.35    3.77
   2   0  -9    0.84    3.61
  -2   0   9   -2.46    4.04
  -2   0   9    0.44    3.82
  -2   0   9    0.86    3.95
   2   0  -9   -0.38    3.94
  -2   0   8   -2.68    4.27
   2   0  -8    6.44    3.64
  -2   0   8    0.62    2.71
  -2   0   8    2.73    3.55
  -2   0   8    3.59    3.37
  -2   0   8   -4.01    4.06
  -2   0   8   -0.27    2.47
   2   0  -7   -0.97    2.97
  -2   0   7    1.30    3.10
  -2   0   7    2.00    2.82
  -2   0   7   -0.32    3.09
  -2   0   6  615.74   30.78
  -2   0   6  535.03   30.42
  -2   0   6  547.27   30.28
  -2   0   5    1.04    2.60
  -2   0   5   -0.61    2.30
  -2   0   4 1789.51   88.86
  -2   0   4 1746.60   88.98
  -2   0   3    0.57    1.83
  -2   0   2 1537.23   76.60
  -2   0   1    0.63    0.77
   2   0   2 3482.09  170.88
   2   0   2 3413.48  171.06
   2   0   3    0.94    1.96
  -2   0  -3    0.53    1.68
   2   0   3    0.68    1.43
   2   0   4  943.37   48.81
   2   0   4  971.18   49.35
  -2   0  -4  962.41   49.01
   2   0   5   -2.13    2.88
  -2   0  -5   -0.23    2.58
   2   0   5    3.46    2.89
   2   0   6    5.95    3.47
  -2   0  -6    5.85    3.27
   2   0   6    4.00    3.39
   2   0   7    2.38    3.44
   2   0   7   -1.22    3.68
   2   0   7   -0.30    2.90
  -2   0  -7    1.43    3.34
   2   0   8   62.44    7.36
   2   0   8   62.45    7.22
  -2   0  -8   51.65    6.09
  -2   0  -8   45.99    6.42
   2   0   9   -1.91    4.40
  -2   0  -9   -0.45    3.75
  -2   0  -9   -6.34    4.10
   2   0  10  177.90   12.16
   2   0  10  129.12   11.16
   2   0  11   -2.16    3.42
   2   0  11   -1.27    3.52
   2   0  12   -0.71    2.48
   2   0  12    2.23    2.67
  -2   1  12   73.10    6.10
  -2  -1  12   76.95    6.28
  -2  -1  12   93.33    7.48
  -2   1  12   92.46    6.98
  -2   1  11  412.79   24.48
  -2  -1  11  498.74   26.15
  -2  -1  11  469.62   26.00
  -2  -1  11  424.89   24.63
  -2  -1  11  444.77   25.03
  -2   1  11  450.24   25.26
  -2   1  10   28.65    4.54
  -2  -1  10   35.01    4.88
  -2   1  10   36.16    5.73
  -2  -1  10   44.62    5.86
  -2  -1  10   30.89    6.04
  -2   1  10   33.13    6.19
   2   1 -10   36.94    5.71
   2  -1 -10   38.32    5.59
  -2  -1  10   44.66    6.54
  -2  -1  10   39.42    5.30
  -2   1  10   35.26    5.47
  -2  -1  10   41.31    6.29
   2   1 -10   41.17    5.79
   2  -1 -10   35.65    5.41
   2  -1  -9  127.04    9.96
   2   1  -9  133.03   10.33
   2   1  -9  112.26    9.83
  -2  -1   9  151.54   10.79
  -2  -1   9  123.11    9.50
  -2   1   9  119.69    9.76
  -2  -1   9  156.41   10.76
  -2  -1   9  119.36   10.14
  -2  -1   9  105.01    8.81
  -2   1   9  119.51    9.10
  -2   1   9  134.56   10.21
  -2  -1   9  119.42    9.72
  -2  -1   8    7.84    3.11
  -2  -1   8    8.90    2.75
  -2   1   8    8.32    2.79
  -2   1   8    4.43    3.54
  -2  -1   8    6.10    3.97
  -2  -1   8   11.95    3.73
  -2  -1   8    7.75    3.65
  -2   1   8    6.80    3.26
   2   1  -8   11.12    3.95
   2  -1  -8    4.67    3.20
   2   1  -8   10.23    3.56
  -2  -1   7  157.71   11.08
  -2  -1   7  154.24   11.02
   2   1  -7  177.22   11.29
   2  -1  -7  161.83   10.76
  -2  -1   7  136.90   11.01
  -2  -1   6 1030.88   51.64
  -2  -1   6  942.59   51.39
   2  -1  -6 1025.16   51.37
  -2  -1   6  968.34   51.36
  -2  -1   5    2.72    2.66
  -2   1   5    1.25    2.80
  -2  -1   5    3.98    2.45
  -2  -1   5    8.37    2.68
  -2  -1   4  816.67   42.10
  -2  -1   4  826.34   42.31
  -2  -1   3    1.15    2.13
  -2  -1   3    1.27    1.69
  -2  -1   2   90.06    5.53
  -2  -1   2   88.10    5.34
   2   1  -1  120.22    3.90
   2   1  -1  144.61    4.05
  -2   1   0  128.51    6.45
   2   1   0  137.62    6.56
  -2   1   0  122.92    6.53
  -2  -1   0  122.37    6.47
  -2   1   0  116.83    6.43
   2  -1   1 3801.95  185.12
  -2  -1  -1 3537.82  185.51
  -2   1  -1 3752.22  185.36
   2  -1   1 3786.93  185.37
   2  -1   2 2940.99  147.10
   2   1   2 3004.95  147.23
   2  -1   2 2974.79  146.86
  -2  -1  -2 2952.45  147.32
   2   1   3  125.67    7.61
   2  -1   3  127.88    7.31
   2   1   3  117.10    7.21
  -2  -1  -3  128.66    7.54
  -2  -1  -4  552.48   29.53
  -2   1  -4  581.65   29.74
   2  -1   4  578.52   30.00
   2  -1   4  557.71   29.31
   2   1   4  568.67   29.65
   2   1   4  556.06   29.16
  -2   1  -5   36.32    4.24
  -2  -1  -5   35.13    4.07
   2  -1   5   30.43    4.23
   2  -1   5   35.92    4.39
  -2   1  -6   38.79    4.67
   2  -1   6   34.02    4.90
   2  -1   6   35.33    4.84
  -2  -1  -6   32.50    4.64
   2  -1   6   28.55    4.54
  -2   1  -7   56.56    6.20
   2  -1   7   58.16    6.43
  -2   1  -7   48.79    5.48
   2  -1   7   44.16    5.28
  -2  -1  -7   48.55    5.84
   2  -1   7   56.54    6.32
   2  -1   7   57.32    6.40
   2  -1   8   32.91    5.52
   2  -1   8   24.39    5.14
  -2   1  -8   17.06    4.45
   2  -1   8   22.19    5.22
   2  -1   8   15.08    4.28
  -2   1  -8   28.94    5.29
  -2  -1  -8   28.11    5.31
   2  -1   9   68.37    8.14
  -2   1  -9   57.72    7.31
  -2   1  -9   51.23    6.79
  -2  -1  -9   51.17    6.75
  -2  -1  -9   63.51    7.36
   2  -1   9   80.06    8.17
   2   1   9   91.47    8.66
   2  -1   9   92.27    8.46
   2  -1  10  242.63   15.63
   2  -1  10  220.97   14.88
   2  -1  10  223.47   15.33
   2  -1  11   29.99    4.75
   2  -1  11   26.55    4.65
   2  -1  11   29.74    4.96
   2   1  12  268.18   16.08
   2  -1  12  280.18   16.18
   2  -1  12  284.15   15.72
   2   1  12  280.27   15.81
   2  -1  12  287.72   16.22
  -2   2  13   32.77    3.32
  -2   2  12   18.42    3.02
  -2  -2  12   15.78    3.27
  -2   2  12   19.14    3.88
  -2  -2  12   18.25    3.76
  -2   2  12   15.72    3.88
  -2   2  11   19.11    3.77
  -2  -2  11   17.54    3.83
  -2  -2  11   24.88    5.08
  -2   2  11   26.79    5.11
  -2   2  11   17.58    4.50
  -2  -2  11   11.85    4.09
  -2  -2  11   19.78    4.02
  -2   2  11   16.82    4.38
  -2  -2  10  267.49   16.75
  -2   2  10  262.25   16.74
   2   2 -10  245.20   16.45
   2  -2 -10  213.50   15.44
  -2   2  10  276.87   16.61
  -2  -2  10  309.57   17.08
  -2  -2  10  219.68   15.30
  -2   2  10  222.09   15.66
   2   2 -10  208.41   15.82
  -2  -2  10  258.13   16.57
  -2   2  10  286.97   16.82
  -2   2  10  265.01   16.15
  -2  -2  10  246.09   15.67
  -2  -2  10  248.92   15.30
  -2   2  10  228.08   15.07
   2   2  -9  147.26   10.89
   2  -2  -9  142.68   10.21
  -2   2   9  142.26   10.73
  -2  -2   9  143.06   10.70
  -2   2   9  118.48    9.91
  -2  -2   9  107.73    9.31
   2   2  -9  126.58   10.17
  -2   2   9  131.99   10.49
  -2   2   9  134.77   10.36
  -2  -2   9  151.33   10.76
  -2  -2   9  153.65   10.74
  -2  -2   9  117.78    9.77
  -2  -2   9  114.95    9.25
  -2   2   9  124.87   10.20
  -2   2   9  110.29    9.10
  -2  -2   8   24.89    3.91
  -2  -2   8   29.16    3.83
  -2   2   8   26.54    3.78
  -2   2   8   23.84    4.44
  -2   2   8   26.74    4.65
  -2  -2   8   36.92    5.15
  -2   2   8   25.11    4.89
  -2  -2   8   27.31    4.96
  -2  -2   8   20.57    3.76
   2  -2  -8   24.51    4.24
   2   2  -8   28.07    4.95
  -2  -2   8   23.55    4.60
  -2   2   8   17.68    4.46
   2   2  -8   19.71    4.44
  -2   2   8   24.75    4.34
   2  -2  -7   51.91    5.41
   2   2  -7   63.59    5.71
  -2  -2   7   54.83    5.95
  -2   2   7   47.63    5.68
  -2   2   7   56.51    5.98
  -2   2   7   56.49    5.94
  -2  -2   7   53.46    5.79
  -2  -2   7   54.15    5.74
  -2  -2   6  233.71   14.40
  -2   2   6  231.01   14.39
  -2  -2   6  236.62   14.57
  -2   2   6  228.56   14.33
  -2  -2   6  228.05   14.35
  -2   2   6  261.74   14.72
   2  -2  -6  265.79   14.36
  -2  -2   5  103.28    6.87
  -2   2   5   92.98    6.71
  -2   2   5   99.82    7.02
  -2   2   5   85.18    6.73
  -2  -2   5   98.77    6.99
  -2  -2   5   90.14    6.86
  -2  -2   4 3214.78  158.84
  -2   2   4 3116.27  158.73
  -2  -2   4 3236.53  158.66
  -2   2   4 3168.13  158.60
  -2   2   3  754.18   39.70
  -2  -2   3  793.83   39.80
  -2  -2   3  780.71   39.65
  -2   2   3  791.25   39.63
   2   2  -2  918.72   42.89
   2   2  -2  834.48   42.31
  -2  -2   2  894.92   43.03
  -2   2   2  881.62   42.97
  -2  -2   2  883.00   43.11
  -2   2   2  838.68   43.05
   2   2  -1 1004.10   46.67
  -2  -2   1  905.28   46.87
  -2   2   1  955.61   46.88
  -2  -2   1  932.44   46.89
  -2  -2   1  901.56   46.79
  -2  -2   1  940.82   46.97
  -2   2   1  965.41   46.99
   2   2  -1  893.49   46.85
  -2   2   1  954.54   46.97
   2  -2  -1  929.25   46.81
  -2   2   0 1465.73   74.05
  -2  -2   0 1443.47   74.19
  -2  -2   0 1403.67   74.25
   2   2   0 1620.54   74.23
  -2   2   0 1526.14   74.00
   2   2   0 1413.95   74.12
  -2   2   0 1530.81   74.24
   2  -2   0 1555.23   74.12
   2   2   1  729.48   34.08
  -2   2  -1  677.44   33.86
  -2   2  -1  648.73   33.84
  -2  -2  -1  652.62   33.89
   2  -2   1  673.50   33.72
   2   2   2 7893.71  387.01
  -2   2  -2 7857.61  387.04
  -2  -2  -2 7570.89  386.90
   2  -2   2 7779.57  386.66
  -2   2  -2 8059.21  386.89
   2   2   3  377.81   19.79
   2  -2   3  377.27   19.45
  -2   2  -3  368.99   19.62
  -2  -2  -3  374.02   19.73
  -2   2  -4   26.99    3.21
   2   2   4   25.61    3.20
   2   2   4   31.45    3.69
   2  -2   4   30.51    3.66
   2  -2   4   27.93    3.18
  -2  -2  -4   23.70    3.36
  -2  -2  -5  257.69   14.65
   2  -2   5  265.38   14.19
  -2   2  -5  230.64   14.20
   2  -2   5  261.78   15.15
   2   2   5  254.52   15.00
   2   2   5  255.86   15.00
   2   2   5  243.96   14.21
   2  -2   5  240.69   14.91
   2   2   5  246.05   14.91
   2  -2   6  360.15   20.59
   2  -2   6  357.83   20.54
   2   2   6  349.30   20.43
   2   2   6  355.36   20.50
  -2   2  -6  329.92   19.60
  -2   2  -6  343.01   20.20
  -2  -2  -6  354.28   19.96
   2  -2   6  341.42   20.39
   2   2   6  358.21   20.47
   2   2   7   40.50    5.56
   2  -2   7   34.42    5.17
   2  -2   7   34.02    5.29
   2   2   7   42.12    5.54
  -2   2  -7   27.25    4.44
   2  -2   7   36.45    5.39
   2   2   7   33.28    5.15
  -2  -2  -7   35.47    5.00
   2  -2   7   32.43    4.59
  -2   2  -7   38.74    5.12
   2   2   8   35.05    6.04
   2  -2   8   40.90    6.05
   2  -2   8   44.65    6.20
   2   2   8   45.08    6.25
   2  -2   8   46.28    6.35
   2   2   8   50.77    6.25
   2  -2   8   42.62    4.50
  -2   2  -8   38.70    6.22
   2  -2   8   29.60    5.25
  -2  -2  -8   37.64    5.75
  -2   2  -8   36.96    5.40
   2   2   9  111.47    9.42
   2  -2   9   90.03    7.68
  -2   2  -9   97.27    9.12
   2  -2   9  110.73    9.95
   2   2   9  121.74   10.02
   2   2   9  116.16   10.01
   2  -2   9  127.57   10.25
  -2  -2  -9  102.34    9.17
  -2   2  -9  111.25    9.79
   2   2   9  116.32    9.94
   2  -2   9  130.21   10.27
   2   2  10   -0.87    3.55
   2  -2  10    3.08    3.94
   2  -2  10   -0.86    4.36
   2   2  10   -2.15    3.80
   2  -2  11    0.90    3.31
  -2   2 -11    2.69    3.55
   2   2  11    2.04    3.01
   2  -2  11    2.43    3.23
   2   2  11    2.03    3.32
   2  -2  11    2.38    3.35
   2   2  12  109.28    7.87
   2  -2  12  116.88    8.03
   2  -2  12  124.88    8.13
   2   2  12  110.73    7.91
  -2   3  13   50.48    4.02
  -2  -3  12   -0.55    2.86
  -2   3  12   -0.27    2.67
  -2   3  12    0.25    3.14
  -2  -3  12    1.04    2.43
  -2  -3  11    0.75    3.49
  -2   3  11    3.31    3.46
  -2   3  11    4.41    3.71
  -2  -3  11   -0.74    3.83
  -2  -3  11    6.73    3.17
  -2   3  11    1.28    3.04
  -2   3  11    1.01    3.61
  -2   3  10   45.70    5.36
  -2  -3  10   40.72    5.26
  -2  -3  10   40.52    5.44
  -2  -3  10   39.93    6.15
  -2   3  10   43.27    6.19
   2   3 -10   29.79    5.76
  -2  -3  10   44.72    6.25
  -2   3  10   48.25    6.14
  -2  -3  10   41.32    5.46
  -2   3  10   46.59    6.29
  -2  -3  10   52.11    6.46
   2   3 -10   46.49    6.15
  -2  -3   9  202.28   15.55
   2   3  -9  326.42   18.08
   2  -3  -9  277.68   16.49
   2   3  -9  238.51   16.59
  -2  -3   9  318.54   17.60
  -2   3   9  305.06   17.51
  -2   3   9  298.03   17.36
  -2  -3   9  292.68   17.32
  -2   3   9  247.00   16.80
  -2  -3   9  238.67   16.04
  -2  -3   9  280.14   17.27
  -2   3   9  279.27   17.24
  -2   3   9  247.26   15.96
  -2  -3   9  251.34   16.29
  -2  -3   9  259.44   16.08
  -2   3   8   20.33    3.62
  -2  -3   8   19.44    3.63
   2   3  -8   26.50    5.08
   2  -3  -8   29.61    4.22
  -2  -3   8   22.98    3.83
  -2  -3   8   22.86    4.92
  -2   3   8   15.37    4.58
  -2  -3   8   20.31    3.71
  -2   3   8   26.42    4.66
  -2  -3   8   27.85    4.68
  -2   3   8   25.09    4.55
   2   3  -8   23.34    4.76
  -2   3   8   29.50    4.62
  -2  -3   8   24.34    4.69
  -2   3   7  141.49   10.53
  -2  -3   7  137.11   10.54
  -2   3   7  163.15   10.78
  -2   3   7  159.66   10.62
  -2  -3   7  155.09   10.68
  -2  -3   7  148.76   10.50
   2  -3  -7  162.83   10.14
   2   3  -7  149.89   10.33
  -2   3   6  208.58   14.01
  -2  -3   6  221.31   14.36
  -2   3   6  246.23   14.51
  -2  -3   6  233.89   14.42
  -2   3   6  218.25   14.12
  -2  -3   6  228.49   14.45
   2  -3  -6  276.06   14.09
   2   3  -6  264.96   14.31
  -2   3   5   71.60    5.85
  -2  -3   5   73.79    5.92
   2   3  -5   83.68    5.89
  -2  -3   5   76.54    6.11
  -2   3   5   79.73    6.12
  -2  -3   5   84.16    6.26
  -2   3   5   74.21    6.08
   2  -3  -5   87.67    5.73
   2   3  -4   96.35    6.07
  -2  -3   4   97.11    6.63
  -2   3   4   90.54    6.46
  -2   3   4   86.97    6.16
  -2  -3   4   83.46    6.16
   2  -3  -4   90.32    5.76
   2   3  -3   25.89    2.57
  -2   3   3   12.57    2.49
  -2  -3   3   12.93    2.57
  -2   3   3   18.65    2.45
  -2  -3   3   20.41    2.48
  -2   3   2 5435.79  274.70
  -2  -3   2 5590.22  274.78
   2   3  -2 5676.18  274.79
  -2  -3   2 5384.35  274.72
  -2   3   2 5583.24  274.86
  -2  -3   2 5432.46  274.85
  -2   3   2 5499.48  274.83
   2  -3  -2 5828.26  274.70
  -2  -3   1  642.58   31.32
   2   3  -1  539.85   31.14
  -2   3   1  586.47   31.41
  -2  -3   1  752.19   31.75
   2   3  -1  708.89   31.62
  -2   3   1  778.46   32.00
   2  -3  -1  763.35   31.57
  -2   3   1  600.69   31.37
  -2  -3   1  524.61   31.30
  -2   3   0  207.10   10.67
   2   3   0  187.59   10.48
  -2   3   0  199.28   10.12
   2  -3   0  202.08   10.49
  -2  -3   0  192.77   10.49
  -2   3   0  192.39   10.09
   2   3   0  211.30   10.57
  -2   3  -1  130.30    7.25
   2  -3   1  122.06    7.08
  -2   3  -1  116.93    6.94
  -2  -3  -1  120.50    7.04
   2   3   1  138.18    7.47
  -2   3  -1  127.19    6.44
   2  -3   1  125.53    6.85
  -2   3  -2   96.49    5.72
   2   3   2   93.23    5.91
  -2   3  -2   85.74    5.67
  -2  -3  -2   90.21    5.52
   2   3   2   97.94    6.05
   2  -3   2   90.66    5.25
  -2  -3  -3  466.33   24.90
  -2   3  -3  499.58   25.27
  -2   3  -3  479.35   25.02
   2   3   3  485.12   25.20
   2  -3   3  511.54   25.40
   2   3   3  478.27   25.28
   2  -3   3  465.19   24.55
  -2  -3  -4  215.15   12.27
  -2   3  -4  217.86   12.59
   2   3   4  213.07   12.37
  -2   3  -4  195.17   12.14
   2  -3   4  216.17   12.67
   2   3   4  215.70   12.65
   2  -3   4  217.53   11.82
  -2  -3  -5  280.96   15.79
   2  -3   5  272.39   15.14
   2   3   5  278.46   15.74
   2  -3   5  274.44   16.22
   2   3   5  269.09   16.13
  -2   3  -5  266.81   15.66
   2   3   5  274.81   16.21
   2  -3   5  281.64   16.36
   2  -3   5  277.10   16.32
   2   3   5  283.82   16.32
  -2   3  -6  384.33   22.19
   2  -3   6  403.72   22.99
   2  -3   6  393.17   22.80
   2   3   6  398.44   22.91
   2   3   6  403.88   22.86
  -2  -3  -6  403.35   22.27
   2  -3   6  416.09   22.97
   2   3   6  388.83   22.76
   2  -3   7    7.66    2.40
  -2   3  -7   13.78    3.75
   2  -3   7   10.40    3.79
   2   3   7    9.44    3.93
   2   3   7    7.72    3.86
   2  -3   7    9.70    4.21
   2  -3   7   10.04    3.92
   2   3   7    5.51    3.42
  -2  -3  -7    4.54    3.42
   2  -3   7    8.25    3.35
  -2  -3  -8  137.70   10.52
  -2   3  -8  130.97   10.57
   2  -3   8  130.65    9.40
   2  -3   8  153.84   11.34
   2   3   8  135.60   10.89
   2  -3   8  160.95   11.45
   2  -3   8  139.90   11.11
   2   3   8  155.83   11.32
   2   3   8  156.12   11.30
   2  -3   8  130.29   10.32
  -2  -3  -9  101.04    9.26
  -2   3  -9  122.77   10.29
  -2   3  -9  100.19    9.73
   2  -3   9  133.19   10.43
   2   3   9  125.21   10.36
   2  -3   9  101.48    9.27
   2  -3   9  111.68    8.32
   2   3   9  122.18    9.70
   2   3   9  129.65   10.27
   2  -3   9  117.27   10.20
   2  -3   9  128.54   10.53
   2   3   9  133.25   10.46
   2  -3  10  351.32   21.99
   2   3  10  398.99   23.46
   2  -3  10  434.34   24.12
   2   3  10  445.85   24.15
   2  -3  10  443.89   24.30
   2   3  10  419.86   23.88
   2   3  11    2.90    3.42
   2  -3  11    7.21    3.39
   2  -3  11    6.32    3.32
   2   3  11    9.69    3.42
   2   3  11    5.95    3.03
   2  -3  11    7.46    3.26
   2   3  12   -2.18    2.67
   2  -3  12    2.79    2.20
   2   3  12   -0.19    1.97
  -2   4  13   17.63    2.44
  -2  -4  12   17.34    3.09
  -2  -4  12   19.52    3.47
  -2   4  12   13.22    3.14
  -2   4  11   46.37    5.16
  -2   4  11   58.72    6.12
  -2  -4  11   65.87    6.37
  -2  -4  11   59.75    5.82
  -2   4  10   38.59    5.79
  -2  -4  10   57.00    6.39
  -2   4  10   42.54    5.11
  -2  -4  10   42.74    5.35
  -2   4  10   40.79    5.14
  -2  -4  10   40.63    5.09
   2   4 -10   46.38    6.24
   2   4 -10   37.57    5.83
  -2  -4  10   36.74    5.90
  -2   4  10   41.17    5.87
  -2  -4  10   40.49    4.97
  -2   4  10   30.74    5.62
  -2  -4  10   32.81    5.69
   2  -4 -10   36.56    5.32
  -2   4   9  428.18   22.76
  -2  -4   9  430.43   22.85
  -2   4   9  342.47   21.25
  -2  -4   9  344.70   21.41
  -2  -4   9  370.52   21.51
  -2   4   9  338.94   21.56
   2   4  -9  402.94   23.10
   2   4  -9  350.23   22.11
  -2   4   9  428.83   22.66
  -2  -4   9  417.67   22.61
  -2  -4   9  375.74   21.60
  -2   4   9  392.69   22.43
  -2  -4   9  394.71   22.51
  -2  -4   9  299.36   20.98
  -2   4   8   84.85    7.94
  -2  -4   8   86.66    7.35
  -2  -4   8   90.32    7.36
   2  -4  -8   86.41    7.34
   2   4  -8   92.56    8.09
  -2  -4   8  100.24    8.34
  -2   4   8   97.19    8.23
  -2   4   8   86.35    8.23
  -2  -4   8   88.56    7.35
  -2   4   8   76.83    7.16
  -2  -4   8   97.44    8.27
  -2   4   8  108.25    8.26
  -2   4   8  105.91    8.25
  -2  -4   8   95.37    8.08
  -2  -4   7   14.71    3.08
  -2   4   7   10.41    3.43
  -2  -4   7    6.94    3.40
  -2   4   7   13.44    3.68
  -2  -4   7    7.59    3.36
  -2   4   7   17.02    3.88
  -2   4   7   15.13    3.80
  -2  -4   7    9.99    3.58
  -2   4   7   15.09    4.05
   2  -4  -7   17.11    3.22
   2   4  -7    9.58    3.81
   2   4  -6  235.18   13.70
  -2   4   6  224.97   13.62
  -2   4   6  229.38   13.70
  -2  -4   6  244.36   13.98
  -2  -4   6  211.43   13.57
   2  -4  -6  231.15   13.04
  -2  -4   6  226.78   13.74
  -2   4   6  205.68   13.54
   2   4  -5  433.07   22.37
  -2   4   5  410.59   22.31
  -2  -4   5  423.94   22.45
  -2   4   5  384.78   22.17
  -2  -4   5  430.62   22.49
   2  -4  -5  431.64   21.79
  -2   4   5  365.96   22.11
  -2  -4   5  415.53   22.39
   2   4  -4  101.99    6.63
  -2   4   4   92.97    6.48
  -2  -4   4   98.32    6.67
   2  -4  -4   96.74    5.87
   2  -4  -3  165.20    8.57
   2  -4  -3  164.10    9.15
  -2   4   3  161.59    9.34
   2   4  -3  170.57    9.25
  -2  -4   3  148.59    9.14
  -2   4   3  149.49    9.03
  -2  -4   3  164.33    9.38
  -2   4   3  158.30    9.26
  -2  -4   2 2424.90  124.37
  -2   4   2 2416.43  124.29
  -2  -4   2 2402.69  124.55
  -2  -4   2 2476.96  124.51
  -2   4   2 2493.27  124.47
  -2   4   2 2453.49  124.62
   2   4  -2 2484.79  124.60
   2  -4  -2 2628.04  124.54
   2  -4  -2 2566.75  123.81
   2  -4  -1 2260.33  103.07
  -2   4   1 2100.42  102.76
  -2  -4   1 1938.78  102.72
  -2  -4   1 2036.89  102.65
   2   4  -1 2115.34  103.12
  -2   4   1 2102.53  102.99
  -2   4   0 1213.77   61.49
  -2   4   0 1255.00   61.68
   2   4   0 1251.69   62.10
   2  -4   0 1286.35   62.03
  -2   4  -1  746.36   38.28
  -2  -4  -1  827.64   38.42
   2  -4   1  814.36   38.63
   2  -4   1  799.26   38.27
  -2   4  -1  728.08   37.80
   2   4   2  903.95   43.24
  -2   4  -2  860.39   42.89
  -2  -4  -2  854.49   42.69
   2  -4   2  811.03   42.37
  -2  -4  -3   24.62    2.86
  -2   4  -3   26.95    3.13
   2  -4   3   23.85    2.99
   2  -4   3   23.89    2.36
   2   4   3   21.81    3.34
   2   4   3   27.16    2.94
  -2   4  -4 1243.77   61.97
  -2  -4  -4 1210.90   61.42
   2  -4   4 1187.60   60.88
   2   4   4 1253.46   61.93
   2  -4   4 1253.89   62.01
   2   4   4 1233.46   61.88
  -2   4  -4 1149.83   61.59
   2  -4   5    7.93    3.03
   2   4   5   14.65    3.33
   2  -4   5   14.26    3.36
   2   4   5    9.05    2.80
   2   4   5   13.72    3.13
  -2   4  -5   10.74    3.03
  -2   4  -5   11.16    3.22
  -2  -4  -5    8.01    2.70
   2  -4   5   15.49    3.31
   2   4   5   10.11    3.05
   2  -4   6  829.54   42.53
   2   4   6  742.86   42.10
   2  -4   6  818.45   42.52
   2   4   6  794.29   42.30
  -2  -4  -6  790.09   41.59
  -2   4  -6  839.33   42.45
  -2   4  -6  765.63   41.79
   2   4   6  756.38   42.09
   2   4   6  836.76   41.97
   2  -4   6  767.54   42.19
  -2  -4  -7   83.18    7.67
  -2   4  -7  104.29    8.68
   2   4   7  104.91    8.68
   2  -4   7  115.89    8.87
   2  -4   7  100.43    7.46
   2   4   7  105.47    8.66
   2  -4   7   93.81    8.63
   2   4   7   96.45    8.53
   2  -4   7  116.18    8.95
  -2   4  -7   83.96    8.07
   2  -4   7   90.66    7.98
  -2  -4  -8  115.06    9.44
  -2   4  -8  130.21   10.36
   2   4   8  136.79   10.08
   2  -4   8  138.43   10.22
   2   4   8  124.85    9.98
   2  -4   8  128.74   10.18
   2   4   8  130.20   10.17
   2  -4   8  138.32   10.45
   2  -4   8  120.86    8.65
   2   4   8  106.13    9.43
  -2   4  -8  101.69    9.64
   2  -4   8  110.11    9.41
   2   4   9  146.16   11.26
   2  -4   9  158.76   11.61
   2  -4   9  140.51   11.46
   2  -4   9  158.63   11.47
   2   4   9  165.62   11.41
   2   4   9  144.86   11.29
   2   4   9  128.10   10.58
   2  -4   9  146.80    9.81
  -2   4  -9  125.51   11.00
   2  -4   9  120.79   10.57
   2   4  10   13.42    3.92
   2  -4  10   12.06    4.00
   2  -4  10   11.64    2.89
   2   4  10   12.53    4.27
   2  -4  10    7.19    4.11
   2   4  10   10.80    4.08
   2   4  11   10.15    3.61
   2  -4  11    9.03    3.25
   2   4  11   11.08    3.23
   2  -4  11   14.41    3.51
   2   4  11    5.28    2.98
   2   4  12   20.23    2.99
  -2   4 -12   16.21    2.73
  -2  -5  12   30.04    3.72
  -2  -5  12   31.94    3.79
  -2  -5  11    6.82    3.18
  -2   5  11    3.52    2.92
  -2   5  11    3.62    3.79
  -2  -5  11    2.82    3.00
  -2   5  10   -2.86    3.39
  -2  -5  10   -2.62    3.56
  -2  -5  10   -0.73    3.60
  -2   5  10   -1.08    3.37
  -2   5  10    2.89    3.05
  -2  -5  10    1.33    3.22
  -2   5  10    0.98    3.36
  -2   5  10   -3.26    4.09
  -2  -5   9  556.57   30.51
  -2   5   9  587.37   30.56
  -2   5   9  512.97   29.48
  -2  -5   9  500.54   29.27
  -2  -5   9  576.47   29.99
  -2   5   9  534.64   30.11
  -2   5   9  527.72   30.11
   2  -5  -9  488.17   29.72
   2   5  -9  539.79   30.53
  -2   5   9  616.71   30.58
  -2  -5   9  624.76   30.67
  -2  -5   9  530.67   29.63
  -2  -5   9  451.87   29.16
  -2  -5   9  553.62   30.44
  -2   5   9  559.06   30.26
  -2   5   8   40.48    5.20
  -2  -5   8   39.93    5.34
  -2  -5   8   37.81    4.63
  -2   5   8   41.47    5.03
  -2  -5   8   36.56    4.87
  -2   5   8   30.12    5.05
   2  -5  -8   37.55    5.37
   2   5  -8   37.84    5.64
  -2  -5   8   34.40    5.69
  -2   5   8   34.25    5.32
  -2  -5   8   37.64    4.70
  -2  -5   8   41.19    5.51
  -2   5   8   34.66    5.32
  -2  -5   7   20.15    3.28
  -2  -5   7   26.08    3.77
  -2   5   7   26.19    3.73
  -2   5   7   18.11    3.86
  -2   5   7   15.50    4.01
  -2  -5   7   13.29    3.70
  -2  -5   7   17.83    3.94
  -2   5   7   15.86    3.64
  -2  -5   7   14.93    3.66
  -2   5   7   20.39    3.84
  -2   5   7   19.16    4.36
   2  -5  -7   16.62    3.05
   2   5  -7   18.96    4.15
  -2   5   6   96.09    7.50
  -2  -5   6  101.39    7.59
   2  -5  -6   97.60    6.64
   2   5  -6   96.54    7.64
  -2   5   6  106.43    7.44
  -2  -5   6  107.65    7.62
  -2   5   6   97.63    7.46
  -2  -5   6  105.68    7.63
  -2   5   5  655.25   37.55
  -2  -5   5  685.66   37.71
  -2   5   5  703.99   37.62
  -2   5   5  747.98   37.75
  -2  -5   5  690.48   37.72
  -2  -5   5  763.10   37.92
   2  -5  -5  765.54   37.70
   2  -5  -5  764.36   37.01
   2   5  -5  734.75   37.87
  -2   5   4  574.47   31.00
  -2  -5   4  596.79   31.18
   2  -5  -4  621.19   31.23
   2  -5  -4  617.06   30.42
   2   5  -4  575.42   31.26
  -2  -5   3  328.82   19.20
  -2   5   3  361.37   19.43
   2  -5  -3  376.16   19.28
   2  -5  -3  374.47   18.28
   2   5  -3  353.39   19.32
  -2   5   3  372.67   19.17
  -2   5   3  351.40   18.91
  -2  -5   3  355.85   19.04
  -2   5   2  886.34   42.88
  -2  -5   2  880.35   42.93
  -2  -5   2  808.36   43.19
  -2   5   2  853.66   43.24
   2  -5  -2  915.15   43.20
   2   5  -2  840.56   43.24
  -2  -5   2  814.59   42.71
  -2   5   2  837.99   42.64
  -2   5   1  384.80   10.11
   2   5  -1  427.53   10.93
  -2   5   0   27.54    2.24
  -2   5   0   26.29    1.70
   2   5   0   30.35    2.87
   2  -5   0   32.43    2.85
  -2   5  -1  227.15   12.29
   2   5   1  265.29   13.29
  -2   5  -1  231.56   12.64
  -2  -5  -1  269.18   12.84
   2  -5   1  248.25   13.12
  -2   5  -2   24.78    2.60
  -2  -5  -2   23.80    2.47
   2  -5   2   26.00    2.64
   2   5   2   26.29    2.58
   2  -5   2   28.19    2.29
  -2  -5  -3  333.90   17.47
  -2   5  -3  329.85   17.86
   2   5   3  335.02   18.25
   2  -5   3  344.84   17.90
   2   5   3  343.81   17.77
   2  -5   3  308.04   16.94
  -2  -5  -4  136.07    7.86
  -2   5  -4  126.95    8.35
   2  -5   4  108.76    7.05
   2   5   4  135.72    8.18
   2  -5   4  133.63    8.37
   2   5   4  124.19    8.47
   2  -5   5   -1.05    2.59
   2   5   5   -0.26    2.50
   2  -5   5   -0.27    2.35
   2   5   5   -2.33    2.39
   2   5   5    0.26    2.76
  -2  -5  -5   -1.78    2.38
  -2   5  -5   -0.28    2.69
   2  -5   5   -1.33    2.72
   2   5   5   -0.76    2.50
  -2  -5  -6   67.53    5.67
  -2   5  -6   75.59    6.49
   2   5   6   62.90    6.09
   2   5   6   60.89    6.07
   2  -5   6   59.46    6.07
   2  -5   6   67.82    6.41
   2   5   6   60.20    6.02
   2  -5   6   74.43    6.54
   2   5   6   58.76    5.86
   2  -5   6   52.69    5.51
  -2   5  -6   58.42    6.02
   2   5   7    0.66    3.13
   2  -5   7    2.27    3.25
  -2   5  -7    4.38    3.67
  -2  -5  -7    0.29    2.78
   2   5   7   -0.72    3.54
   2  -5   7   -0.37    3.98
   2  -5   7   -0.38    3.18
   2   5   7    2.54    3.03
  -2   5  -7   -2.81    4.19
   2   5   7    3.68    3.07
   2  -5   7    0.77    3.15
   2  -5   7   -2.19    2.90
   2  -5   8   40.37    4.71
   2   5   8   32.25    5.39
  -2  -5  -8   32.43    5.54
   2  -5   8   44.29    5.88
   2   5   8   39.83    5.49
   2  -5   8   37.17    5.57
   2   5   8   42.80    5.65
  -2   5  -8   31.49    5.85
   2  -5   8   32.65    5.19
   2   5   8   33.17    5.33
  -2   5  -8   45.22    6.06
  -2  -5  -8   29.36    4.57
   2  -5   8   32.45    5.31
  -2   5  -9  548.96   30.81
  -2  -5  -9  473.99   29.88
   2  -5   9  616.77   30.70
   2   5   9  557.21   30.25
   2   5   9  565.89   30.26
   2  -5   9  514.35   30.46
   2  -5   9  561.48   30.47
   2   5   9  504.55   30.25
   2  -5   9  546.68   29.19
   2   5   9  512.53   29.78
  -2   5  -9  525.43   30.48
   2  -5   9  520.81   30.02
   2   5  10    5.92    3.18
   2  -5  10    2.78    3.35
   2  -5  10    0.94    2.54
   2   5  10    4.19    3.72
   2  -5  10    1.01    3.40
   2   5  10    7.23    3.49
   2   5  11   24.44    3.85
   2  -5  11   19.10    3.46
   2  -5  11   19.45    3.53
   2   5  12   -0.83    2.09
  -2   5 -12   -0.12    2.13
  -2  -6  12   -0.35    2.13
  -2   6  12    1.65    2.57
  -2  -6  11   28.82    4.13
  -2  -6  11   36.89    4.53
  -2   6  11   34.53    4.87
  -2  -6  10   -0.67    3.13
  -2   6  10    0.94    2.85
  -2  -6  10   -1.31    3.31
  -2   6  10   -0.99    3.63
  -2   6  10   -0.34    3.88
  -2   6   9   86.09    7.99
  -2  -6   9   91.63    8.31
  -2   6   9  102.58    7.98
  -2  -6   9  100.04    8.12
  -2   6   9  101.75    8.38
  -2   6   9   86.86    8.20
   2   6  -9   99.24    9.05
   2  -6  -9   81.48    8.13
   2   6  -9   90.52    8.70
  -2  -6   9  110.54    8.45
  -2   6   9  103.13    8.34
  -2  -6   9   99.30    7.86
  -2  -6   9   80.64    7.46
  -2   6   9   90.92    8.09
  -2  -6   9   94.56    8.15
  -2  -6   8  490.58   25.80
  -2   6   8  460.14   25.41
  -2   6   8  419.79   25.02
  -2   6   8  414.97   25.28
  -2  -6   8  459.31   25.39
  -2   6   8  433.62   25.71
   2  -6  -8  410.96   25.14
   2   6  -8  499.64   26.70
   2   6  -8  426.61   25.73
  -2  -6   8  481.70   25.55
  -2   6   8  460.97   25.32
  -2  -6   8  460.72   25.15
  -2  -6   8  405.98   24.73
  -2  -6   8  472.59   25.62
  -2   6   8  456.94   25.35
  -2  -6   7   -1.49    3.55
  -2   6   7   -0.87    3.31
  -2   6   7   -2.96    3.49
  -2  -6   7    5.67    3.08
  -2   6   7   10.89    3.29
  -2   6   7   10.78    3.62
   2  -6  -7    8.11    3.56
  -2  -6   7    1.84    3.11
  -2   6   7   -0.29    3.24
  -2  -6   7    4.08    2.52
  -2  -6   7   -1.04    3.46
   2   6  -7    4.74    3.51
  -2  -6   6  153.43   10.05
  -2   6   6  138.25    9.84
   2  -6  -6  151.93   10.07
   2   6  -6  157.42   10.36
  -2  -6   6  159.92   10.13
  -2   6   6  141.78    9.84
  -2  -6   6  169.18   10.22
  -2   6   6  155.28    9.92
  -2   6   5   -0.19    2.21
  -2  -6   5    1.39    2.44
   2  -6  -5    1.03    2.65
   2   6  -5    0.94    2.79
  -2   6   5   -1.32    2.05
  -2  -6   5   -1.23    2.20
  -2   6   5    2.09    2.03
  -2  -6   5    2.90    2.13
   2   6  -4  223.63   13.15
  -2   6   4  224.47   12.56
  -2  -6   4  224.28   12.76
   2  -6  -4  235.92   13.07
  -2   6   4  224.18   13.28
   2   6  -3    4.83    2.44
  -2   6   3    1.86    2.33
  -2  -6   3    2.05    2.42
   2  -6  -3    3.60    2.56
  -2  -6   3   -0.42    1.75
  -2   6   3    1.66    1.53
   2   6  -2 1690.05   83.95
   2  -6  -2 1699.54   83.78
  -2   6   2 1628.06   83.81
   2   6  -1  794.17   37.56
  -2  -6   1  682.60   36.49
  -2   6   1  751.83   37.17
   2  -6  -1  797.86   37.38
  -2   6   0    3.98    1.54
   2   6   0    3.10    1.98
   2  -6   0    1.70    2.13
  -2   6  -1   78.84    4.42
  -2   6  -1   65.63    4.04
   2   6   1   73.00    4.02
  -2   6  -2  300.21   16.58
  -2  -6  -2  327.41   16.40
   2   6   2  319.78   16.33
   2  -6   2  308.56   16.46
   2  -6   2  321.76   17.02
   2  -6   2  299.15   16.13
  -2   6  -3  306.85   16.58
  -2  -6  -3  308.29   16.84
  -2  -6  -3  316.70   16.05
   2  -6   3  302.65   16.39
   2   6   3  324.10   16.30
   2  -6   3  274.87   15.51
   2   6   4  363.17   19.55
  -2  -6  -4  346.44   18.33
  -2  -6  -4  328.53   18.99
  -2   6  -4  339.57   18.97
   2  -6   4  314.67   18.83
   2   6   4  355.79   18.73
   2  -6   4  339.94   18.84
   2   6   5   92.00    7.54
   2   6   5  103.86    8.11
   2  -6   5  114.42    7.94
   2  -6   5  102.17    7.82
   2  -6   5  125.80    8.03
   2   6   5  111.42    7.60
   2   6   5   83.76    7.34
  -2  -6  -5   99.59    7.83
  -2  -6  -5  106.57    7.24
  -2   6  -5  125.21    8.22
  -2   6  -6  144.89    9.41
  -2  -6  -6  104.84    7.92
  -2  -6  -6  122.71    8.90
   2   6   6  108.58    8.49
   2   6   6  133.38    9.28
   2  -6   6  125.50    8.88
   2  -6   6  101.00    8.39
   2  -6   6  125.50    8.94
   2   6   6  104.16    8.52
   2   6   6  107.33    8.39
   2  -6   6  133.73    8.97
   2   6   6   98.03    8.29
   2   6   7   47.41    5.73
  -2   6  -7   58.78    6.34
  -2  -6  -7   54.92    6.32
  -2   6  -7   56.65    6.76
   2  -6   7   47.91    5.84
   2  -6   7   48.30    5.81
   2  -6   7   46.20    5.86
   2   6   7   60.47    6.20
   2   6   7   52.31    5.76
   2  -6   7   52.02    6.00
   2   6   7   49.87    5.76
  -2  -6  -8   75.80    8.13
  -2   6  -8  106.88    9.08
  -2   6  -8  112.05    9.17
   2  -6   8   98.80    8.33
   2   6   8   91.80    8.12
   2  -6   8   89.02    8.23
   2  -6   8  108.93    7.91
   2   6   8   88.49    7.96
   2   6   8   67.52    7.58
   2  -6   8  120.44    8.76
   2   6   8   93.29    7.98
   2  -6   8   86.45    8.34
  -2   6  -9  124.19   10.44
   2  -6   9  125.72    9.92
   2   6   9  119.00    9.49
   2  -6   9  140.25    9.97
   2  -6   9  136.42    9.20
   2   6   9  120.01    9.54
   2  -6   9  126.32    9.82
   2   6   9  116.10    9.42
   2   6  10    2.04    3.50
   2   6  10    0.33    3.61
   2  -6  10    5.35    3.63
   2  -6  10    4.38    2.56
   2  -6  10    3.73    3.07
   2  -6  10    4.18    3.03
   2   6  11   -3.12    2.82
   2  -6  11    3.70    2.23
   2   6  12    9.77    1.97
  -2   6 -12   10.54    2.33
  -2   7  12    7.65    2.59
  -2  -7  12   14.10    2.54
  -2   7  11    0.24    3.13
  -2  -7  11    3.03    2.85
  -2  -7  10   20.62    4.08
  -2  -7  10   23.52    4.29
  -2   7  10   31.96    4.92
  -2   7  10   25.26    4.60
  -2   7   9   54.91    6.68
  -2  -7   9   58.15    6.29
  -2   7   9   63.07    6.18
   2  -7  -9   58.48    6.56
   2   7  -9   72.90    7.34
  -2  -7   9   62.97    6.16
  -2  -7   9   62.02    6.08
   2   7  -9   67.72    7.32
  -2  -7   9   66.02    6.71
  -2   7   9   64.26    6.79
   2   7  -8  256.54   15.41
  -2  -7   8  195.42   13.86
  -2   7   8  209.49   14.34
  -2  -7   8  264.37   14.92
  -2   7   8  218.52   14.87
   2  -7  -8  190.65   14.21
   2   7  -8  254.31   15.60
  -2  -7   8  230.98   14.19
  -2  -7   8  218.76   14.41
  -2   7   8  201.17   14.04
  -2   7   8  215.94   14.00
  -2  -7   8  252.73   14.59
  -2   7   8  241.02   14.28
  -2  -7   8  236.42   14.30
   2   7  -7  135.74    9.55
  -2  -7   7  104.91    8.33
  -2   7   7  104.91    9.39
   2  -7  -7  102.86    8.77
   2   7  -7  126.07    9.71
  -2   7   7  107.76    8.77
  -2  -7   7  110.72    8.70
  -2   7   7   99.76    8.32
  -2  -7   7  131.47    8.96
  -2   7   7  123.22    8.50
  -2  -7   7  122.24    8.65
  -2   7   7  116.29    8.42
  -2  -7   7  128.92    8.72
  -2   7   6  101.22    7.22
  -2  -7   6  120.72    7.78
  -2   7   6   89.53    7.12
  -2  -7   6   97.66    7.52
  -2   7   6   99.51    7.78
   2   7  -6  105.94    8.19
  -2   7   6   96.87    7.22
   2  -7  -6   97.07    7.72
   2   7  -5   10.05    3.35
  -2  -7   5    6.66    2.31
  -2   7   5    5.55    2.07
   2  -7  -5    9.15    3.27
   2   7  -4 1039.24   55.88
   2  -7  -4 1139.58   55.85
  -2   7   4 1126.61   56.21
  -2   7   4 1079.85   55.04
  -2  -7   4 1086.19   55.24
   2   7  -3 1094.85   53.93
   2  -7  -3 1114.63   53.71
  -2   7   3 1050.80   53.86
  -2  -7   3 1061.80   53.83
  -2  -7   3 1002.68   52.80
   2  -7  -2  107.71    6.77
  -2   7   2   91.44    6.55
   2   7  -2   98.95    6.90
   2  -7  -1  369.43   16.60
   2   7  -1  325.85   16.65
  -2   7   1  352.24   16.18
   2  -7   0  262.64   14.83
  -2   7   0  271.68   14.29
   2   7   0  270.80   15.12
  -2   7  -1  912.38   47.15
   2  -7   1  999.55   48.17
  -2   7  -1  925.16   47.16
   2   7   1 1007.46   48.39
   2  -7   2  834.14   40.38
   2  -7   2  754.55   39.22
  -2   7  -2  817.70   39.74
  -2  -7  -2  843.06   39.46
  -2   7  -2  707.50   38.85
   2   7   2  841.16   40.75
   2  -7   2  825.28   39.39
   2   7   2  790.02   39.12
  -2  -7  -3 1125.77   58.35
  -2   7  -3 1143.75   58.02
  -2  -7  -3 1130.09   57.36
   2  -7   3 1159.69   57.72
   2   7   3 1143.08   57.47
  -2  -7  -4  284.49   16.37
  -2   7  -4  318.10   17.39
  -2  -7  -4  308.38   17.60
   2  -7   4  314.97   17.05
   2   7   4  302.19   16.75
   2   7   4  331.01   18.08
  -2   7  -5  127.09    8.45
  -2  -7  -5  110.04    8.43
   2  -7   5  109.88    8.25
   2   7   5  109.85    7.69
   2   7   5   95.57    7.68
   2  -7   5  127.13    8.09
   2   7   5  140.92    9.20
   2   7   5  100.42    7.78
   2   7   6    7.99    3.73
   2   7   6   11.31    3.14
  -2  -7  -6   13.53    4.09
   2  -7   6    9.34    3.17
   2   7   6   10.37    2.87
   2  -7   6   11.89    3.09
   2   7   6    4.85    2.57
  -2   7  -6   10.69    3.41
   2  -7   6    9.16    3.29
  -2   7  -6   12.83    3.60
   2   7   6    9.72    2.92
   2  -7   6    7.96    3.06
   2  -7   7   47.59    5.73
   2   7   7   37.47    5.03
   2  -7   7   46.48    5.63
  -2  -7  -7   45.54    6.28
   2   7   7   39.96    5.14
   2   7   7   48.11    5.64
   2   7   7   42.89    5.35
   2  -7   7   49.15    5.68
   2  -7   7   47.01    5.79
  -2   7  -7   47.96    6.07
   2  -7   8   38.14    4.77
  -2  -7  -8   32.25    5.63
   2   7   8   35.37    4.90
   2  -7   8   27.20    4.69
  -2   7  -8   35.32    5.54
   2  -7   8   43.72    5.81
  -2   7  -8   35.89    6.06
   2   7   8   36.47    4.88
   2  -7   8   26.57    4.88
   2   7   8   27.51    4.70
   2   7   9   45.80    5.45
   2  -7   9   42.80    5.82
   2  -7   9   45.30    5.10
   2  -7   9   47.02    5.27
   2  -7   9   43.87    5.27
   2  -7  10  155.80   10.28
   2  -7  10  163.43   10.13
   2   7  10  156.85   10.39
   2   7  10  155.04   10.85
   2  -7  10  162.02   10.91
   2   7  11   56.44    4.79
   2   7  12    2.97    1.21
  -2   8  12    3.05    1.80
  -2  -8  12    2.46    1.74
  -2  -8  11   92.93    6.79
  -2   8  11   81.17    6.45
  -2   8  10  157.13   11.41
  -2  -8  10  184.40   11.59
  -2   8  10  178.03   11.44
  -2  -8   9  565.32   30.93
  -2   8   9  546.47   31.12
  -2  -8   9  618.60   31.74
  -2   8   9  557.56   31.71
  -2   8   8   24.00    5.15
  -2   8   8   20.46    4.53
   2   8  -8   18.24    4.76
  -2  -8   8   21.28    4.18
   2   8  -8   25.57    4.98
  -2  -8   8   29.26    4.37
  -2  -8   8   36.43    5.20
   2  -8  -8   27.23    5.11
   2   8  -7  789.78   42.29
   2  -8  -7  746.61   41.60
   2   8  -7  872.63   42.95
  -2  -8   7  820.32   41.73
  -2   8   7  795.02   42.53
  -2  -8   7  729.38   41.37
  -2   8   7  770.96   41.68
   2  -8  -6  166.03   10.68
   2   8  -6  172.39   11.12
   2   8  -6  134.88   10.88
  -2  -8   6  139.82   10.30
  -2   8   6  159.20   10.60
  -2   8   6  151.70   11.29
   2  -8  -5  170.47   10.56
  -2  -8   5  140.43   10.89
   2   8  -5  167.46   10.85
  -2   8   4   25.89    4.01
   2   8  -4   33.84    4.29
   2  -8  -4   31.41    4.07
   2  -8  -3  801.55   40.85
  -2   8   3  769.69   40.98
   2   8  -3  792.46   41.17
  -2   8   2   10.96    2.78
   2   8  -2   14.12    3.21
  -2   8   1   11.04    2.44
   2   8  -1   12.46    3.01
   2  -8  -1   13.87    3.11
   2  -8   0  450.40   24.09
  -2   8   0  448.24   23.45
   2   8   0  458.96   24.40
   2  -8   1 4252.92  193.41
  -2   8  -1 3688.93  191.93
   2   8   1 4095.13  193.58
  -2   8  -1 3841.01  192.22
   2   8   1 4149.67  193.61
   2  -8   2  434.87   22.44
  -2   8  -2  426.91   21.49
  -2  -8  -2  430.80   22.50
   2   8   2  475.52   22.99
  -2  -8  -3    5.90    3.08
   2   8   3    2.20    3.16
  -2   8  -3    8.22    2.12
  -2   8  -4  137.13    8.68
  -2  -8  -4  116.81    8.89
  -2  -8  -5  108.86    8.31
   2   8   5  115.39    8.61
  -2   8  -5   97.87    8.30
   2  -8   5   94.42    7.87
   2   8   5   82.53    7.24
  -2  -8  -6   94.75    8.50
  -2   8  -6  120.71    8.75
   2   8   6   93.21    8.73
  -2   8  -6  111.11    8.66
   2  -8   6  105.39    8.54
   2   8   6  102.49    8.01
   2  -8   7  210.58   13.42
   2   8   7  178.66   12.56
  -2  -8  -7  178.84   13.21
  -2  -8  -8    7.73    4.39
  -2   8  -8    2.79    4.49
  -2   8  -8   11.04    3.82
   2  -8   8    9.95    4.20
   2  -8   8   15.41    3.85
   2   8   8   10.08    3.59
   2  -8   9   30.93    4.88
   2  -8   9   37.86    4.37
   2   8   9   20.59    4.86
   2   8   9   25.85    4.29
   2  -8  10   50.24    4.40
   2   8  10   40.97    5.15
   2   8  10   38.38    4.44
   2   8  11   58.43    4.39
  -2   8 -11   56.15    5.52
  -2  -9  12    8.22    1.49
  -2   9  12    2.94    1.59
  -2   9  11   15.12    2.80
  -2  -9  11   10.17    2.73
  -2   9  10   38.79    4.96
  -2   9  10   36.01    4.48
  -2  -9  10   40.86    4.84
  -2  -9   9   16.73    3.59
  -2   9   9   17.48    4.13
  -2   9   9   22.13    4.65
  -2  -9   9   18.08    4.31
   2   9  -8   56.10    6.79
   2  -9  -8   52.83    6.15
   2   9  -8   55.03    6.51
  -2  -9   8   57.05    5.78
  -2   9   8   66.75    6.31
  -2  -9   8   67.96    6.57
  -2  -9   8   58.76    5.87
  -2   9   8   45.30    6.41
  -2   9   7  116.99    9.46
   2   9  -7  107.86    9.17
   2   9  -7   95.56    8.84
   2  -9  -7   94.67    8.50
  -2  -9   7  118.73    8.61
   2   9  -7   97.47    8.55
  -2   9   7  112.07    8.47
  -2  -9   7   86.92    8.01
   2  -9  -6   36.47    5.13
  -2   9   6   32.25    4.52
   2   9  -6   37.38    5.33
  -2  -9   6   37.92    4.60
   2   9  -6   25.59    5.08
  -2   9   5  649.35   34.10
  -2   9   5  664.82   35.12
  -2  -9   5  574.34   34.04
  -2  -9   5  655.72   35.19
   2   9  -5  659.28   34.77
   2   9  -5  629.26   35.07
   2  -9  -5  667.35   34.35
   2  -9  -4    3.15    3.09
  -2   9   4   -0.95    2.77
  -2   9   4    1.11    2.76
   2   9  -4    1.72    3.04
   2  -9  -3    0.22    2.68
  -2   9   3   -0.24    2.53
   2   9  -3   -0.78    2.85
   2   9  -2  367.08   20.78
  -2   9   2  364.96   20.29
   2  -9  -2  380.74   20.50
   2   9  -1  458.71   24.48
  -2   9   1  443.52   23.66
   2  -9  -1  439.12   24.01
   2   9   0  282.23   15.86
  -2   9   0  260.38   14.64
   2  -9   0  275.98   15.48
   2  -9   1  787.36   40.21
   2   9   1  836.66   41.55
  -2   9  -1  752.81   40.03
   2  -9   1  862.45   41.42
   2   9   2  158.48   10.34
   2  -9   2  142.74    9.84
  -2  -9  -2  160.78   10.14
  -2  -9  -3    0.25    2.99
  -2   9  -3    0.86    1.71
   2   9   3   -0.91    2.98
  -2   9  -4  528.95   28.62
   2  -9   4  486.25   27.90
  -2   9  -4  526.90   27.37
  -2  -9  -4  525.07   27.95
   2   9   4  468.93   28.58
  -2   9  -5  236.97   14.71
   2   9   5  192.97   14.29
   2  -9   5  218.92   14.09
  -2   9  -5  236.68   13.82
  -2  -9  -5  222.85   14.08
   2   9   6   52.98    6.58
   2   9   6   42.70    5.16
  -2   9  -6   64.44    6.53
   2  -9   6   46.48    5.89
  -2   9  -6   55.30    5.80
  -2  -9  -6   43.20    5.94
  -2   9  -7  552.73   28.01
   2  -9   7  511.80   28.37
   2   9   7  459.11   27.28
  -2  -9  -7  470.27   28.11
  -2   9  -7  523.94   28.37
   2  -9   8   28.97    4.42
   2  -9   8   23.78    4.66
   2   9   8   15.82    3.73
   2   9   9  121.88    9.23
   2  -9   9  160.00    9.82
   2  -9   9  152.84   10.26
   2   9   9  141.73   10.36
   2   9  10    5.47    2.49
   2   9  10    8.39    3.23
   2  -9  10    8.84    2.50
   2   9  11   11.20    1.72
  -2   9 -11   15.01    3.18
  -2 -10  11    0.16    1.96
  -2  10  10   44.49    4.91
  -2 -10  10   50.31    4.95
  -2  10  10   41.92    4.35
  -2 -10   9   24.47    3.59
  -2  10   9   29.55    4.13
  -2  10   9   25.12    4.66
  -2 -10   9   23.52    4.43
  -2 -10   8   53.90    5.73
  -2 -10   8   53.59    5.47
  -2 -10   8   59.80    6.35
  -2  10   8   50.73    5.53
  -2  10   8   54.99    6.56
   2  10  -7  422.45   25.21
   2  10  -7  449.48   25.13
  -2 -10   7  414.22   24.32
  -2 -10   7  467.51   24.65
  -2  10   7  451.95   24.31
   2 -10  -7  392.28   24.45
   2  10  -7  438.92   24.78
  -2 -10   6  121.87    9.36
   2  10  -6  130.33   10.18
   2  10  -6  140.63    9.96
  -2  10   6  124.26    9.16
   2 -10  -6  123.13    9.69
   2  10  -6  139.04   10.31
  -2  10   5  540.80   29.55
  -2 -10   5  484.13   28.64
   2  10  -5  492.78   29.51
  -2  10   5  529.29   28.35
  -2  10   5  530.47   29.27
   2  10  -5  544.36   29.44
   2 -10  -5  551.70   28.86
  -2  10   4   16.70    4.02
   2 -10  -4   31.36    4.30
  -2  10   4   23.15    3.44
  -2  10   4    9.97    4.47
  -2 -10   4   20.12    3.84
  -2  10   4   20.47    3.90
   2  10  -4   21.52    3.98
  -2  10   3  154.25   10.56
   2  10  -3  168.95   11.15
  -2 -10   3  145.98   11.35
   2 -10  -3  189.92   11.06
  -2  10   3  172.03   11.28
   2 -10  -2  116.22    8.08
  -2  10   2  115.63    7.80
   2  10  -2  107.81    8.25
   2 -10  -1  151.24    8.99
  -2  10   1  129.21    8.23
  -2  10   0   28.92    3.14
   2  10   0   35.15    4.36
   2  10   0   33.04    4.00
   2 -10   0   40.39    4.33
   2 -10   1  159.66    8.97
   2  10   1  132.45    8.75
   2  10   2  379.35   22.68
   2  10   2  364.63   21.54
   2 -10   2  379.42   21.34
  -2 -10  -2  395.91   21.54
  -2 -10  -3  185.48   12.40
  -2 -10  -3  216.58   12.46
   2 -10   3  193.96   12.91
   2  10   3  182.36   13.43
   2  10   3  210.63   12.78
   2 -10   3  177.58   12.27
  -2  10  -3  189.22   12.91
   2  10   3  168.00   12.22
   2  10   4  296.54   19.12
   2  10   4  351.74   19.13
  -2  10  -4  306.98   19.00
   2 -10   4  298.17   18.44
  -2 -10  -4  307.16   18.40
  -2 -10  -4  307.64   18.37
  -2  10  -5  622.42   32.23
  -2 -10  -5  563.96   31.46
   2  10   5  525.57   31.74
   2 -10   5  584.01   31.70
  -2 -10  -6  364.62   22.58
   2 -10   6  382.17   22.74
  -2  10  -6  424.30   23.00
  -2  10  -7    6.37    3.47
   2 -10   7   12.61    4.33
   2  10   7    7.83    3.15
   2  10   7    8.49    4.38
  -2 -10  -7   10.45    3.97
   2 -10   8   15.57    3.74
   2  10   8   10.64    3.14
   2 -10   8   10.35    3.98
   2 -10   9    3.79    2.67
   2  10   9    2.20    2.36
   2 -10   9    1.09    3.19
   2  10  10    9.52    2.88
   2 -10  10   10.83    2.35
   2  10  10   11.03    2.08
  -2 -11  11   28.48    3.11
  -2  11  11   47.08    2.97
  -2  11  10   22.79    3.47
  -2 -11  10   26.21    3.56
  -2  11   9    5.96    3.44
  -2  11   9    6.33    2.81
  -2 -11   9    3.11    3.21
  -2 -11   8   48.41    5.06
  -2  11   8   43.07    5.84
  -2 -11   8   60.91    6.05
  -2  11   8   48.54    4.99
   2  11  -7   58.46    6.82
   2 -11  -7   55.19    6.28
  -2 -11   7   51.70    5.79
   2  11  -7   46.86    6.30
  -2  11   7   68.99    6.00
  -2 -11   7   68.19    6.17
   2  11  -6  195.96   13.41
  -2 -11   6  183.39   12.57
   2  11  -6  202.49   13.56
  -2  11   6  205.67   13.59
   2 -11  -6  169.71   12.60
  -2  11   6  206.02   12.32
  -2  11   5    7.34    3.06
  -2  11   5    9.21    4.06
  -2 -11   5    9.79    3.52
   2 -11  -5    6.02    3.70
   2  11  -5    5.38    4.20
  -2  11   5    3.46    4.42
   2  11  -5    1.89    3.75
   2 -11  -4  125.57    9.36
  -2 -11   4  124.09    9.35
   2  11  -4  138.57    9.93
  -2 -11   4  122.90   10.13
  -2  11   4  113.63    9.96
  -2  11   4  136.48    9.92
  -2  11   3    5.55    3.66
   2 -11  -3    6.23    3.55
  -2 -11   3    5.47    4.26
  -2 -11   3    5.08    3.08
  -2  11   3    5.02    2.93
   2  11  -3   10.67    3.78
   2  11  -3   -0.35    4.48
  -2  11   3    4.96    4.05
   2 -11  -2  115.04    8.61
  -2 -11   2  117.86    9.53
   2  11  -2  119.41    9.74
  -2  11   2  138.74   10.04
  -2  11   2  127.22    9.03
  -2  11   2  116.65    8.37
   2  11  -2  126.87    9.19
  -2  11   1  345.82   19.90
   2  11  -1  348.28   20.59
  -2  11   1  328.42   18.60
   2  11  -1  310.17   18.89
   2 -11  -1  360.16   19.44
  -2 -11   1  338.12   19.91
   2  11  -1  352.15   19.96
  -2  11   0   69.53    7.03
   2  11   0   79.18    7.84
  -2  11   0   79.38    7.61
   2  11   0   81.67    7.02
  -2 -11   0   77.45    7.15
   2 -11   0   87.29    6.86
   2  11   0   79.87    6.61
  -2  11  -1   51.22    6.05
  -2  11  -1   54.60    6.35
   2  11   1   50.00    5.38
  -2 -11  -1   50.41    5.83
   2 -11   1   52.31    6.07
  -2 -11  -1   54.95    5.50
   2 -11   1   59.96    5.60
   2  11   2   -0.87    2.70
  -2 -11  -2    2.98    3.54
   2 -11   2    0.59    3.22
  -2 -11  -2    0.31    3.51
   2 -11   2    2.07    4.00
   2  11   2   -0.97    2.98
   2  11   2   -1.27    3.78
  -2  11  -2    1.45    3.38
   2  11   3  271.06   17.31
   2 -11   3  277.32   17.37
   2  11   3  280.70   18.38
  -2  11  -3  304.78   18.27
   2  11   3  292.30   17.61
  -2 -11  -3  283.76   17.44
  -2 -11  -3  311.19   17.52
   2  11   4    2.55    3.43
  -2 -11  -4    9.95    3.88
  -2 -11  -4    1.57    3.90
   2 -11   4    1.40    3.45
   2  11   4   -0.77    3.65
   2  11   4   -0.42    4.21
  -2  11  -4    4.09    3.98
  -2 -11  -5 1075.42   56.75
   2  11   5 1077.09   57.21
   2  11   5 1095.51   57.34
  -2  11  -5 1162.76   57.59
   2 -11   5 1068.97   56.95
   2  11   5 1029.95   56.99
   2 -11   6   62.46    6.55
   2  11   6   60.92    7.04
  -2 -11  -6   44.07    6.24
   2  11   6   49.71    5.88
   2  11   7  272.08   16.55
   2 -11   7  256.37   16.05
  -2  11  -7  245.73   15.53
   2  11   8    3.67    3.72
   2  11   8    3.38    2.32
   2 -11   8    2.53    3.14
   2 -11   8   -0.60    3.42
   2 -11   9  300.46   14.34
   2  11   9  214.36   13.07
  -2  11 -10   19.51    3.61
   2  11  10   18.47    2.69
   2 -11  10   15.31    2.19
  -2  12  10   79.61    4.60
  -2 -12  10   48.55    4.76
  -2  12   9  148.39    9.37
  -2 -12   9  165.76    9.41
  -2  12   8  660.60   33.83
   2  12  -8  641.33   32.93
  -2  12   8  576.04   32.50
  -2 -12   8  633.36   32.93
  -2 -12   7  321.62   17.79
   2  12  -7  314.91   18.20
  -2  12   7  344.85   18.87
  -2  12   7  275.43   17.01
  -2 -12   7  279.90   17.55
   2  12  -6  157.94   11.80
  -2 -12   6  158.39   11.00
   2  12  -6  162.27   11.79
  -2  12   6  145.21   10.30
   2 -12  -6  147.50   11.18
  -2  12   5  417.37   24.19
  -2  12   5  524.83   26.30
   2  12  -5  444.64   26.26
  -2 -12   5  402.47   24.89
   2  12  -5  452.55   25.86
  -2  12   5  483.40   25.78
   2 -12  -5  443.42   25.27
  -2  12   4  904.26   44.53
   2  12  -4  786.28   44.20
  -2 -12   4  735.57   43.54
   2  12  -4  753.72   44.58
   2  12  -4  838.25   44.16
  -2  12   4  915.50   44.89
  -2 -12   4  823.52   44.62
   2 -12  -4  865.77   43.88
   2  12  -3  480.18   28.54
  -2 -12   3  457.04   28.12
   2 -12  -3  517.82   28.20
  -2  12   3  577.43   28.92
  -2  12   3  486.97   27.91
  -2  12   3  552.93   29.45
  -2 -12   3  533.28   29.24
   2  12  -3  516.17   29.03
  -2  12   2    4.00    2.55
   2  12  -2    0.46    2.27
   2  12  -2    0.36    3.39
  -2  12   2    5.40    4.66
   2  12  -2   -1.21    4.56
  -2  12   2   -5.56    4.18
  -2 -12   2   -0.37    4.15
   2  12  -1   14.66    3.40
   2  12  -1   16.92    4.23
   2  12  -1   10.98    4.79
  -2  12   1   30.91    4.97
  -2 -12   1   16.95    4.61
   2 -12  -1   21.48    4.11
   2  12   0    9.35    3.49
   2  12   0   14.71    4.01
   2  12   0   17.11    5.04
  -2  12   0   18.44    4.51
  -2  12   0   15.66    4.15
   2 -12   0   17.39    3.96
   2 -12   0   13.70    4.13
  -2 -12   0   16.43    4.34
  -2  12  -1   99.55    9.22
  -2  12  -1  133.18    9.89
   2 -12   1  116.09    9.41
   2  12   1  103.81    8.55
  -2 -12  -1  117.60    8.82
   2 -12   1  119.02    8.86
  -2 -12  -1  113.28    9.16
   2  12   2   11.72    3.48
  -2 -12  -2    7.73    3.89
  -2 -12  -2   12.15    4.23
   2 -12   2    4.82    4.12
   2  12   2   11.62    3.72
   2  12   2   10.85    4.88
  -2  12  -2   18.85    4.58
   2  12   3   63.02    6.64
   2 -12   3   66.08    6.95
   2  12   3   60.12    7.36
  -2  12  -3   79.37    7.64
   2  12   3   66.95    6.93
  -2 -12  -3   65.78    6.76
  -2 -12  -3   76.26    7.20
   2  12   4    2.19    3.71
  -2 -12  -4   17.46    3.96
  -2  12  -4    2.11    3.88
   2  12   4    1.71    4.25
   2 -12   4    3.63    3.77
   2  12   4    3.89    3.55
  -2 -12  -4    5.48    3.49
  -2 -12  -5  310.11   20.13
   2  12   5  325.38   20.37
   2  12   5  353.83   20.78
   2 -12   5  334.51   20.24
   2  12   5  347.15   20.43
  -2  12  -5  370.55   20.90
   2 -12   6   16.14    4.63
   2  12   6   13.85    4.44
  -2  12  -6   15.16    4.16
   2 -12   7  631.57   34.22
   2  12   7  605.95   34.32
  -2  12  -7  650.70   33.89
   2 -12   8   81.94    6.51
   2 -12   8   78.29    6.71
   2  12   8   77.02    6.88
   2 -12   9    3.70    2.02
  -2  12  -9    4.45    3.45
  -2  12 -10    2.38    1.96
  -2 -13  10    6.60    1.92
  -2 -13   9   11.39    2.84
  -2 -13   8   35.64    3.98
  -2  13   8   34.38    4.94
   2  13  -8   38.16    4.20
   2  13  -7   56.10    5.86
  -2  13   7   52.37    4.93
  -2  13   7   53.24    6.15
  -2 -13   7   58.74    5.39
  -2  13   6  217.36   12.91
  -2  13   6  251.95   14.76
  -2 -13   6  207.20   13.71
   2  13  -6  211.57   14.49
   2 -13  -5    9.07    3.61
  -2 -13   5    7.33    3.44
  -2  13   5   14.48    4.16
   2  13  -5    6.01    3.75
   2  13  -5    4.62    4.35
  -2  13   5    6.67    3.68
  -2  13   4  178.18   11.67
   2  13  -4  145.01   10.78
  -2 -13   4  172.53   11.90
   2  13  -4  126.63   11.44
  -2 -13   4  130.15   10.36
  -2  13   4  181.97   11.44
   2 -13  -4  137.91   10.52
   2  13  -4  135.53   10.95
   2 -13  -3   50.89    5.73
  -2 -13   3   45.91    5.72
  -2 -13   3   50.74    6.80
   2  13  -3   55.52    6.68
   2  13  -3   43.81    6.54
  -2  13   3   50.03    6.59
   2  13  -3   43.14    5.74
   2  13  -2    9.64    4.83
  -2  13   2    6.53    4.57
  -2  13   2    5.39    3.66
  -2 -13   2   11.80    4.94
   2 -13  -2   10.81    3.85
   2  13  -2    6.86    3.59
  -2  13   1   36.45    5.31
   2  13  -1   49.98    6.57
  -2 -13   1   36.69    5.65
   2 -13  -1   32.93    4.87
   2  13  -1   29.96    5.12
   2  13   0    1.84    4.42
  -2  13   0    9.58    4.32
  -2  13   0    4.29    4.20
  -2 -13   0    2.23    4.05
   2 -13   0    1.75    4.01
  -2 -13   0    3.35    3.72
   2 -13   0    4.86    3.45
   2  13   0    1.76    2.78
  -2  13  -1   -2.89    4.12
  -2  13  -1    4.69    4.32
  -2 -13  -1   -0.67    3.42
   2 -13   1    4.93    3.45
   2  13   1    4.49    3.26
   2 -13   1    0.74    4.03
  -2 -13  -1    3.98    4.00
   2  13   2  108.86    8.43
   2  13   2   91.43    8.44
  -2 -13  -2  118.34    9.19
  -2 -13  -2  108.03    8.82
   2  13   2   90.41    8.49
   2  13   2  129.97   10.37
  -2  13  -2  136.54    9.92
  -2 -13  -3   15.18    3.88
   2 -13   3   10.21    4.16
   2  13   3    4.02    3.29
  -2 -13  -3    8.08    4.30
   2  13   3    3.95    3.33
  -2  13  -3    3.47    4.03
   2  13   3    4.05    4.18
  -2 -13  -4   21.09    5.00
   2 -13   4   19.58    4.70
   2  13   4   22.35    4.58
  -2 -13  -4   25.95    4.89
   2  13   4   26.15    4.65
   2  13   4   32.61    5.44
  -2  13  -4   34.06    5.78
  -2  13  -5    2.31    3.92
   2  13   5    5.40    3.69
   2 -13   5   -0.70    3.70
   2  13   5   10.62    3.93
   2 -13   6   24.80    4.66
  -2  13  -6   18.56    4.47
   2  13   6   23.03    4.52
   2 -13   7  153.34   10.42
  -2  13  -7  161.85   10.16
   2  13   7  145.14   10.47
   2 -13   8  135.37    8.50
   2  13   8  122.02    8.65
   2 -13   9   25.42    2.69
   2  13   9   22.60    2.99
  -2  14   8  192.65   11.35
   2  14  -8  178.43   10.59
  -2 -14   7   75.96    5.91
   2  14  -7   84.44    6.59
  -2  14   7   68.75    6.84
  -2 -14   7   81.41    6.64
  -2 -14   6    4.94    2.77
   2  14  -6    3.35    3.59
  -2 -14   5  270.92   17.04
  -2  14   5  302.58   17.59
   2  14  -5  297.01   18.20
  -2 -14   4   18.08    5.20
  -2 -14   4   11.86    3.97
   2 -14  -4   17.97    4.16
   2  14  -4   10.30    4.97
  -2  14   4   23.02    4.38
   2  14  -4   11.17    3.98
  -2 -14   3   67.19    7.00
   2 -14  -3   77.90    7.20
  -2 -14   3   91.46    8.30
   2  14  -3   90.07    8.18
  -2  14   3  103.58    8.66
   2  14  -3   58.91    7.12
  -2  14   2   46.87    6.50
  -2  14   2   27.55    4.95
   2  14  -2   46.14    6.29
   2  14  -2   30.34    6.00
   2 -14  -2   32.59    5.05
   2  14  -2   28.13    4.97
  -2 -14   2   39.09    6.10
  -2  14   1  512.03   28.68
   2  14  -1  466.79   29.00
   2 -14  -1  509.57   28.40
  -2 -14   1  512.80   28.94
   2  14  -1  560.73   29.89
   2 -14   0   32.72    5.29
  -2 -14   0   30.93    5.40
   2 -14   0   24.46    4.76
  -2 -14   0   24.81    4.68
   2  14   0   16.98    5.37
   2  14   0   21.66    4.93
  -2  14   0   27.27    5.11
  -2  14   0   31.49    5.61
  -2  14  -1  104.73    8.79
  -2 -14  -1   99.41    8.14
   2 -14   1   92.14    7.98
  -2 -14  -1  103.04    8.48
   2  14   1   68.75    7.08
  -2  14  -1  102.49    9.04
   2  14   1   61.02    7.67
   2 -14   1  105.23    8.66
   2  14   2  149.59   10.22
   2  14   2  140.26   10.49
  -2 -14  -2  150.89   11.03
  -2 -14  -2  141.30   10.79
  -2  14  -2  178.18   11.82
   2  14   2  124.74   10.31
   2  14   2  174.22   12.17
  -2 -14  -3   -1.37    3.74
   2 -14   3    4.30    4.07
   2  14   3    1.23    3.04
   2  14   3    2.07    2.92
  -2 -14  -3    0.32    3.75
   2  14   3   -0.87    4.12
  -2  14  -3    0.42    4.22
   2 -14   4   34.15    5.22
   2  14   4   29.45    4.81
   2  14   4   26.87    5.13
  -2  14  -4   24.86    5.24
   2 -14   5  193.02   13.08
   2  14   5  203.62   13.05
   2  14   5  185.41   12.89
  -2  14  -5  231.30   13.80
  -2  14  -6  126.75    8.78
   2  14   6  102.21    8.41
   2 -14   6  114.12    8.50
  -2  14  -7   -1.17    2.43
   2 -14   7   -1.13    2.49
   2 -14   7    5.63    2.98
   2  14   7    7.29    3.00
   2 -14   8  169.68    8.99
   2  14   8  125.39    8.82
  -2  15   8   39.93    3.89
  -2 -15   7   70.44    5.44
  -2 -15   7   55.93    4.48
   2  15  -7   62.18    5.27
   2  15  -6    7.60    3.61
  -2 -15   6    4.63    2.45
  -2  15   6    7.41    3.82
   2  15  -5    5.92    3.83
  -2 -15   5    6.45    2.94
  -2 -15   4  144.56   10.59
   2  15  -4  164.93   11.85
  -2  15   4  170.20   11.46
  -2 -15   3   12.98    4.84
  -2 -15   3   15.69    4.06
   2  15  -3   15.59    4.90
  -2  15   3   20.83    4.80
   2  15  -2    1.51    3.14
  -2 -15   2    1.31    3.68
  -2 -15   2    4.87    4.43
   2  15  -2    5.85    4.79
   2  15  -2    1.59    4.30
   2 -15  -1   77.65    7.34
  -2 -15   1   90.74    8.19
   2  15  -1   84.94    8.46
  -2  15   1   86.04    7.65
   2  15  -1   83.38    8.12
   2  15   0    2.20    4.19
   2  15   0    1.91    3.97
  -2  15   0    4.73    4.28
  -2  15   0    3.29    3.68
   2 -15   0    6.23    3.48
  -2 -15   0    3.80    3.59
  -2 -15   0    8.29    4.35
  -2  15  -1   51.85    6.52
   2  15   1   40.15    5.67
  -2 -15  -1   64.99    6.57
  -2 -15  -1   58.47    6.18
  -2  15  -2   58.47    7.00
   2  15   2   63.36    7.29
  -2 -15  -2   63.41    6.56
   2 -15   3   28.20    5.02
   2  15   3   35.08    5.74
  -2 -15  -3   38.75    5.03
   2  15   4    8.35    3.29
   2  15   4    6.77    3.74
  -2  15  -4    7.41    4.23
   2 -15   4    9.59    3.91
  -2  15  -5  238.31   14.22
   2 -15   5  223.16   13.80
   2  15   5  213.71   13.53
  -2  15  -6   15.65    3.44
   2  15   6   14.56    3.24
   2 -15   6   13.69    3.19
  -2  15  -7   14.99    2.52
   2 -15   7   14.83    2.67
   2 -15   8   13.34    1.89
  -2  16   8  268.27   14.44
  -2 -16   8  280.20   14.44
   2  16  -7    6.80    2.12
  -2 -16   7    6.60    2.11
  -2 -16   6   17.91    2.58
  -2 -16   6   20.73    3.16
  -2  16   6   15.56    3.66
   2  16  -6   16.68    3.56
   2  16  -5   41.84    5.12
  -2  16   5   42.28    5.08
  -2 -16   4   -0.24    2.79
   2  16  -4   -5.66    4.17
  -2  16   4   -4.11    3.76
  -2 -16   3   28.81    4.49
  -2 -16   2   31.42    5.27
  -2  16   2   28.83    4.61
   2  16  -2   35.46    5.48
   2  16  -2   47.22    5.61
  -2 -16   2   29.74    4.68
  -2  16   1  105.62    8.25
  -2  16   1  115.47    8.72
   2  16  -1  131.17    9.69
  -2 -16   1  109.90    8.86
  -2 -16   1  120.46    9.37
   2  16   0    7.54    4.54
   2  16   0    3.32    3.53
  -2  16   0   11.16    3.64
   2 -16   0    7.20    4.07
  -2 -16   0    5.41    3.72
  -2  16  -1   42.01    5.78
  -2 -16  -1   53.31    5.74
   2  16   2    0.75    3.82
  -2  16  -2    1.71    3.57
  -2 -16  -2    1.85    3.34
   2  16   3    3.34    3.89
   2 -16   3    0.87    3.40
  -2  16  -4   -2.33    3.28
   2  16   4   -1.66    3.08
   2 -16   4   -0.26    3.27
  -2  16  -5   10.96    3.25
   2 -16   5    6.58    2.89
  -2  16  -6   58.78    4.60
   2 -16   6   43.08    4.29
   2 -16   7    1.48    1.41
   2  16   7   -0.34    1.72
  -2  16  -7    0.76    1.21
   2  17  -6  107.31    6.87
  -2 -17   6  104.29    6.61
  -2  17   6  107.17    6.92
  -2 -17   5   43.03    3.81
   2  17  -5   52.51    4.79
  -2  17   5   43.35    4.50
   2  17  -4   38.53    4.76
  -2  17   4   34.40    4.29
  -2 -17   3    8.14    3.04
  -2  17   3   11.54    3.58
   2  17  -2  738.13   38.72
  -2  17   2  716.13   37.70
  -2 -17   2  723.53   38.14
   2  17  -1   15.64    3.76
   2  17  -1   16.08    4.18
  -2 -17   1   18.36    4.00
   2 -17  -1   10.88    3.79
  -2 -17   1   14.19    3.65
   2  17   0  114.18    9.33
  -2  17   0  144.98    9.65
   2  17   0  156.99   10.60
  -2 -17   0  149.86    9.88
   2 -17   0  154.38   10.17
  -2 -17   0  147.82    9.85
  -2  17  -1  147.83    9.60
  -2 -17  -1  125.34    9.07
  -2  17  -2    2.45    3.29
   2  17   2   11.84    3.84
   2  17   3   27.53    4.22
   2 -17   3   25.76    3.90
   2 -17   4   45.45    4.65
  -2  17  -4   57.19    5.14
   2 -17   5   -2.49    2.22
  -2  17  -5    0.51    2.21
  -2  17  -6    1.13    1.51
   2 -17   6    1.66    1.43
  -2  18   6  281.58   14.61
  -2  18   5   51.91    4.10
   2 -18  -5   50.41    4.10
  -2 -18   4  121.30    7.71
   2  18  -4  141.59    8.56
   2 -18  -4  133.43    8.22
  -2  18   4  135.37    7.99
   2  18  -3   54.29    5.18
  -2  18   3   59.49    4.57
   2 -18  -3   60.77    5.12
  -2  18   2    6.59    2.16
   2 -18  -2    1.04    2.72
  -2 -18   2    5.42    2.64
   2 -18  -1   18.54    3.45
  -2 -18   1   15.60    3.16
   2  18  -1   13.11    3.11
  -2 -18   0   18.40    3.26
  -2 -18  -1    1.22    2.56
  -2  18  -1    2.71    2.42
   2  18   1   -1.10    2.00
  -2  18  -2   13.42    3.02
   2  18   2    9.33    2.49
   2  18   2   12.66    3.22
  -2  18  -3   12.00    2.83
   2 -18   3   10.58    2.68
   2  18   3    8.70    2.51
  -2  18  -4   33.57    3.37
   2 -18   4   31.64    3.14
   2  18   4   27.01    3.15
   2  18   5   79.74    5.16
  -2  18  -5   89.44    5.27
   2 -19  -4   24.77    2.22
  -2 -19   3   23.98    2.27
   2 -19  -3   29.19    2.85
   2  19  -3   24.99    2.81
   2 -19  -2   13.42    2.41
   2  19  -2    3.52    2.11
   2 -19  -1    8.82    2.31
  -2 -19   0   25.32    2.91
  -2 -19  -1   14.90    2.46
   2 -19   2    8.80    2.10
  -2 -19  -2   14.62    2.26
   2 -19   3   11.32    1.85
  -2 -19  -3   15.78    2.05
  -2  19  -3   15.84    1.98
   2 -20  -1    3.44    1.02
  -3   0  12  366.87   21.54
  -3   0  12  422.19   21.86
  -3   0  11    1.23    3.59
  -3   0  11    1.22    3.98
  -3   0  11    1.65    3.27
  -3   0  11    2.46    3.03
  -3   0  11    1.98    3.35
   3   0 -10  130.39   10.17
   3   0 -10  109.65    9.67
  -3   0  10  153.77   10.92
  -3   0  10  107.02    9.54
  -3   0  10  108.07   10.30
  -3   0  10  104.36    8.92
  -3   0  10  134.09    9.62
  -3   0   9   -2.52    3.11
  -3   0   9   -0.73    3.92
   3   0  -9    0.42    3.49
   3   0  -9    1.11    3.63
  -3   0   9    4.42    3.56
  -3   0   9   -0.43    4.14
  -3   0   9   -0.42    3.72
  -3   0   9    3.25    3.46
   3   0  -8  118.85    8.79
  -3   0   8  107.91    9.34
  -3   0   8   84.68    7.93
  -3   0   8  120.86    8.92
  -3   0   8  123.86    9.12
  -3   0   8   96.60    8.73
  -3   0   8   92.22    8.14
  -3   0   8   98.42    7.76
  -3   0   7    0.62    2.87
  -3   0   7    0.97    2.75
  -3   0   7   -0.32    2.70
  -3   0   6 2450.50  123.57
  -3   0   6 2566.93  123.75
  -3   0   6 2357.10  123.52
  -3   0   5    0.82    2.41
  -3   0   5   -0.20    2.38
  -3   0   5   -0.46    2.95
  -3   0   4 2253.42  110.65
  -3   0   4 2164.49  110.78
  -3   0   3    0.13    1.79
  -3   0   3    1.40    1.74
  -3   0   2    1.40    1.85
  -3   0   1    1.29    1.27
  -3   0   0  849.24   42.02
   3   0   2 5484.81  276.12
  -3   0  -2 5617.57  276.32
   3   0   2 5627.21  275.89
   3   0   3   -0.54    1.40
  -3   0  -3    1.17    1.87
   3   0   3    0.40    2.00
   3   0   4   16.67    3.47
   3   0   4   17.60    3.29
   3   0   4   19.33    2.42
   3   0   4   16.68    3.41
  -3   0  -4   19.09    3.19
   3   0   5    3.92    2.98
   3   0   5   -0.58    2.95
  -3   0  -5    2.97    2.88
   3   0   5    1.46    2.84
   3   0   6  342.97   20.13
   3   0   6  336.91   20.05
  -3   0  -6  333.85   19.66
   3   0   7   -0.42    3.94
   3   0   7   -0.64    3.50
  -3   0  -7   -0.74    3.69
   3   0   7   -3.04    3.79
  -3   0  -8  397.42   24.10
  -3   0  -8  448.18   25.14
   3   0   8  422.73   25.20
   3   0   9   -1.45    4.77
  -3   0  -9   -8.28    4.82
  -3   0  -9   -3.13    3.99
   3   0  10    1.31    4.05
   3   0  11   -1.49    3.42
   3   0  11   -3.34    3.51
   3   0  12    4.26    2.43
   3   0  12   -0.21    2.19
  -3  -1  13   73.57    4.90
  -3  -1  12   85.64    6.80
  -3   1  12   82.47    6.67
  -3  -1  12   94.52    7.71
  -3   1  12   86.02    7.00
  -3   1  11    6.64    3.41
  -3  -1  11    8.40    3.46
  -3  -1  11   10.50    4.60
  -3  -1  11    5.79    3.48
  -3   1  11    7.04    3.80
  -3  -1  11   -3.67    4.11
  -3  -1  11    8.54    3.62
  -3   1  11   11.22    3.94
  -3   1  10  103.08    9.30
  -3  -1  10   90.87    9.10
   3  -1 -10  104.32    8.62
   3   1 -10   95.93    8.85
   3  -1 -10   69.86    7.89
   3   1 -10   77.28    8.18
  -3  -1  10  115.67    9.68
  -3   1  10   86.24    8.32
  -3  -1  10   79.29    7.97
  -3  -1  10   76.58    9.15
  -3  -1  10   82.85    7.94
  -3   1  10   94.36    7.95
  -3  -1  10   93.24    8.00
  -3   1  10   91.46    8.40
  -3  -1   9   18.73    4.42
  -3  -1   9   18.78    3.93
  -3   1   9   16.37    3.96
  -3   1   9   18.53    4.67
  -3  -1   9   22.81    4.64
   3  -1  -9   20.33    4.59
   3   1  -9   23.55    4.90
  -3  -1   9   18.43    5.21
  -3  -1   9   19.64    4.89
  -3   1   9   16.79    4.37
   3   1  -9   18.12    4.45
  -3  -1   9   14.54    4.54
  -3  -1   8  433.70   24.65
   3  -1  -8  450.93   24.48
   3   1  -8  483.33   25.10
  -3  -1   8  454.85   25.50
  -3   1   8  414.60   24.09
  -3  -1   8  387.05   23.43
  -3   1   8  396.98   23.47
  -3  -1   8  410.48   23.98
  -3  -1   8  451.52   24.69
  -3  -1   8  462.74   24.83
  -3   1   8  396.67   23.99
  -3  -1   8  409.84   23.87
   3   1  -8  426.02   24.02
  -3  -1   7  238.36   15.79
  -3  -1   7  253.75   15.84
  -3  -1   7  264.19   15.97
   3  -1  -7  277.85   15.80
  -3  -1   6  362.39   20.57
  -3  -1   6  347.23   20.59
  -3  -1   6  392.16   20.87
  -3  -1   5  394.76   20.64
  -3  -1   5  356.85   20.04
  -3  -1   5  364.74   20.10
  -3  -1   5  361.89   20.15
  -3   1   5  357.41   20.09
  -3  -1   4   63.30    5.14
  -3  -1   4   67.62    5.08
  -3  -1   3   87.41    6.06
  -3  -1   3   98.42    5.99
  -3  -1   2  887.99   44.92
  -3  -1   2  874.43   44.63
  -3  -1   2  915.56   44.84
   3   1  -1  650.14   28.42
   3  -1  -1  518.37   28.09
  -3  -1   1  607.75   28.26
  -3   1   1  566.36   28.54
   3   1  -1  578.74   28.21
  -3   1   1  613.00   28.56
  -3   1   0 3203.08  157.86
  -3   1   0 2960.30  157.58
  -3   1   0 3314.67  157.72
   3   1   0 3451.79  157.83
  -3   1  -1  324.90   16.58
   3   1   2  751.69   36.76
   3  -1   2  722.82   36.33
  -3  -1  -2  723.22   36.93
   3  -1   2  713.48   36.70
   3   1   3  116.53    6.81
   3   1   3  112.08    7.15
   3  -1   3  108.74    6.81
  -3  -1  -3  110.19    7.03
  -3  -1  -4  113.68    7.90
   3   1   4  119.61    7.38
   3  -1   4  125.15    8.34
   3  -1   4  121.53    8.34
   3  -1   4  119.39    7.71
   3   1   4  116.16    7.97
  -3   1  -5  153.05    9.92
  -3  -1  -5  147.20    9.84
   3  -1   5  145.69    9.49
   3  -1   5  162.95   10.42
   3  -1   5  135.76   10.00
  -3   1  -6    1.78    2.63
   3  -1   6    4.69    3.45
   3  -1   6    2.15    3.71
   3  -1   6    1.84    3.19
  -3  -1  -6   -0.60    3.16
  -3   1  -6    1.90    3.10
  -3   1  -7  128.57    9.71
  -3  -1  -7  122.96    9.41
  -3   1  -7  114.45    8.85
   3  -1   7  119.35    9.89
   3  -1   7   92.72    8.58
   3  -1   7  138.79   10.15
   3  -1   7  120.58   10.00
  -3   1  -8  289.26   18.88
   3  -1   8  319.63   20.17
   3  -1   8  331.79   20.26
   3  -1   8  370.25   20.58
   3  -1   8  256.12   18.64
  -3  -1  -8  337.59   19.79
  -3   1  -8  338.51   19.90
  -3   1  -9  174.50   13.67
  -3  -1  -9  168.13   13.38
  -3   1  -9  203.28   14.59
  -3  -1  -9  202.97   14.31
   3  -1   9  247.54   15.44
   3  -1   9  207.07   14.91
   3   1   9  205.73   14.84
   3  -1   9  246.59   15.43
   3  -1  10   25.56    5.28
   3  -1  10   21.22    5.41
   3  -1  11   -3.81    3.52
   3  -1  11   -0.67    3.18
   3  -1  11   -0.66    3.31
   3  -1  12    0.51    2.30
   3  -1  12   -1.81    2.33
   3  -1  12   -3.26    2.36
   3   1  12   -1.61    2.21
  -3  -2  13   43.51    3.51
  -3   2  12   81.39    6.53
  -3  -2  12   90.43    6.93
  -3   2  12  101.29    7.39
  -3  -2  12   91.04    7.57
  -3   2  12   90.99    7.51
  -3  -2  11   11.88    4.31
  -3   2  11    7.85    4.30
  -3  -2  11   19.82    4.00
  -3   2  11    9.98    3.67
  -3  -2  11   19.36    3.92
  -3   2  11   12.62    4.48
  -3  -2  11   17.87    4.02
  -3   2  10   21.97    4.30
  -3  -2  10   20.00    4.24
  -3  -2  10   15.97    4.35
  -3   2  10   19.98    4.78
  -3   2  10   14.35    4.65
  -3  -2  10   15.44    4.41
   3   2 -10   21.76    4.82
  -3  -2  10   30.01    5.48
  -3   2  10   21.43    4.90
  -3  -2  10   17.55    4.26
  -3   2  10   17.95    4.83
  -3  -2  10   16.55    5.15
  -3   2  10   24.25    5.34
   3  -2 -10   19.22    4.24
   3   2 -10   27.21    5.21
  -3   2   9  243.96   15.74
  -3  -2   9  254.00   15.83
   3  -2  -9  227.63   14.93
   3   2  -9  268.01   16.07
  -3   2   9  239.15   15.31
  -3  -2   9  224.74   14.78
   3   2  -9  229.92   15.08
  -3  -2   9  226.94   15.54
  -3   2   9  221.37   15.43
  -3  -2   9  221.88   15.43
  -3   2   9  236.26   15.69
  -3   2   9  221.96   14.41
  -3  -2   9  207.00   14.51
  -3  -2   9  240.57   14.63
  -3   2   9  221.23   14.93
  -3  -2   8    8.86    3.72
  -3   2   8    8.85    4.03
  -3  -2   8   10.73    3.24
  -3   2   8    9.32    3.02
  -3   2   8    3.37    3.22
  -3  -2   8    5.16    3.30
   3   2  -8    7.66    3.85
  -3  -2   8    7.51    3.62
  -3   2   8    4.49    3.35
  -3  -2   8   -0.44    4.92
  -3   2   8    0.44    4.83
  -3  -2   8    9.06    3.37
  -3   2   8    7.91    3.61
  -3   2   8   11.13    3.65
  -3  -2   8    5.01    3.47
   3  -2  -8   13.86    3.56
   3   2  -8    3.29    3.80
   3  -2  -7    7.92    2.95
   3   2  -7   10.64    3.21
  -3  -2   7    6.84    3.59
  -3   2   7    5.30    3.33
  -3  -2   7    9.69    3.29
  -3   2   7    4.50    3.06
  -3  -2   7    6.00    3.12
  -3   2   7    5.03    3.13
  -3   2   6  234.30   14.09
  -3  -2   6  224.60   13.95
  -3  -2   6  233.98   14.07
  -3   2   6  217.82   13.89
  -3  -2   6  246.39   14.27
  -3   2   6  243.50   14.16
  -3  -2   5   77.12    5.91
  -3   2   5   73.05    5.81
  -3  -2   5   77.47    5.86
  -3  -2   5   76.99    6.04
  -3   2   5   75.82    5.92
  -3   2   5   68.93    5.81
  -3  -2   5   81.73    6.48
  -3   2   5   81.47    6.38
  -3  -2   4  134.05    8.49
  -3   2   4  139.45    8.49
  -3  -2   4  140.89    8.74
  -3   2   4  135.66    8.67
  -3  -2   3  991.57   48.91
   3   2  -3  939.02   48.56
  -3   2   3  970.40   48.84
  -3   2   3  963.31   49.00
  -3  -2   3  981.15   49.03
  -3   2   2 1153.53   56.78
  -3  -2   2 1153.05   56.79
  -3  -2   2 1134.72   56.45
  -3  -2   2 1157.98   56.68
  -3   2   2 1167.26   56.63
  -3  -2   2 1078.49   56.32
   3   2  -2 1118.22   56.07
   3   2  -2 1146.87   56.41
  -3  -2   1  356.19   17.80
   3   2  -1  340.42   17.62
  -3   2   1  344.52   17.77
   3  -2  -1  329.21   17.54
  -3  -2   1  353.15   17.74
   3   2  -1  376.24   17.64
   3  -2   0 3576.13  170.29
  -3  -2   0 3250.07  170.39
  -3   2   0 3380.25  170.40
  -3  -2   0 3344.62  170.61
  -3   2   0 3340.90  170.39
  -3   2   0 3524.61  170.28
   3   2   0 3637.60  170.49
   3   2   1 5874.84  272.60
  -3   2  -1 5328.48  272.33
  -3  -2  -1 5458.37  272.56
  -3   2  -1 5436.00  272.47
   3  -2   1 5530.88  272.36
   3   2   2  477.56   23.56
   3  -2   2  447.70   23.10
   3   2   2  463.29   23.41
  -3   2  -2  455.80   23.20
  -3   2  -2  438.85   23.39
  -3  -2  -2  430.76   23.35
   3  -2   3  478.64   24.85
   3   2   3  495.50   25.11
  -3   2  -3  470.31   24.94
  -3   2  -3  486.20   25.27
  -3  -2  -3  475.51   25.14
  -3  -2  -4  617.94   31.78
   3   2   4  574.53   31.92
   3  -2   4  604.24   31.41
   3   2   4  590.60   32.11
   3  -2   4  615.70   32.24
   3   2   4  615.38   31.53
  -3   2  -4  572.41   31.43
   3  -2   4  667.82   32.40
   3   2   4  610.93   32.20
  -3  -2  -5  161.34    9.96
   3  -2   5  147.49    9.40
  -3   2  -5  136.54    9.34
   3   2   5  134.96   10.05
   3  -2   5  147.44   10.19
   3   2   5  159.52   10.30
   3  -2   5  168.02   10.50
   3   2   5  147.84    9.29
   3   2   6   76.35    7.47
   3  -2   6   83.98    7.72
  -3   2  -6   75.14    6.61
   3   2   6   83.46    7.61
   3   2   6   94.98    7.65
   3  -2   6   93.11    7.66
   3  -2   6   91.41    7.90
  -3  -2  -6   85.22    7.12
  -3   2  -7  207.72   13.67
  -3  -2  -7  204.40   13.26
   3  -2   7  205.54   13.80
   3   2   7  209.56   13.87
  -3   2  -7  193.77   12.90
   3  -2   7  215.34   13.95
   3  -2   7  222.60   14.11
   3   2   7  205.20   13.96
   3   2   7  214.19   13.98
   3  -2   7  150.29   12.45
  -3  -2  -8   65.98    7.25
   3   2   8   80.70    7.98
   3  -2   8   82.63    8.07
   3   2   8   66.83    7.73
  -3   2  -8   52.72    6.72
   3  -2   8   77.83    8.11
   3  -2   8   77.83    7.98
   3   2   8   60.36    7.53
  -3   2  -8   62.60    7.47
   3  -2   8   58.50    6.83
   3   2   9    9.34    4.60
   3  -2   9   14.55    4.65
   3   2   9    5.39    3.81
   3  -2   9    1.49    3.68
  -3   2  -9   -6.45    4.83
  -3  -2  -9   -1.92    4.12
  -3  -2  -9    3.34    3.74
  -3   2  -9    1.85    4.11
   3  -2   9   -0.48    4.22
   3   2   9    9.49    4.56
   3  -2  10   18.05    4.97
   3   2  10   23.71    5.08
   3  -2  10   19.70    5.04
   3   2  10   18.12    4.66
   3   2  10   21.65    4.86
   3   2  11   37.13    5.00
   3  -2  11   40.85    4.98
  -3   2 -11   39.18    4.69
   3  -2  11   41.23    5.11
   3   2  11   31.25    4.85
   3  -2  11   38.36    5.10
   3   2  11   39.66    5.02
   3  -2  12   -2.48    2.12
   3  -2  12   -1.12    2.28
  -3  -3  13    8.78    1.91
  -3   3  13    8.71    2.34
  -3  -3  12   -1.72    3.18
  -3   3  12    0.56    2.85
  -3   3  12    1.99    3.17
  -3  -3  12   -0.23    2.71
  -3  -3  11    5.67    3.65
  -3   3  11    7.04    3.72
  -3  -3  11    4.72    3.28
  -3   3  11    6.49    3.29
  -3  -3  11    8.08    3.40
  -3   3  11    7.40    3.92
  -3  -3  10   37.82    5.31
  -3   3  10   31.49    4.87
  -3  -3  10   43.71    5.38
  -3   3  10   47.89    6.11
  -3  -3  10   35.62    4.99
   3   3 -10   29.12    5.45
  -3   3  10   37.60    5.84
   3   3 -10   26.62    5.49
  -3   3  10   43.28    6.14
  -3  -3  10   34.56    5.78
  -3   3  10   21.23    5.76
  -3  -3  10   19.31    5.64
  -3  -3  10   42.29    6.20
  -3   3  10   44.76    6.25
  -3  -3   9  165.31   11.68
  -3   3   9  166.06   11.71
  -3  -3   9  147.83   11.46
  -3   3   9  192.10   12.56
  -3   3   9  144.95   11.34
   3  -3  -9  165.13   11.79
   3   3  -9  198.33   13.28
  -3  -3   9  188.51   12.86
  -3   3   9  165.13   12.43
  -3  -3   9  196.85   12.90
  -3   3   9  212.10   13.14
  -3   3   9  160.72   12.37
  -3  -3   9  160.70   11.81
   3   3  -9  177.83   12.43
  -3   3   9  190.80   12.88
  -3  -3   9  205.32   12.99
   3   3  -8  195.45   12.93
  -3   3   8  219.68   13.40
   3  -3  -8  197.41   12.51
   3   3  -8  233.31   13.96
  -3   3   8  202.74   14.07
  -3  -3   8  194.82   13.97
  -3  -3   8  211.60   13.37
  -3   3   8  206.58   13.26
  -3  -3   8  203.34   13.18
  -3   3   8  171.24   12.83
  -3  -3   8  180.94   12.42
  -3  -3   8  211.55   13.40
  -3   3   8  215.84   13.46
  -3   3   8  185.85   12.36
  -3   3   8  179.63   12.73
  -3  -3   8  167.69   12.27
  -3  -3   8  182.06   12.30
   3   3  -7  395.80   22.55
  -3   3   7  407.43   22.90
  -3  -3   7  410.69   22.94
  -3   3   7  405.77   22.84
  -3  -3   7  420.01   23.03
   3  -3  -7  405.09   22.30
  -3  -3   7  381.41   22.81
  -3   3   7  387.24   22.80
   3   3  -6 1405.52   70.81
  -3  -3   6 1417.00   71.20
  -3  -3   6 1388.68   71.10
  -3   3   6 1366.78   71.02
  -3   3   6 1459.73   71.21
   3  -3  -6 1419.37   70.67
  -3  -3   6 1336.15   71.03
  -3   3   6 1329.58   70.95
  -3   3   5  477.59   26.58
  -3  -3   5  493.60   26.68
  -3  -3   5  485.99   26.71
  -3   3   5  468.22   26.57
  -3  -3   5  542.04   26.93
  -3   3   5  510.26   26.77
  -3  -3   5  516.11   27.12
   3   3  -5  522.64   26.54
  -3   3   5  498.93   27.01
  -3   3   4  373.48   20.55
  -3  -3   4  394.31   20.71
   3   3  -4  389.36   20.40
  -3   3   4  375.53   20.75
  -3  -3   4  395.05   20.91
   3   3  -3  840.02   42.03
  -3   3   3  821.19   42.13
  -3  -3   3  853.73   42.24
  -3  -3   3  811.13   42.31
  -3   3   3  827.46   42.32
  -3  -3   2 2732.50  133.23
  -3   3   2 2763.41  133.39
  -3  -3   2 2717.51  133.45
  -3  -3   2 2649.35  133.31
  -3  -3   2 2759.31  133.57
  -3   3   2 2730.37  133.55
   3  -3  -2 2799.83  133.24
   3   3  -2 2724.19  133.33
   3   3  -2 2590.61  132.79
  -3  -3   1  198.63   11.19
   3  -3  -1  213.28   11.06
  -3  -3   1  210.09   11.08
  -3   3   1  232.41   11.38
   3   3  -1  204.02   11.12
   3   3  -1  214.12   10.95
   3   3   0  250.66   13.94
  -3   3   0  275.00   14.16
   3   3   0  285.31   14.16
  -3   3   0  268.24   13.83
  -3  -3   0  256.79   14.08
  -3  -3   0  252.15   14.18
   3  -3   0  289.92   14.01
  -3   3   0  278.36   13.78
   3   3   1  276.62   15.17
  -3   3  -1  316.49   15.21
  -3   3  -1  306.17   14.35
  -3   3  -1  222.78   14.65
  -3  -3  -1  301.68   15.18
  -3  -3  -1  328.86   15.31
   3  -3   1  237.56   14.68
   3   3   2  342.55   17.83
   3   3   2  343.59   17.91
  -3   3  -2  328.27   17.53
  -3  -3  -2  324.80   17.61
  -3   3  -2  340.40   17.66
   3  -3   2  328.34   17.27
   3  -3   3  964.92   49.44
   3   3   3 1006.16   50.02
  -3   3  -3  967.84   49.75
  -3   3  -3 1001.57   50.00
  -3  -3  -3  977.14   49.81
  -3  -3  -4  579.69   30.63
  -3   3  -4  604.81   30.93
   3  -3   4  558.72   30.16
   3   3   4  561.99   30.99
   3  -3   4  579.82   31.10
   3   3   4  591.20   30.69
  -3   3  -4  568.91   30.52
   3  -3   4  621.31   31.22
   3   3   4  607.83   31.14
  -3   3  -5  173.95   11.41
  -3  -3  -5  181.86   11.15
   3  -3   5  174.06   10.59
  -3   3  -5  175.12   10.95
   3   3   5  179.24   11.61
   3  -3   5  190.86   11.76
   3   3   5  178.89   10.95
   3  -3   5  181.46   11.69
   3   3   5  162.01   11.43
   3  -3   6    2.15    3.23
   3   3   6    1.41    2.94
   3  -3   6    2.56    3.39
   3   3   6    0.72    3.23
  -3   3  -6    3.89    2.96
   3  -3   6    5.29    3.58
   3   3   6    5.96    3.69
  -3  -3  -6    2.89    3.34
   3   3   7   18.79    5.00
   3  -3   7   25.98    5.23
   3  -3   7   30.71    5.42
   3   3   7   19.16    5.01
  -3   3  -7   17.60    4.18
   3   3   7   26.58    5.29
   3  -3   7   22.23    5.19
   3  -3   7   13.71    3.97
  -3  -3  -7   18.90    4.52
   3  -3   8   19.41    4.76
   3   3   8   21.31    4.82
   3   3   8   23.76    5.15
   3  -3   8   18.53    4.92
   3  -3   8   28.86    5.47
   3   3   8   27.34    5.23
  -3   3  -8   10.05    4.60
  -3  -3  -8   23.88    4.76
   3  -3   8   24.74    4.88
  -3  -3  -9  133.15   11.12
  -3   3  -9  119.34   11.07
   3   3   9  138.78   11.13
   3  -3   9  192.76   12.37
   3   3   9  164.18   11.80
   3  -3   9  145.46   11.90
   3   3   9  144.44   11.92
   3  -3   9  125.08   11.01
   3   3   9  179.61   12.13
   3  -3   9  190.71   12.42
   3   3  10   45.97    6.05
   3   3  10   56.70    6.64
   3  -3  10   53.01    6.52
   3  -3  10   49.09    6.53
   3   3  10   50.55    6.43
   3  -3  11   28.75    4.40
   3   3  11   39.24    4.68
   3  -3  11   30.68    4.57
   3   3  11   27.94    4.28
  -3   3 -11   33.76    4.77
   3  -3  11   31.10    4.57
   3   3  11   25.57    4.30
   3   3  12    9.56    2.48
  -3   4  13    9.58    2.16
  -3  -4  13    7.68    1.75
  -3  -4  12    7.96    3.25
  -3   4  12   10.10    3.28
  -3   4  12   16.41    3.56
  -3   4  11  134.94   10.20
  -3  -4  11  150.29   10.45
  -3  -4  11  162.30   11.19
  -3   4  11  169.78   11.22
  -3  -4  11  172.67   10.93
  -3  -4  10  123.84    9.29
  -3   4  10   83.25    9.36
  -3  -4  10  121.33   10.06
   3  -4 -10   97.84    8.92
   3   4 -10  123.10   10.16
  -3   4  10  133.82    9.89
  -3  -4  10  143.30   10.15
  -3  -4  10  106.62    8.90
   3   4 -10   97.15    9.28
  -3   4  10  120.51    9.00
  -3   4  10  142.30   10.02
  -3  -4  10  126.00    9.80
  -3  -4   9   28.00    4.45
  -3  -4   9   21.32    4.20
  -3   4   9   23.56    4.45
  -3   4   9   21.32    4.16
  -3  -4   9   20.87    4.02
   3   4  -9   26.55    5.28
  -3  -4   9   25.22    5.11
  -3   4   9   22.36    4.91
  -3   4   9   25.07    5.09
   3   4  -9   17.26    4.90
  -3   4   9   18.38    4.72
  -3  -4   9   24.19    5.00
  -3  -4   9   21.37    4.87
  -3   4   9   19.69    4.77
  -3   4   8   79.80    7.09
  -3  -4   8   81.78    6.96
  -3   4   8   81.64    7.43
   3  -4  -8   83.59    6.91
   3   4  -8  101.25    8.67
  -3   4   8   74.59    7.85
  -3  -4   8   70.83    6.93
  -3   4   8   96.23    7.98
  -3  -4   8   89.25    7.70
  -3  -4   8   94.87    7.81
  -3   4   8   83.32    7.57
  -3  -4   8   90.78    7.89
  -3   4   8   93.59    7.81
   3   4  -8   88.60    7.90
   3  -4  -7   19.38    3.10
  -3   4   7   17.98    3.92
  -3  -4   7   19.63    3.96
  -3   4   7   20.54    4.00
  -3  -4   7   18.87    3.67
  -3   4   7   18.70    3.72
  -3   4   7   23.80    3.91
  -3  -4   7   22.51    3.96
   3   4  -7   26.91    4.20
  -3  -4   7   22.00    3.44
  -3  -4   6    6.71    2.81
  -3   4   6    8.80    2.57
  -3  -4   6    2.10    2.80
  -3   4   6    7.91    2.79
   3   4  -6   10.75    3.24
   3  -4  -6    8.22    2.32
  -3  -4   6    1.52    2.90
  -3   4   6    3.98    2.98
  -3  -4   5    9.09    2.32
  -3   4   5    6.96    2.34
   3  -4  -5    3.87    1.71
  -3  -4   5    6.68    2.40
  -3   4   5    5.73    2.40
  -3  -4   5    3.34    2.45
  -3   4   5    4.62    2.37
   3   4  -5    5.78    2.63
  -3   4   4  553.10   30.69
  -3  -4   4  594.59   30.86
   3   4  -4  578.98   30.53
  -3  -4   4  598.76   30.67
  -3   4   4  603.65   30.58
   3  -4  -4  594.78   30.02
  -3  -4   3  376.97   19.96
  -3   4   3  374.04   19.91
   3  -4  -3  368.38   19.65
   3   4  -3  384.87   19.80
  -3  -4   3  382.82   19.83
  -3   4   3  373.57   19.70
  -3   4   2  548.74   28.07
  -3  -4   2  537.78   28.12
  -3  -4   2  551.11   27.94
  -3   4   2  583.21   28.33
  -3   4   2  548.93   28.27
  -3  -4   2  522.05   28.23
  -3  -4   2  549.11   28.38
   3   4  -2  539.84   28.28
   3  -4  -2  601.64   28.19
  -3   4   1 1248.61   60.81
  -3  -4   1 1182.00   60.99
   3  -4  -1 1306.23   60.91
   3   4  -1 1174.12   60.72
  -3  -4   1 1201.46   60.69
  -3   4   1 1291.61   61.25
   3   4  -1 1170.26   60.92
  -3   4   1 1304.74   60.88
  -3  -4   1 1137.42   60.76
  -3   4   0 1495.43   71.65
   3   4   0 1409.88   71.47
  -3  -4   0 1430.61   71.52
  -3   4   0 1373.57   71.03
  -3  -4   0 1388.26   71.53
   3  -4   0 1500.63   71.44
   3   4   0 1492.63   71.56
   3   4   1  735.38   35.99
  -3   4  -1  721.85   35.80
   3  -4   1  647.92   35.56
  -3  -4  -1  763.24   35.70
  -3   4  -1  634.80   35.41
  -3  -4  -1  747.69   35.82
  -3   4  -1  704.64   34.94
   3  -4   1  704.24   35.42
  -3   4  -2    1.73    1.91
   3   4   2    1.48    2.13
  -3   4  -2    0.48    1.60
  -3  -4  -2    0.58    1.65
   3  -4   2    5.81    1.64
   3   4   2    0.79    2.24
  -3  -4  -3 1723.24   85.92
  -3   4  -3 1788.39   86.17
   3   4   3 1777.57   86.34
   3  -4   3 1645.51   85.45
  -3   4  -3 1684.82   85.96
  -3   4  -4 1500.46   74.15
  -3  -4  -4 1442.88   73.76
   3  -4   4 1437.60   73.25
   3  -4   4 1549.45   74.41
   3   4   4 1431.06   74.17
   3   4   4 1514.83   74.16
   3   4   4 1406.22   74.13
   3  -4   4 1468.39   74.29
  -3   4  -4 1415.08   73.79
  -3  -4  -5  295.04   16.40
  -3   4  -5  284.10   16.76
   3  -4   5  288.22   15.77
   3  -4   5  287.32   16.93
   3   4   5  302.09   16.92
   3   4   5  271.18   16.80
   3  -4   5  293.60   16.99
   3   4   5  275.38   16.77
  -3   4  -5  269.06   16.36
   3   4   5  287.12   16.56
   3  -4   6   29.57    4.83
   3   4   6   30.59    4.77
   3   4   6   30.66    4.62
   3  -4   6   27.72    4.62
   3  -4   6   39.37    5.12
   3   4   6   32.87    4.78
  -3   4  -6   29.39    4.60
   3   4   6   37.13    4.71
   3  -4   6   29.90    4.20
  -3   4  -6   38.01    4.89
  -3  -4  -6   33.70    4.55
  -3   4  -7   27.17    5.30
   3  -4   7   46.94    5.99
   3   4   7   38.01    5.78
   3  -4   7   50.06    4.57
   3  -4   7   35.81    6.00
   3   4   7   28.54    5.42
   3  -4   7   44.67    5.99
   3   4   7   35.18    5.57
  -3   4  -7   31.79    5.51
  -3  -4  -7   30.91    4.97
   3  -4   7   27.22    4.77
  -3  -4  -8   85.32    7.86
  -3   4  -8   91.88    8.77
   3  -4   8  107.20    9.00
   3   4   8  100.13    8.73
   3  -4   8   91.17    6.99
   3   4   8   81.19    7.92
   3   4   8   78.81    8.15
   3  -4   8   98.50    8.93
   3  -4   8   96.14    8.75
   3   4   8   68.98    7.91
   3  -4   8   87.14    8.09
  -3   4  -8   80.28    8.32
  -3   4  -9   15.10    5.12
   3   4   9   -0.84    3.91
   3  -4   9    2.63    4.04
  -3   4  -9   -0.91    3.92
   3  -4   9    3.87    4.15
   3   4   9    3.74    4.36
  -3  -4  -9    2.73    4.07
   3   4   9    4.18    4.12
   3  -4   9    3.82    4.16
   3   4   9   -7.03    4.03
   3  -4   9   -1.82    4.00
   3  -4   9    1.49    2.45
   3   4  10  137.08   11.00
   3   4  10  158.25   11.05
   3  -4  10  163.22   11.39
   3   4  10  146.67   11.03
  -3   4 -11   78.15    6.90
   3  -4  11   73.18    6.54
   3   4  11   72.05    6.32
   3  -4  11   87.50    6.78
   3   4  11   74.90    6.43
   3   4  11   80.42    6.39
   3   4  12   97.56    6.28
  -3  -5  12   58.09    5.21
  -3  -5  11   32.42    4.71
  -3   5  11   41.44    5.02
  -3  -5  11   39.22    4.55
  -3  -5  11   42.25    5.03
  -3  -5  10  107.27    8.40
  -3  -5  10   94.22    8.08
  -3   5  10   99.37    8.04
  -3  -5  10   95.99    8.48
  -3   5  10  110.72    8.63
  -3   5  10   90.79    7.91
  -3   5   9  343.87   19.80
  -3  -5   9  368.57   20.12
  -3  -5   9  335.20   19.47
  -3   5   9  311.80   19.62
  -3   5   9  316.09   19.53
   3  -5  -9  288.87   19.24
  -3  -5   9  323.43   19.40
   3   5  -9  320.05   19.95
  -3   5   9  303.55   19.13
  -3  -5   9  344.70   20.12
  -3   5   9  334.86   19.92
  -3   5   9  338.35   19.90
  -3  -5   9  332.03   19.98
  -3  -5   8  353.66   22.06
  -3   5   8  386.47   22.22
  -3  -5   8  407.42   22.04
  -3   5   8  383.20   22.15
  -3   5   8  358.08   21.98
   3  -5  -8  345.64   21.49
  -3   5   8  364.26   21.71
  -3   5   8  394.21   22.23
  -3  -5   8  410.52   22.51
  -3  -5   8  381.75   21.78
  -3   5   8  373.87   22.66
   3   5  -8  371.37   22.23
  -3  -5   8  405.39   22.41
  -3   5   8  389.93   22.18
   3   5  -7  201.96   13.00
  -3   5   7  206.69   12.92
  -3  -5   7  229.80   13.26
   3  -5  -7  192.07   12.48
  -3   5   7  182.30   12.60
  -3   5   7  171.31   13.35
  -3  -5   7  189.86   13.50
  -3   5   7  209.45   12.87
  -3  -5   7  217.42   13.07
  -3   5   7  200.18   12.88
  -3  -5   7  222.04   13.14
  -3  -5   7  204.57   12.67
  -3   5   7  204.04   12.95
  -3   5   7  198.19   13.57
  -3  -5   7  186.56   12.41
  -3   5   6   41.60    4.58
  -3  -5   6   43.05    4.61
  -3   5   6   40.70    4.48
  -3  -5   6   45.01    4.78
   3   5  -6   47.81    4.88
   3  -5  -6   41.97    3.72
   3  -5  -6   41.21    4.52
  -3   5   6   33.60    4.32
  -3  -5   6   42.18    4.64
  -3  -5   5  534.54   28.50
  -3   5   5  500.92   28.31
  -3   5   5  553.29   28.42
  -3  -5   5  567.97   28.59
   3   5  -5  531.91   28.52
  -3  -5   5  513.70   28.42
  -3   5   5  501.56   28.23
   3  -5  -5  568.68   28.30
   3  -5  -5  547.66   27.57
  -3   5   4   18.89    3.14
  -3  -5   4   26.11    3.31
   3   5  -4   17.01    3.11
  -3   5   4   23.91    2.76
  -3  -5   4   19.88    2.83
   3  -5  -4   18.30    1.93
   3  -5  -4   20.71    3.10
  -3  -5   3   15.76    2.63
  -3   5   3   15.02    2.50
  -3  -5   3   17.78    2.36
  -3   5   3   15.96    2.26
  -3   5   3   16.33    2.69
   3   5  -3   20.06    2.88
   3  -5  -3   21.79    1.41
   3  -5  -3   17.76    2.79
  -3  -5   3   16.30    2.70
  -3  -5   2 1485.61   75.10
   3  -5  -2 1563.79   74.96
  -3  -5   2 1449.85   74.83
  -3   5   2 1564.60   74.87
  -3   5   2 1564.81   75.08
  -3  -5   2 1437.12   74.52
   3   5  -2 1473.51   75.05
   3  -5  -1  222.93   10.87
  -3  -5   1  205.66   11.02
  -3   5   1  198.69   10.46
  -3  -5   1  176.27   10.36
  -3  -5   1  188.75   10.39
  -3   5   1  202.92   10.62
  -3   5   1  210.79   11.23
   3   5  -1  195.93   10.88
  -3   5   0 3217.37  153.24
   3   5   0 3102.28  153.87
  -3   5   0 3210.29  154.05
  -3   5   0 2903.87  153.10
   3  -5   0 3286.65  153.77
  -3  -5   0 3125.20  153.87
  -3   5  -1  119.36    7.21
   3  -5   1  113.30    7.00
  -3  -5  -1  122.89    7.19
  -3   5  -1  116.26    6.59
  -3  -5  -1  112.71    6.85
   3  -5   1  110.44    6.64
  -3  -5  -2 1060.97   53.24
  -3   5  -2 1054.30   53.29
   3   5   2 1075.01   53.85
   3  -5   2 1038.78   52.93
  -3   5  -2 1062.79   53.54
   3  -5   3  135.26    8.08
   3   5   3  121.21    7.77
  -3  -5  -3  119.77    7.67
  -3   5  -3  126.82    7.87
  -3   5  -3  124.01    8.01
   3  -5   3  116.63    7.18
   3   5   3  130.85    8.38
   3  -5   4   27.64    3.47
   3   5   4   31.73    3.52
   3  -5   4   27.01    2.97
  -3   5  -4   26.27    3.74
   3   5   4   31.73    4.17
  -3  -5  -4   25.17    3.44
  -3   5  -4   28.93    3.58
   3   5   4   28.74    3.65
   3  -5   4   25.36    3.71
   3   5   5  582.92   32.21
   3  -5   5  593.94   32.31
  -3   5  -5  570.09   32.01
   3   5   5  640.00   32.46
   3   5   5  596.71   32.33
   3  -5   5  626.57   32.53
   3   5   5  571.24   32.13
   3  -5   5  610.13   32.56
  -3   5  -5  633.71   32.43
  -3  -5  -5  585.94   31.72
  -3   5  -6  111.80    8.87
  -3  -5  -6  127.34    8.62
   3  -5   6  123.02    9.16
   3   5   6  113.29    8.97
   3   5   6  136.40    9.27
   3  -5   6  125.59    9.31
   3   5   6  113.81    9.00
   3  -5   6  134.67    9.44
   3   5   6  129.15    9.09
   3  -5   6   83.81    8.13
  -3   5  -6  107.36    8.79
   3  -5   7  113.49    9.42
  -3   5  -7  126.86   10.05
  -3  -5  -7  114.18    9.21
  -3   5  -7  123.15    9.84
   3   5   7  134.02   10.16
   3  -5   7  129.78   10.10
   3  -5   7  156.47   10.60
   3   5   7  141.99   10.27
   3   5   7   97.79    9.34
   3  -5   7  127.23   10.15
   3   5   7  107.27    9.25
   3  -5   7  119.04    8.71
   3  -5   8   27.01    3.72
   3   5   8   23.75    4.66
  -3  -5  -8   18.47    4.77
   3  -5   8   25.63    4.74
   3   5   8   19.00    4.21
   3  -5   8   16.36    4.67
   3   5   8   16.73    4.57
  -3   5  -8   23.61    5.71
  -3  -5  -8   10.94    4.06
  -3   5  -8   13.24    4.42
   3  -5   8   22.49    4.87
   3  -5   8   21.56    4.57
   3   5   8   20.06    4.34
   3  -5   9   78.89    7.77
   3   5   9   74.54    7.52
   3   5   9   76.84    7.40
   3  -5   9   84.18    6.47
   3  -5   9   74.07    7.76
   3  -5   9   70.50    7.53
   3   5   9   72.64    7.39
  -3  -5  -9   76.89    7.93
  -3   5  -9   84.43    8.18
   3  -5  10   69.90    6.79
   3   5  10   75.55    6.63
   3  -5  10   76.78    6.89
   3   5  10   66.85    6.63
   3   5  10   66.44    6.58
   3  -5  11   17.64    3.32
   3  -5  11   27.22    3.55
  -3   5 -11   21.23    4.40
   3   5  11   28.14    3.71
   3   5  12   -0.32    1.63
  -3  -6  12    2.56    2.38
  -3   6  11    1.96    3.58
  -3  -6  11   -1.88    3.19
  -3  -6  11    7.46    3.34
  -3   6  10   80.92    7.61
  -3  -6  10   98.33    7.92
  -3  -6  10   95.05    7.88
  -3   6  10  107.52    8.38
  -3  -6  10   88.39    7.54
  -3   6  10   87.67    7.72
  -3   6   9  214.52   14.18
  -3  -6   9  246.53   14.62
  -3   6   9  238.33   14.67
  -3   6   9  214.20   14.54
   3   6  -9  257.51   15.82
   3  -6  -9  192.99   14.22
   3   6  -9  233.91   15.11
  -3  -6   9  202.75   14.49
  -3   6   9  190.41   14.27
  -3   6   9  235.59   14.39
  -3  -6   9  239.76   14.65
  -3  -6   9  223.74   14.21
  -3  -6   8   21.17    4.27
  -3   6   8   17.72    4.13
  -3   6   8   18.49    3.98
  -3  -6   8   22.89    3.96
   3   6  -8   12.90    4.82
  -3  -6   8   24.88    4.22
  -3  -6   8   29.73    4.71
  -3   6   8   21.36    4.45
  -3   6   8   20.12    4.66
  -3   6   8   17.88    4.66
   3  -6  -8   19.69    4.65
  -3  -6   8   19.01    4.23
  -3   6   8   19.77    4.13
  -3   6   8   12.86    3.93
   3   6  -8   16.78    5.13
  -3  -6   7   91.38    7.63
  -3   6   7   84.63    7.31
  -3   6   7   95.58    7.77
  -3  -6   7  103.09    7.74
  -3   6   7   80.86    7.75
   3  -6  -7   94.97    7.31
  -3  -6   7   97.83    7.57
  -3   6   7   86.29    7.40
  -3   6   7   96.20    7.63
  -3   6   7   81.60    7.42
  -3  -6   7   95.60    7.70
  -3  -6   7   94.44    7.44
   3   6  -7  100.13    7.96
   3  -6  -6   93.46    7.32
  -3  -6   6  105.43    7.52
  -3   6   6  100.48    7.25
  -3  -6   6  108.98    7.58
  -3   6   6   93.74    7.16
   3   6  -6   96.16    7.60
  -3  -6   6   95.74    7.41
  -3   6   6   95.00    7.22
   3  -6  -5    2.99    2.77
  -3   6   5    0.37    2.02
  -3  -6   5    3.25    2.30
  -3  -6   5    1.37    2.61
  -3   6   5   -1.88    2.40
  -3  -6   5    3.23    2.31
  -3   6   5    2.61    1.96
   3   6  -5    4.12    2.81
  -3   6   4  428.93   22.56
  -3  -6   4  421.28   22.69
   3  -6  -4  460.42   22.98
   3   6  -4  408.30   23.01
  -3  -6   3  563.99   30.34
   3  -6  -3  596.94   30.24
  -3  -6   3  549.47   29.75
  -3   6   3  618.85   29.73
  -3  -6   3  570.18   30.00
   3   6  -3  561.36   30.30
  -3   6   3  618.76   30.07
  -3   6   3  571.86   30.37
   3  -6  -2 2125.96   95.56
  -3  -6   2 1930.84   95.67
  -3  -6   2 1862.78   95.03
  -3   6   2 1991.72   95.07
  -3  -6   2 1774.90   94.75
   3   6  -2 1932.03   95.64
  -3   6   2 1927.83   95.49
   3  -6  -1 1441.98   67.34
  -3  -6   1 1382.04   67.48
  -3  -6   1 1285.40   66.61
  -3   6   1 1344.91   66.65
  -3   6   1 1369.38   67.06
  -3  -6   1 1277.34   66.71
  -3   6   1 1458.30   67.86
   3   6  -1 1317.66   67.41
   3  -6   0 4017.45  175.00
  -3  -6   0 3809.38  175.10
   3   6   0 3868.34  175.16
  -3   6   0 4025.79  175.41
  -3   6   0 3974.06  174.34
   3  -6   1   49.50    4.45
   3  -6   1   23.90    3.34
  -3   6  -1   25.44    3.00
  -3  -6  -1   72.23    4.31
  -3   6  -1   68.20    5.31
   3  -6   2  462.71   24.46
   3   6   2  524.18   24.43
  -3   6  -2  458.41   24.86
   3  -6   2  437.29   24.05
  -3   6  -2  462.39   24.41
  -3  -6  -2  480.50   24.40
  -3   6  -3  910.02   44.69
  -3  -6  -3  877.36   44.30
  -3   6  -3  849.86   44.79
   3   6   3  929.23   45.36
   3  -6   3  912.99   44.73
   3   6   3  876.47   44.46
   3  -6   3  804.84   43.80
  -3  -6  -4   70.79    5.10
  -3   6  -4   71.96    5.46
   3  -6   4   61.53    4.37
   3   6   4   65.13    5.92
  -3   6  -4   63.48    5.68
   3   6   4   54.46    5.14
   3  -6   4   59.69    5.39
   3  -6   4   65.76    5.66
   3   6   4   46.14    4.97
   3  -6   4   76.01    5.51
   3   6   4   58.19    5.07
   3  -6   5    5.25    2.84
   3   6   5    2.39    2.51
  -3   6  -5    7.83    2.91
  -3  -6  -5    8.53    2.68
  -3   6  -5   14.61    3.83
   3   6   5    7.71    3.38
   3  -6   5    7.64    2.75
   3   6   5    7.95    2.77
   3  -6   5    6.92    2.88
   3   6   5    7.23    2.80
   3  -6   6    2.37    3.07
   3   6   6    1.58    2.68
   3  -6   6    2.93    3.22
   3   6   6    3.76    2.86
  -3  -6  -6    3.38    2.58
  -3   6  -6    6.67    3.34
   3  -6   6    4.40    3.16
  -3   6  -6    8.45    4.20
   3   6   6    3.11    3.41
   3   6   6    1.58    2.61
   3  -6   6    3.39    2.97
   3   6   6    0.58    2.80
   3   6   7   23.84    4.49
  -3  -6  -7   16.62    4.86
   3  -6   7   23.24    4.63
   3   6   7   12.97    4.17
   3  -6   7   21.40    4.62
  -3   6  -7   17.75    4.70
  -3   6  -7   38.97    6.00
   3  -6   7   16.58    4.36
   3   6   7   20.78    4.51
   3   6   7   18.27    4.11
   3  -6   7   15.74    4.06
   3  -6   8   56.92    5.49
   3   6   8   46.05    5.81
  -3  -6  -8   46.12    6.53
   3   6   8   51.96    6.11
   3  -6   8   64.38    6.56
  -3   6  -8   48.93    6.39
   3  -6   8   45.97    6.17
  -3   6  -8   56.71    7.05
   3  -6   8   55.06    6.38
   3   6   8   47.41    5.83
   3  -6   8   50.60    6.21
   3   6   8   41.60    5.61
   3  -6   9  399.63   22.41
   3   6   9  393.31   22.99
   3  -6   9  396.42   23.51
   3  -6   9  435.77   23.47
   3   6   9  402.07   23.11
   3  -6   9  420.75   23.46
   3   6   9  389.19   22.98
   3  -6  10   53.73    5.58
   3  -6  10   58.20    5.67
   3  -6  10   51.65    4.67
   3   6  10   66.23    5.77
   3   6  11    7.96    2.78
  -3   6 -11    7.91    3.76
   3   6  12   31.63    2.45
  -3  -7  12   72.44    5.47
  -3   7  12   75.12    5.43
  -3   7  11   36.08    4.76
  -3  -7  11   37.40    4.58
  -3  -7  10   38.88    5.04
  -3  -7  10   42.69    5.15
  -3  -7  10   51.38    5.73
  -3   7  10   49.72    5.74
  -3   7  10   50.85    5.62
  -3   7   9   62.34    6.71
  -3   7   9   49.86    5.67
  -3   7   9   52.68    6.36
   3  -7  -9   52.96    6.11
   3   7  -9   59.63    6.81
   3   7  -9   57.41    6.91
  -3  -7   9   61.13    6.22
  -3  -7   9   62.03    6.15
  -3  -7   9   64.12    6.43
  -3   7   9   48.09    5.78
  -3   7   8  355.89   21.88
  -3   7   8  379.17   22.56
   3  -7  -8  344.29   21.87
   3   7  -8  401.31   23.25
  -3  -7   8  403.69   22.19
   3   7  -8  383.38   22.52
  -3   7   8  387.99   22.23
  -3  -7   8  402.39   22.42
  -3  -7   8  388.90   22.02
  -3   7   8  359.75   21.61
  -3  -7   8  399.86   22.09
  -3   7   8  386.29   21.75
  -3   7   7  777.47   39.08
  -3   7   7  709.81   39.26
   3  -7  -7  707.46   38.53
  -3  -7   7  753.27   38.78
  -3   7   7  706.76   38.22
  -3  -7   7  717.53   38.53
   3   7  -7  772.75   39.29
  -3   7   7  734.11   38.85
  -3  -7   7  714.87   38.53
  -3   7   7  675.97   38.19
   3   7  -6  329.78   19.19
   3  -7  -6  329.58   18.77
  -3   7   6  344.46   19.20
  -3   7   6  336.24   19.33
  -3  -7   6  346.02   18.71
  -3   7   6  330.55   18.41
  -3   7   6  310.03   19.41
  -3   7   6  311.85   18.37
   3  -7  -5  293.96   16.17
  -3  -7   5  272.89   15.77
  -3   7   5  281.25   15.61
   3   7  -5  286.09   16.46
   3  -7  -4  672.42   34.03
   3   7  -4  650.05   34.20
  -3   7   4  666.97   33.33
  -3  -7   4  618.34   33.42
   3   7  -3   59.98    5.08
  -3   7   3   63.20    5.06
   3  -7  -3   55.56    4.81
  -3  -7   3   61.16    5.06
  -3  -7   2  817.62   41.21
   3  -7  -2  861.20   41.05
   3   7  -2  823.12   41.21
  -3   7   2  826.85   40.94
  -3  -7   2  756.54   39.97
   3  -7  -1  239.38   12.18
  -3  -7   1  211.48   12.33
   3   7  -1  209.15   12.27
  -3   7   1  247.46   12.93
  -3   7   1  227.99   11.68
  -3  -7   1  183.04   11.10
  -3   7   0  193.72   10.20
  -3   7   0  206.31   11.52
   3   7   0  183.67   11.14
  -3  -7   0  169.20   11.04
   3  -7   0  195.21   11.04
  -3   7  -1  161.57    8.39
   3   7   1  136.53    8.05
   3  -7   1  154.82    8.34
   3  -7   1  178.02    9.56
  -3   7  -1  178.94    9.91
   3  -7   1  154.76    8.79
  -3   7  -2  123.85    7.97
  -3   7  -2  131.74    7.11
  -3  -7  -2  121.07    7.05
   3  -7   2  104.39    6.75
   3  -7   2  107.90    6.88
   3   7   2  111.88    6.71
   3  -7   3   11.77    1.95
  -3   7  -3   14.66    2.67
   3  -7   3   17.62    2.60
   3   7   3   13.80    2.29
  -3   7  -3   16.40    3.24
  -3  -7  -3   11.85    2.24
   3   7   4    2.14    1.86
   3  -7   4    5.22    2.12
   3   7   4   -2.42    2.96
  -3   7  -4   -1.52    3.15
  -3   7  -4   -0.71    2.17
  -3  -7  -4    2.03    1.87
   3  -7   5   69.64    6.23
   3   7   5   69.88    6.03
   3  -7   5   78.26    6.32
   3   7   5   76.57    5.98
  -3  -7  -5   61.52    5.52
  -3   7  -5   85.65    6.56
   3  -7   5   77.69    6.47
   3   7   5   58.63    5.79
   3   7   5   76.50    6.90
  -3   7  -5   69.07    6.52
  -3   7  -5   78.12    6.79
   3   7   6   36.96    5.33
  -3   7  -6   31.94    5.42
   3  -7   6   28.37    4.21
   3   7   6   27.25    4.05
   3  -7   6   29.35    4.30
   3   7   6   26.36    3.91
   3   7   6   15.67    3.86
  -3  -7  -6   27.14    5.20
  -3   7  -6   32.45    4.50
   3  -7   6   27.36    4.73
  -3   7  -6   37.97    4.83
   3  -7   6   32.26    4.56
   3   7   6   23.19    3.87
  -3  -7  -7  247.29   15.36
  -3   7  -7  270.16   15.73
   3   7   7  219.41   14.55
   3  -7   7  242.35   14.91
   3  -7   7  263.44   15.54
  -3   7  -7  239.94   15.39
   3   7   7  205.40   14.39
   3  -7   7  255.36   15.20
   3   7   7  212.72   14.44
   3  -7   7  236.74   15.11
   3   7   7  205.09   14.51
   3   7   8   26.93    4.78
  -3  -7  -8   37.48    5.86
   3  -7   8   21.68    4.54
   3   7   8   29.70    4.65
   3  -7   8   33.38    4.49
  -3   7  -8   31.03    5.73
   3  -7   8   33.09    4.71
   3   7   8   32.74    4.45
  -3   7  -8   36.57    5.36
   3  -7   8   37.70    5.70
   3  -7   9    0.57    3.02
   3  -7   9    6.75    4.11
   3  -7   9   -2.38    3.15
   3  -7   9    4.04    2.53
   3   7   9    5.56    3.26
   3   7  10   58.62    6.14
   3  -7  10   58.53    4.93
   3   7  10   65.75    5.73
   3   7  11   32.52    3.37
  -3   7 -11   33.13    4.45
  -3   8  12    4.38    2.06
  -3  -8  12    0.15    1.90
  -3   8  11   16.29    3.41
  -3  -8  11   15.11    3.32
  -3  -8  10   14.82    3.43
  -3  -8  10   24.80    4.37
  -3   8  10   28.41    4.59
  -3   8  10   18.12    4.14
  -3   8   9  220.68   14.47
  -3   8   9  244.34   15.30
   3   8  -9  236.25   15.47
   3   8  -9  200.09   15.29
  -3   8   9  241.58   14.85
  -3  -8   9  267.59   15.31
  -3  -8   9  236.38   14.70
  -3   8   8  301.33   18.43
  -3   8   8  319.02   19.00
   3  -8  -8  266.99   18.08
   3   8  -8  314.35   19.33
   3   8  -8  319.06   19.05
  -3  -8   8  265.82   17.58
  -3   8   8  323.21   18.47
  -3  -8   8  342.96   18.87
  -3  -8   8  325.26   18.41
   3  -8  -7    9.18    4.12
   3   8  -7    8.00    4.17
  -3  -8   7    7.84    3.07
  -3  -8   7    9.78    3.23
  -3   8   7    8.96    3.89
  -3   8   7   10.14    4.34
   3  -8  -6 1065.80   53.56
  -3  -8   6  957.40   53.13
  -3   8   6 1098.39   53.80
   3   8  -6  977.21   53.91
  -3   8   6 1085.05   54.51
   3   8  -6 1028.34   53.93
  -3  -8   5 1206.53   63.99
   3  -8  -5 1270.48   63.27
   3   8  -5 1215.54   63.51
   3  -8  -4    3.37    2.84
   3   8  -4    5.90    2.99
  -3  -8   3   47.94    4.92
   3  -8  -3   62.41    4.96
  -3   8   3   48.48    4.75
   3   8  -3   53.63    5.07
  -3  -8   2  193.15   11.44
   3  -8  -2  196.27   11.19
   3   8  -2  183.77   11.35
  -3   8   2  179.13   10.89
   3   8  -1  285.18   15.98
  -3   8   1  433.75   17.38
  -3  -8   1  316.01   16.29
   3  -8  -1  430.55   16.33
  -3   8   1  365.25   15.43
  -3   8   0   23.44    2.42
   3   8   0   26.96    3.68
  -3   8   0   29.87    3.88
   3  -8   0   32.74    3.60
   3  -8   1   23.11    3.43
  -3   8  -1   20.35    3.60
   3   8   1   21.77    3.60
   3  -8   1   14.87    2.43
  -3   8  -2   82.38    5.30
  -3   8  -2   85.66    6.51
   3   8   2   81.44    6.70
   3  -8   2   76.14    5.18
  -3   8  -3   42.16    3.99
  -3   8  -3   48.13    5.01
   3   8   4  622.50   32.92
  -3   8  -4  578.12   32.30
  -3   8  -4  601.54   31.85
   3   8   5   48.51    5.89
  -3   8  -5   41.01    5.41
  -3   8  -5   40.05    5.31
   3   8   5   41.06    5.39
  -3   8  -5   41.09    4.85
   3  -8   5   46.62    5.35
  -3  -8  -6    1.75    3.99
   3   8   6    3.05    2.98
  -3   8  -6    4.82    3.54
   3  -8   6    6.67    3.95
   3   8   6    1.59    3.76
  -3   8  -6   -1.81    4.22
  -3   8  -6    5.45    3.66
  -3  -8  -7  117.01    9.64
  -3   8  -7  109.17    9.34
   3  -8   7  134.34    9.89
  -3  -8  -7   94.59    8.75
   3   8   7  115.66    8.82
  -3   8  -7  126.29    9.91
   3   8   8   85.69    7.34
   3  -8   8   90.22    7.38
  -3   8  -8   79.23    7.95
   3  -8   8  102.64    8.49
  -3  -8  -8   94.22    8.35
   3  -8   9    6.34    3.98
   3   8   9    0.76    3.10
   3  -8   9    1.22    2.42
   3  -8  10  149.58    9.64
   3   8  10  137.16    9.55
   3  -8  10  139.72    8.57
   3   8  10  133.74    8.84
  -3   8 -11  158.37    9.31
   3   8  11  138.05    8.14
  -3   9  12   -3.56    1.86
  -3  -9  12    2.09    1.55
  -3  -9  11   99.99    7.05
  -3   9  11   95.82    6.70
  -3  -9  10   31.13    3.89
  -3  -9  10   29.05    4.44
  -3   9  10   28.23    4.46
  -3   9  10   30.06    4.17
  -3  -9   9    8.00    3.35
  -3   9   9   15.81    3.92
  -3   9   9   12.22    3.83
  -3   9   9    8.61    4.10
  -3  -9   9   14.66    4.16
   3   9  -8  121.04   10.06
   3   9  -8  120.48   10.25
   3  -9  -8  113.52    9.40
  -3  -9   8  136.79    9.59
  -3   9   8  133.90    9.53
  -3   9   8  127.86    9.91
  -3   9   8  144.72   10.54
   3  -9  -7   -0.32    3.63
  -3  -9   7   -1.64    3.30
   3   9  -7   -4.27    4.23
  -3   9   7    2.80    3.50
  -3   9   7   -3.21    4.00
  -3  -9   7   -0.28    2.68
   3   9  -7   -2.44    3.54
   3   9  -7    6.14    4.17
   3   9  -6   26.03    4.82
  -3   9   6   27.41    4.34
   3   9  -6   18.60    4.67
   3  -9  -6   15.15    4.15
  -3  -9   6   23.50    3.85
   3   9  -5   44.07    5.37
  -3  -9   5   33.85    4.42
  -3   9   5   47.81    4.90
  -3  -9   5   43.12    5.84
   3  -9  -5   46.31    5.09
   3  -9  -4  105.59    7.63
   3   9  -4  103.29    7.83
  -3   9   4   99.47    8.11
   3  -9  -3  194.92   11.47
  -3  -9   3  180.44   11.63
  -3   9   3  187.56   11.41
   3   9  -3  178.59   11.64
  -3  -9   2  260.47   15.22
   3  -9  -2  285.62   15.08
  -3   9   2  252.74   14.60
   3   9  -2  242.06   15.14
   3  -9  -1  493.97   24.76
  -3  -9   1  435.60   24.79
   3   9  -1  430.80   24.88
  -3   9   1  492.25   25.38
  -3   9   1  448.53   24.00
  -3   9   0   17.55    2.26
  -3   9   0   23.59    3.78
   3   9   0   23.64    3.56
   3  -9   0   22.86    3.56
   3  -9   1  111.99    7.54
   3   9   1  143.56    9.11
   3  -9   1  143.63    8.85
  -3   9  -1  123.00    8.97
   3   9   2  197.31   12.31
  -3   9  -2  184.99   12.01
  -3   9  -3  444.59   25.87
   3   9   3  465.13   25.77
  -3   9  -3  450.02   25.41
  -3   9  -3  465.20   24.28
  -3   9  -4   15.52    3.90
  -3   9  -4    8.11    3.61
   3   9   4    5.05    3.87
  -3  -9  -4    9.83    3.55
  -3   9  -4    8.69    2.56
  -3   9  -5   -0.85    2.88
   3  -9   5    2.39    3.20
   3   9   5   -2.67    4.20
  -3   9  -5    1.43    3.53
   3   9   5    1.97    3.62
  -3   9  -5    4.59    3.74
  -3  -9  -5    3.96    3.62
  -3  -9  -5    5.77    3.73
  -3  -9  -6   -2.17    3.59
   3  -9   6    1.09    3.91
  -3   9  -6    0.33    2.98
  -3  -9  -6    4.64    4.12
   3   9   6    1.66    3.63
  -3   9  -6    1.92    3.75
  -3   9  -6   -1.71    3.38
   3   9   6   -0.26    2.67
   3  -9   7  105.27    8.54
  -3   9  -7   86.38    7.74
  -3  -9  -7   86.14    8.14
  -3   9  -7   90.53    8.30
   3   9   7   79.66    7.05
  -3   9  -7   89.74    7.55
   3  -9   8  136.71    9.28
   3   9   8  111.02    8.56
   3  -9   8  125.66    9.74
   3   9   9  117.97    8.33
   3  -9   9  124.54    8.47
   3   9   9  115.78    9.33
   3  -9   9  144.63    9.58
   3  -9  10   12.16    2.26
  -3   9 -10   15.90    4.48
   3   9  10   12.57    2.42
   3   9  10   11.34    3.24
  -3   9 -11   18.54    2.85
  -3  10  11    7.79    2.42
  -3 -10  11    9.28    2.46
  -3 -10  10    7.51    3.24
  -3  10  10   11.06    2.98
  -3  10  10    6.74    3.19
  -3 -10   9  149.86   10.33
  -3  10   9  152.96   10.23
  -3  10   9  142.01   10.51
  -3  10   9  154.78   10.97
  -3 -10   8    3.75    2.98
  -3  10   8   -1.01    3.86
   3  10  -8    3.62    3.93
  -3  10   8    5.38    3.92
  -3  10   8   10.15    3.51
  -3  10   7   76.98    7.43
   3 -10  -7   56.65    6.30
   3  10  -7   59.44    6.59
  -3 -10   7   73.10    6.58
   3  10  -7   49.90    6.26
  -3  10   7   68.99    6.34
  -3 -10   7   51.72    5.65
   3  10  -7   61.02    6.86
   3 -10  -6   82.22    7.68
   3  10  -6   88.31    8.30
  -3  10   6  107.03    7.74
   3  10  -6   99.12    8.38
  -3 -10   6   78.26    7.11
  -3 -10   5   29.34    4.35
   3 -10  -5   32.57    4.76
  -3  10   5   34.83    4.49
  -3  10   5   14.82    4.57
  -3 -10   5   29.97    5.67
  -3  10   5   32.90    5.44
   3  10  -5   35.11    5.11
  -3  10   4  152.65   10.41
   3 -10  -4  150.10    9.78
  -3  10   4  148.65    9.40
  -3  10   4  142.06   10.57
   3  10  -4  153.67   10.19
  -3  10   3 1663.38   80.43
  -3  10   3 1690.90   80.09
   3  10  -3 1498.12   79.63
  -3  10   3 1503.21   79.14
  -3 -10   3 1503.79   79.56
  -3 -10   3 1525.64   80.08
   3 -10  -3 1563.44   79.29
   3  10  -2    1.12    3.07
  -3  10   2    4.47    2.59
  -3 -10   2    3.46    3.48
   3  10  -1   54.75    5.56
  -3  10   1   63.18    6.03
  -3  10   1   53.55    4.49
   3 -10  -1   62.35    5.45
   3 -10   0   36.67    4.35
   3  10   0   30.02    4.06
   3  10   0   25.54    4.11
  -3  10   0   30.49    4.53
  -3  10  -1  523.42   26.54
   3 -10   1  428.30   24.52
   3  10   1  488.71   26.17
   3 -10   1  514.08   25.94
   3  10   2   21.91    4.76
  -3  10  -2   22.92    4.26
   3 -10   2   18.47    3.75
  -3 -10  -2   17.36    4.07
   3 -10   2   15.90    4.11
   3  10   2   13.49    3.79
  -3  10  -2   19.48    3.93
   3  10   3   35.30    5.50
  -3  10  -3   20.09    4.50
  -3  10  -3   20.32    4.21
   3  10   3   27.29    4.60
  -3 -10  -3   18.16    4.02
   3  10   4  144.33   11.30
   3  10   4  144.96   10.78
  -3  10  -4  152.80   10.65
  -3 -10  -4  130.35   10.25
  -3  10  -4  149.24   11.04
  -3 -10  -5  497.67   27.49
   3 -10   5  505.64   27.81
   3  10   5  465.97   27.89
  -3  10  -5  498.59   27.83
  -3 -10  -5  460.86   27.21
  -3  10  -5  507.27   27.98
  -3 -10  -6    4.01    4.41
   3 -10   6   12.25    4.40
   3  10   6    4.75    3.73
   3  10   6    3.79    4.35
  -3  10  -6   13.26    4.43
  -3  10  -6   17.68    4.76
  -3 -10  -6    4.64    3.76
   3 -10   7  353.69   19.87
  -3 -10  -7  280.89   19.32
  -3  10  -7  332.90   20.07
   3  10   7  314.56   18.30
  -3  10  -7  351.70   19.20
   3 -10   8  110.42    7.73
   3  10   8   79.83    6.67
   3 -10   8   99.24    8.15
   3  10   8   99.43    8.36
   3 -10   9   15.51    3.00
   3 -10   9   16.73    3.81
   3  10   9   11.45    2.51
   3  10  10   -1.11    2.36
   3 -10  10   -1.47    1.50
  -3  11  11   32.56    2.55
  -3 -11  11    6.83    2.18
  -3 -11  10   57.16    4.92
  -3  11  10   39.07    4.10
  -3 -11   9   61.10    5.44
  -3  11   9   60.24    5.41
  -3  11   9   64.37    6.24
  -3  11   8    3.62    3.70
  -3 -11   8    3.20    3.07
  -3  11   8    1.94    3.80
  -3  11   8   13.43    3.41
  -3 -11   7  841.62   40.54
   3 -11  -7  656.89   39.81
   3  11  -7  747.65   40.82
  -3  11   7  820.20   39.83
  -3 -11   7  704.57   39.58
   3  11  -7  750.77   40.43
   3 -11  -6   16.03    4.47
   3  11  -6   12.60    4.60
   3  11  -6   15.72    3.62
  -3 -11   6   12.20    3.62
  -3  11   6   22.58    3.92
   3  11  -6   19.45    5.02
  -3  11   6   21.52    5.03
  -3  11   5   74.11    7.81
   3 -11  -5   69.54    7.09
   3  11  -5   87.90    7.89
  -3 -11   5   68.37    6.60
  -3  11   5   68.32    6.63
  -3  11   5   66.46    7.31
   3  11  -5   84.85    8.27
   3 -11  -4   30.97    4.70
   3  11  -4   28.95    5.13
  -3 -11   4   34.73    4.58
  -3  11   4   34.78    4.34
  -3  11   4   20.82    5.22
  -3  11   4   40.00    5.42
  -3 -11   3   26.42    4.64
   3 -11  -3   29.79    4.39
  -3  11   3   29.37    4.69
  -3 -11   3   19.47    4.98
   3  11  -3   29.25    4.60
   3  11  -3   21.61    4.94
  -3  11   3   24.32    5.03
   3  11  -2   -1.27    2.94
  -3 -11   2    4.19    3.33
   3 -11  -2    1.60    2.81
  -3 -11   2   -1.05    3.61
   3  11  -2    1.16    3.63
  -3  11   2    3.45    3.00
  -3  11   2   -0.38    3.46
   3  11  -1    0.61    3.30
   3  11  -1    4.15    2.82
   3 -11  -1    6.32    3.38
  -3 -11   1    4.70    3.75
  -3  11   1    8.57    3.37
   3  11  -1   -2.02    4.08
  -3 -11   0  104.67    8.58
   3 -11   0  110.85    8.02
   3  11   0  107.76    8.06
   3  11   0  100.44    8.23
  -3  11   0  106.75    8.60
  -3  11   0  100.34    8.76
   3  11   0   96.92    9.14
  -3 -11  -1  156.72   11.11
   3 -11   1  152.81   10.52
  -3  11  -1  145.94   10.87
   3  11   1  174.96   10.98
  -3  11  -1  153.44   11.35
   3 -11   1  139.73   11.12
  -3  11  -1  167.86   11.69
  -3 -11  -2   23.62    4.95
  -3  11  -2   23.13    4.35
   3  11   2   21.10    4.73
   3 -11   2   17.05    4.12
   3  11   2   25.51    5.96
   3  11   2   24.04    4.27
   3  11   3   57.13    6.28
  -3  11  -3   61.12    6.69
   3  11   3   70.51    6.88
  -3 -11  -3   68.45    6.87
  -3  11  -3   74.76    7.41
   3  11   3   63.87    7.68
  -3 -11  -4   12.52    4.36
  -3  11  -4   23.18    4.45
   3  11   4   19.07    4.52
   3  11   4   15.09    4.69
  -3  11  -4   19.41    4.73
   3  11   4   18.25    4.36
   3  11   5  202.18   14.49
  -3 -11  -5  192.65   14.04
  -3 -11  -5  222.10   14.59
  -3  11  -5  242.23   15.09
   3  11   5  219.36   14.93
   3  11   5  214.60   14.92
   3 -11   5  238.64   14.79
  -3  11  -5  263.27   15.36
  -3  11  -6   49.06    6.32
   3 -11   6   65.35    6.86
  -3  11  -6   63.79    6.85
   3  11   6   49.77    6.73
  -3 -11  -6   52.10    6.51
  -3  11  -7    3.09    3.13
   3  11   7    5.92    4.04
   3 -11   7    8.29    4.01
   3 -11   8   20.21    3.51
   3  11   8   11.07    3.87
   3 -11   8   12.74    3.98
  -3  11  -9    6.58    3.89
   3 -11   9    4.65    2.13
   3 -11   9    2.63    2.84
   3  11  10   22.04    2.76
  -3  11 -10   23.20    3.31
  -3 -12  11   17.14    1.85
  -3 -12  10   21.98    3.44
  -3  12  10   62.00    3.83
  -3 -12   9   -0.36    2.24
  -3  12   9   -5.18    2.95
  -3  12   9   -0.52    2.97
  -3  12   8    8.92    3.99
   3  12  -8   17.59    3.41
  -3 -12   8   17.60    3.34
  -3  12   8   10.18    3.53
  -3  12   7    6.32    3.72
   3  12  -7   16.82    4.02
  -3 -12   7   18.59    3.80
   3 -12  -6    7.98    3.77
   3  12  -6   -1.19    3.81
  -3 -12   6    2.93    3.20
  -3  12   6   12.81    4.48
   3  12  -6    5.96    4.24
  -3  12   6   -4.38    3.75
   3 -12  -5    9.52    4.11
   3  12  -5   12.89    4.43
  -3 -12   5   10.48    3.59
  -3  12   5   14.23    4.73
  -3  12   5    5.62    4.09
   3  12  -5   12.91    5.10
  -3  12   5    5.91    3.60
   3 -12  -4  230.76   14.01
   3  12  -4  196.93   14.13
  -3 -12   4  185.43   13.54
  -3  12   4  240.50   14.71
  -3  12   4  250.01   14.93
   3  12  -4  202.74   14.05
  -3 -12   4  224.67   14.82
  -3  12   4  227.32   13.25
  -3  12   3   10.40    3.85
   3 -12  -3    6.59    3.59
  -3 -12   3    5.72    3.57
  -3 -12   3    2.51    3.03
  -3  12   3    0.40    4.00
   3  12  -3    8.39    4.17
  -3 -12   3   10.20    4.60
   3  12  -3   10.49    3.83
   3 -12  -2    5.88    3.42
  -3 -12   2    2.30    3.41
   3  12  -2    0.41    3.89
  -3  12   2    3.66    3.22
  -3  12   2   13.12    4.14
  -3 -12   2   -0.76    4.17
   3  12  -2    4.89    2.69
   3  12  -2    4.24    3.59
   3 -12  -1   44.97    5.10
  -3  12   1   29.18    4.73
   3  12  -1   24.73    5.65
  -3 -12   1   26.68    5.44
   3  12  -1   34.07    4.54
   3  12  -1   34.36    5.01
   3 -12   0    2.10    3.33
  -3  12   0    0.37    3.28
   3  12   0   11.28    4.06
  -3  12   0    0.41    3.77
  -3 -12   0    3.20    3.79
   3  12   0   -2.12    3.02
   3 -12   1    0.31    3.24
   3  12   1    0.66    3.52
  -3  12  -1    5.69    4.12
  -3  12  -1    4.34    3.85
   3 -12   1    0.70    3.83
  -3 -12  -1    1.40    3.74
  -3 -12  -2   55.15    6.36
   3 -12   2   57.13    6.55
   3  12   2   60.95    6.36
   3  12   2   68.83    7.65
  -3  12  -2   63.27    6.77
   3  12   2   52.72    5.88
   3  12   3   45.99    5.95
  -3  12  -3   50.38    6.06
   3  12   3   52.48    5.86
   3  12   3   40.68    6.62
  -3  12  -3   59.41    6.92
  -3 -12  -3   53.92    6.28
  -3 -12  -4   -4.63    4.44
   3  12   4   -1.09    3.50
   3  12   4    0.40    3.41
  -3  12  -4   -2.79    4.28
  -3  12  -4    4.96    4.16
   3  12   4   -0.44    4.03
  -3 -12  -4    0.67    3.59
   3  12   5   27.50    5.32
   3  12   5   30.63    5.31
   3 -12   5   35.24    5.49
  -3 -12  -5   31.07    4.98
  -3  12  -5   31.37    5.35
   3  12   5   32.80    5.24
  -3 -12  -5   35.93    5.56
  -3  12  -5   34.36    5.63
   3 -12   6  136.71   10.42
  -3  12  -6  149.01   10.41
   3  12   6  132.17   10.33
   3 -12   7   18.41    4.20
   3  12   7    7.54    3.88
  -3  12  -7    9.76    3.27
   3 -12   8   95.65    6.70
   3 -12   8   86.77    7.05
  -3  12  -8   88.61    7.46
   3  12   8   79.51    7.04
  -3  12  -9   38.85    4.49
   3 -12   9   42.16    3.53
   3  12   9   33.18    3.92
  -3 -13   8   29.84    3.76
  -3  13   8   37.76    4.92
  -3  13   7   31.61    5.04
  -3 -13   7   32.03    4.38
  -3  13   7   21.62    4.88
   3  13  -7   27.07    4.61
  -3 -13   7   33.69    4.73
  -3  13   6  187.21   11.50
  -3  13   6  190.46   12.71
   3  13  -6  167.57   12.64
   3 -13  -5    4.10    3.15
   3  13  -5    2.37    3.61
  -3  13   5   -2.24    3.66
  -3 -13   5    0.30    3.02
   3  13  -5   -3.40    4.74
  -3  13   5   -1.39    3.43
   3  13  -4  266.33   17.98
   3 -13  -4  299.14   17.74
  -3 -13   4  277.30   17.45
   3  13  -4  274.61   18.83
  -3  13   4  325.74   18.59
   3  13  -4  280.56   17.99
  -3 -13   4  336.68   18.96
   3 -13  -3    7.90    3.58
  -3 -13   3    5.66    4.43
   3  13  -3    7.33    3.70
   3  13  -3    6.24    4.07
  -3  13   3    3.77    4.10
  -3 -13   3    1.95    3.23
  -3 -13   2    1.39    3.55
   3 -13  -2   15.08    4.07
  -3  13   2   10.95    3.96
   3  13  -2    4.70    4.82
  -3  13   2   15.56    4.98
  -3 -13   2    9.90    4.87
   3  13  -2    4.45    3.59
   3 -13  -1   11.08    3.81
   3  13  -1   10.41    4.84
  -3  13   1    8.86    3.74
  -3 -13   1   15.04    4.81
   3  13  -1   10.07    3.22
   3  13  -1    5.07    3.42
   3 -13   0    2.24    3.37
   3  13   0    5.02    3.18
   3  13   0   -3.73    4.60
  -3  13   0    6.21    4.06
  -3  13   0    1.30    3.98
  -3 -13   0   -0.38    3.97
   3  13   1   56.64    6.62
  -3 -13  -1   75.05    7.48
  -3  13  -1   74.07    7.73
  -3  13  -1   73.70    7.45
   3 -13   1   67.56    7.08
   3  13   2   -1.88    4.43
  -3 -13  -2    5.02    3.83
  -3  13  -2   -2.01    3.73
   3  13   2    0.73    3.27
   3  13   2    0.59    2.98
   3  13   3    3.20    4.37
  -3  13  -3   -0.42    3.98
   3  13   3    0.76    3.26
  -3  13  -3    3.24    3.67
  -3 -13  -3   -0.35    3.84
   3  13   3   -0.32    3.12
   3  13   4   56.95    6.10
  -3 -13  -4   48.90    6.13
  -3  13  -4   56.14    6.82
   3  13   4   43.43    6.37
  -3  13  -4   49.96    6.07
  -3 -13  -4   51.56    6.24
   3  13   4   56.22    6.33
   3  13   5  275.40   16.71
   3  13   5  239.72   16.47
   3 -13   5  273.43   16.85
  -3  13  -5  298.96   17.23
  -3  13  -6   81.64    7.30
   3 -13   6   81.66    7.33
   3  13   6   82.95    7.36
  -3  13  -7   52.06    4.86
   3 -13   7   50.31    5.45
   3  13   7   41.18    5.13
   3  13   8   52.81    5.09
   3 -13   8   59.26    5.20
   3 -13   8   64.85    4.94
   3  13   9   33.21    3.50
   3 -13   9   50.11    3.20
  -3 -14   8   12.45    2.97
   3  14  -8    5.51    2.65
  -3 -14   8   12.25    2.33
  -3  14   8    8.61    3.38
  -3 -14   7    6.99    2.80
  -3 -14   7   12.35    3.31
   3  14  -7    4.04    3.22
  -3  14   6    0.65    4.03
  -3 -14   6    4.19    2.94
   3  14  -6   -3.39    3.81
   3  14  -5   23.82    4.76
  -3 -14   5   10.34    3.45
  -3 -14   4  375.91   21.91
   3  14  -4  381.16   21.36
   3 -14  -4  325.47   20.82
   3  14  -4  354.34   22.21
   3  14  -4  340.15   21.56
  -3 -14   4  344.78   20.74
  -3 -14   3   53.87    6.87
   3 -14  -3   61.73    6.06
  -3 -14   3   52.80    5.90
   3  14  -3   53.89    6.77
  -3  14   3   49.44    6.64
   3  14  -3   46.73    5.95
   3  14  -2  378.37   22.44
  -3  14   2  425.37   22.75
   3 -14  -2  354.86   21.23
  -3 -14   2  402.22   22.21
  -3 -14   2  326.66   21.35
   3  14  -2  343.19   21.56
  -3  14   2  358.25   21.02
   3  14  -2  372.23   22.36
  -3  14   1   97.82    8.65
   3  14  -1  103.22    9.59
  -3 -14   1  120.56    9.46
   3 -14  -1  101.03    8.49
  -3  14   0  151.41   10.69
  -3  14   0  156.53   11.31
   3  14   0  146.50   11.31
  -3 -14   0  149.53   10.82
   3 -14   0  125.52    9.91
   3  14   1   84.76    7.92
  -3  14  -1  106.13    9.02
   3 -14   1  112.37    8.98
  -3 -14  -1  111.71    9.03
   3  14   2   83.75    8.24
  -3  14  -2   55.92    6.71
  -3  14  -2   80.83    7.76
   3  14   2   58.13    6.42
  -3 -14  -2   75.38    7.31
   3  14   2   67.82    6.70
   3  14   3   33.61    5.91
  -3  14  -3   32.94    5.93
  -3 -14  -3   28.19    4.98
  -3 -14  -3   29.25    4.86
   3  14   3   25.16    4.25
   3  14   3   29.11    4.72
  -3  14  -3   29.84    4.93
  -3 -14  -4  145.57   10.97
   3  14   4  170.74   11.93
   3  14   4  151.51   10.96
   3  14   5   12.08    3.70
   3  14   5   14.70    3.85
  -3  14  -5   13.04    4.22
   3 -14   5   12.94    4.17
   3  14   6  124.99    8.83
  -3  14  -6  129.96    9.04
   3 -14   6  121.58    8.96
  -3  14  -7   13.80    2.92
   3 -14   7   19.05    3.59
   3 -14   7   21.01    3.22
   3  14   7   12.22    3.38
   3 -14   8   58.11    4.03
   3  14   8   40.20    4.00
  -3 -15   9   59.41    3.87
  -3 -15   8   38.54    3.66
  -3  15   8   42.25    3.98
  -3 -15   7  173.03   10.56
   3  15  -7  165.84   10.83
  -3 -15   7  202.36   11.11
  -3  15   6    0.27    3.52
  -3 -15   6    0.92    2.56
   3  15  -6   -0.28    3.14
  -3  15   5   77.62    7.38
   3  15  -5   91.35    7.88
  -3 -15   4  296.83   17.44
   3  15  -4  289.08   17.72
  -3 -15   4  255.99   16.24
  -3 -15   3   71.02    6.94
   3  15  -3   89.81    8.36
  -3 -15   3   85.11    8.04
  -3 -15   2   37.90    5.95
  -3 -15   2   29.09    4.98
   3  15  -2   44.11    6.27
   3  15  -2   36.58    5.88
  -3  15   1   19.95    4.07
  -3 -15   1   17.88    4.66
  -3  15   1   14.11    3.63
   3  15  -1   14.13    4.79
   3  15  -1   14.49    4.98
   3  15   0   78.00    8.15
   3  15   0   67.54    7.17
  -3  15   0   77.84    7.43
   3 -15   0   73.49    7.43
  -3 -15   0   72.93    7.40
   3  15   1    8.39    3.71
  -3  15  -1   10.17    4.11
  -3 -15  -1    8.32    4.01
   3 -15   1    8.46    4.06
   3  15   2   79.62    8.08
  -3  15  -2   75.78    7.61
  -3 -15  -2   75.79    7.20
  -3 -15  -3   94.89    7.88
   3  15   3  103.85    8.93
   3  15   4   11.16    3.88
   3  15   4    6.79    2.92
   3 -15   4    8.21    3.81
  -3  15  -4   13.42    4.30
   3  15   5  116.54    8.35
   3 -15   5  119.63    8.82
  -3  15  -5  126.85    8.89
   3  15   6    5.40    2.62
   3 -15   6    3.73    2.87
  -3  15  -6    6.32    2.80
   3 -15   7   17.79    2.78
  -3  15  -7   13.34    2.23
   3 -15   7   11.48    2.31
   3 -15   8    2.65    1.05
  -3  16   8    3.49    1.65
  -3 -16   8    0.53    1.17
  -3 -16   7   13.04    2.31
   3  16  -7   12.52    2.46
  -3 -16   7   10.07    1.81
  -3 -16   6   83.74    6.30
  -3 -16   6   86.25    6.15
  -3  16   6   97.05    6.93
   3  16  -6   90.06    6.85
   3  16  -5   -2.01    3.40
  -3  16   5   -1.49    3.40
   3  16  -4   32.97    5.24
  -3  16   4   28.96    4.63
  -3  16   3  145.99    9.96
   3  16  -3  148.77   10.32
  -3 -16   3  154.62   10.54
  -3 -16   3  128.37    9.55
  -3 -16   2  228.28   13.52
   3  16  -2  210.65   13.41
  -3 -16   2  168.73   12.41
  -3  16   2  198.82   12.49
   3  16  -2  203.88   13.51
   3  16  -1  182.25   12.42
  -3 -16   1  201.02   12.16
  -3 -16   1  160.68   11.24
   3 -16  -1  193.32   12.01
  -3  16   1  145.64   10.57
   3  16  -1  171.56   11.89
   3 -16   0    8.74    4.15
  -3  16   0    6.17    3.37
  -3 -16   0   12.81    4.10
   3  16   0    5.23    3.51
   3  16   0    8.24    4.40
   3 -16   1   39.73    5.56
  -3  16  -1   36.26    5.30
  -3 -16  -1   43.25    5.43
  -3  16  -2   -0.33    3.36
  -3 -16  -2    3.77    3.37
   3  16   2    2.19    3.79
  -3 -16  -3    3.33    3.04
   3  16   3    3.23    3.68
   3  16   4    1.05    2.76
   3 -16   4   -1.76    3.29
  -3  16  -4    2.74    3.19
   3 -16   5    2.11    2.69
  -3  16  -5    4.62    2.93
   3 -16   6   91.14    6.48
  -3  16  -6  104.40    6.54
   3  16   7   92.30    6.01
   3 -16   7  111.73    6.05
  -3  17   7   32.97    2.84
   3  17  -6    6.63    2.42
  -3 -17   6    4.60    1.54
  -3  17   6    4.09    2.35
  -3 -17   5   96.78    6.55
   3  17  -5  103.73    7.22
  -3  17   5   96.63    6.85
  -3  17   4    2.61    2.88
   3  17  -4    2.87    3.26
  -3  17   3    2.04    2.80
  -3 -17   2   69.44    6.12
   3  17  -2   65.51    6.19
   3  17  -2   58.86    5.87
  -3  17   2   49.02    5.01
  -3 -17   2   59.31    5.43
   3 -17  -2   63.15    6.00
  -3 -17   1   17.17    3.57
   3 -17  -1   23.58    4.32
  -3 -17   1   10.44    3.97
   3  17  -1   12.34    3.79
   3  17  -1   12.00    3.97
   3 -17   0  106.74    8.01
  -3  17   0   98.59    7.42
   3  17   0   88.98    7.43
  -3 -17   0   94.95    7.70
   3  17   0  112.60    8.46
   3  17   1   26.43    4.75
  -3 -17  -1   19.95    3.84
   3 -17   1   20.71    4.02
  -3  17  -1   19.73    3.82
   3  17   2   20.22    4.17
  -3  17  -2   15.99    3.60
  -3 -17  -2   10.40    3.00
   3  17   3   62.93    5.75
  -3  17  -4   66.50    5.40
   3 -17   4   62.03    5.27
  -3  17  -5   -0.77    2.06
   3 -17   5    1.62    2.00
  -3  17  -6   -0.24    1.20
   3 -17   6    0.09    1.12
  -3  18   6   76.83    4.59
   3 -18  -5  107.96    6.42
   3  18  -5  113.64    6.70
  -3  18   5  114.77    6.46
  -3  18   4   14.47    2.56
   3 -18  -4   14.83    2.65
  -3 -18   4   14.25    2.34
   3  18  -4   14.39    2.96
  -3  18   3   10.39    2.41
   3  18  -3    8.24    2.98
   3 -18  -3    3.52    2.69
   3  18  -2    5.56    2.74
   3 -18  -2    7.32    2.94
   3  18  -1    6.28    2.58
   3 -18  -1    9.55    2.95
  -3 -18   0   60.59    5.05
   3  18   0   70.14    5.75
  -3 -18   0   49.76    4.89
   3 -18   0   60.75    5.37
   3  18   1   24.26    3.81
  -3 -18  -1   21.62    3.01
  -3 -18  -1   15.72    3.15
   3 -18   1   18.06    3.51
  -3  18  -1   22.51    3.19
   3  18   2   71.44    5.98
  -3  18  -2   73.41    5.58
  -3  18  -3  178.14   10.47
  -3  18  -4    2.89    1.79
   3 -18   4    5.07    1.88
  -3  18  -5    2.58    1.16
   3  18   5    0.44    1.19
   3 -19  -4   63.19    3.95
   3  19  -3    7.08    2.01
   3 -19  -3    6.48    1.77
  -3 -19   3    8.87    1.65
   3 -19  -2   38.73    3.52
   3 -19  -1    2.14    2.00
   3 -19   0    4.42    2.12
  -3 -19  -2   63.48    4.35
   3 -19   3    1.37    1.16
  -3 -19  -3    1.81    1.20
  -3  19  -3    0.41    1.18
  -4   0  13    0.14    2.03
  -4   0  12  215.29   13.19
  -4   0  11   -0.32    3.07
  -4   0  11   -3.68    3.77
  -4   0  11   -3.56    4.02
  -4   0  11    0.96    3.34
  -4   0  10  157.85   12.43
  -4   0  10  172.11   12.74
   4   0 -10  179.37   12.32
   4   0 -10  135.94   11.60
  -4   0  10  204.01   13.01
  -4   0  10  167.42   12.07
  -4   0  10  168.02   11.53
  -4   0  10  155.54   11.52
  -4   0   9    1.48    4.73
  -4   0   9   -0.32    3.11
  -4   0   9   -1.39    3.55
   4   0  -9    3.72    3.50
  -4   0   9    1.24    4.18
  -4   0   9   -6.31    4.10
   4   0  -9   -3.26    3.57
  -4   0   9   -1.30    3.70
  -4   0   9   -1.11    3.45
  -4   0   8  418.50   24.43
   4   0  -8  495.64   25.42
  -4   0   8  437.82   24.99
  -4   0   8  458.77   25.13
  -4   0   8  432.87   25.67
  -4   0   8  398.88   25.28
  -4   0   8  464.38   25.22
  -4   0   8  412.24   24.32
  -4   0   8  410.04   24.00
  -4   0   7    3.06    2.92
  -4   0   7    0.31    2.85
  -4   0   7    3.82    2.87
  -4   0   6  281.05   15.98
  -4   0   6  247.73   15.26
  -4   0   6  243.11   15.45
  -4   0   6  269.92   15.69
  -4   0   5   -0.23    2.75
  -4   0   5    1.40    2.35
  -4   0   5    1.42    2.29
  -4   0   5    1.44    2.35
  -4   0   4 1059.71   52.30
  -4   0   4  990.22   52.40
  -4   0   3    0.86    1.70
  -4   0   3   -0.42    1.99
  -4   0   2 1036.14   52.07
  -4   0   1   -0.92    2.04
   4   0  -1    0.80    1.75
  -4   0   0    2.97    0.88
   4   0   2 7988.48  394.79
  -4   0  -3   -0.16    2.19
   4   0   3    1.18    2.12
   4   0   3    0.49    1.50
   4   0   4  184.07   10.74
   4   0   4  173.38   11.16
  -4   0  -4  168.85   10.65
   4   0   4  167.81    9.76
  -4   0  -5   -2.13    3.03
   4   0   5    3.86    3.24
   4   0   5    0.77    3.03
   4   0   5    3.22    2.98
   4   0   6    0.78    3.20
   4   0   6    1.55    3.76
  -4   0  -6   -0.66    3.37
   4   0   7    5.85    4.05
  -4   0  -7    2.36    3.83
  -4   0  -7    0.64    3.18
   4   0   7    1.37    3.88
  -4   0  -8  103.74    9.39
  -4   0  -8  119.10   10.32
  -4   0  -9   -6.96    4.61
  -4   0  -9    0.45    3.72
   4   0   9    1.93    4.37
  -4   0  -9    0.33    4.11
   4   0  10  261.47   16.93
   4   0  11    2.73    3.21
   4   0  12   65.49    4.90
  -4  -1  13    8.64    2.33
  -4   1  12   29.11    4.39
  -4  -1  12   23.77    4.01
  -4   1  12   29.60    4.39
  -4  -1  12   29.43    4.29
  -4  -1  12   38.59    5.19
  -4   1  11   52.97    5.92
  -4  -1  11   44.97    5.94
  -4   1  11   46.05    6.08
  -4   1  11   53.95    5.87
  -4  -1  11   57.42    5.76
  -4  -1  11   49.94    5.76
  -4  -1  11   50.39    6.74
  -4  -1  10   95.95   10.30
   4  -1 -10  100.94    8.93
   4   1 -10   94.95    9.23
  -4   1  10  118.14    9.74
  -4  -1  10  115.61    9.95
   4  -1 -10   62.36    8.08
   4   1 -10   68.80    8.55
  -4  -1  10  133.13   10.45
  -4  -1  10  104.85    9.11
  -4   1  10  115.50    9.55
  -4  -1  10  114.97    8.63
  -4   1  10  104.03    8.60
  -4   1  10  102.63    8.86
  -4  -1  10   89.07    8.32
  -4  -1   9   -0.49    4.78
  -4  -1   9    1.45    3.33
  -4   1   9   -0.98    3.21
  -4  -1   9    1.31    3.29
  -4  -1   9    2.01    3.50
  -4   1   9    2.15    3.55
  -4  -1   9    2.10    3.75
  -4  -1   9    0.41    4.16
  -4   1   9    0.38    3.82
   4   1  -9   -1.85    3.81
  -4  -1   9   -2.16    3.85
   4  -1  -9    0.77    3.27
   4   1  -9    0.44    3.85
  -4  -1   8  271.27   16.75
  -4  -1   8  242.44   15.84
  -4   1   8  257.03   15.76
  -4  -1   8  259.20   15.79
  -4   1   8  243.15   16.01
   4  -1  -8  283.02   16.66
  -4  -1   8  242.33   16.94
  -4  -1   8  283.45   17.50
   4   1  -8  271.80   16.16
  -4  -1   8  285.85   16.76
  -4  -1   8  322.08   17.18
  -4   1   8  249.98   16.19
  -4  -1   8  256.09   16.06
  -4  -1   7  352.79   21.55
  -4  -1   7  391.06   21.67
  -4  -1   7  381.85   21.68
  -4  -1   6  413.03   22.55
  -4  -1   6  413.65   22.97
  -4  -1   6  423.28   22.71
  -4  -1   6  374.06   22.41
  -4  -1   5 1025.53   54.79
  -4  -1   5 1143.03   55.37
  -4  -1   5 1030.32   54.83
  -4   1   5 1039.32   54.83
  -4  -1   5 1152.21   55.09
  -4  -1   4   76.46    5.61
  -4  -1   4   83.28    6.02
  -4  -1   3 3937.51  192.48
  -4  -1   3 3809.71  192.60
  -4  -1   2    4.37    2.17
  -4  -1   2    3.17    1.72
   4   1  -2    2.44    1.25
   4   1  -1    4.69    0.75
  -4  -1   1    9.23    1.30
   4   1  -1    6.70    1.79
  -4   1   1    4.07    1.92
  -4   1   1   10.28    2.14
  -4   1   0 1483.94   71.44
  -4   1   0 1349.02   71.18
  -4   1   0 1467.54   71.68
   4   1   0 1544.10   71.57
  -4  -1  -1   37.40    3.20
  -4   1  -1   39.81    3.29
   4   1   1   40.75    3.02
  -4   1  -1   34.02    2.60
   4  -1   2 4320.31  217.86
  -4   1  -2 4343.34  217.67
   4   1   2 4492.05  217.85
   4  -1   2 4370.47  217.40
  -4  -1  -2 4515.30  218.15
   4  -1   3   12.30    2.53
   4   1   3   15.16    2.83
   4  -1   3   10.80    1.65
   4   1   3   15.03    2.32
  -4  -1  -3   10.99    2.66
   4   1   4   58.53    5.23
   4  -1   4   59.04    4.94
   4  -1   4   48.94    5.33
   4   1   4   56.02    4.42
  -4  -1  -4   60.06    5.14
   4  -1   5   15.78    3.84
  -4  -1  -5   25.13    4.06
  -4   1  -5   14.64    3.58
   4  -1   5   29.27    4.11
  -4   1  -5   13.61    2.92
   4   1   5   11.90    2.69
   4  -1   5   19.88    3.59
   4   1   5   16.78    3.84
   4  -1   6  268.02   16.20
   4  -1   6  257.39   16.13
  -4   1  -6  233.66   14.76
  -4   1  -6  243.70   15.49
  -4  -1  -6  252.76   15.52
   4  -1   7  167.55   12.18
   4  -1   7  177.20   12.59
   4  -1   7  177.67   12.41
  -4   1  -7  152.51   11.03
  -4  -1  -7  180.92   11.91
  -4   1  -7  175.64   12.08
  -4  -1  -8  185.76   13.44
  -4   1  -8  201.46   13.74
  -4  -1  -8  172.91   12.76
  -4   1  -8  170.28   12.75
   4  -1   8  216.45   14.28
   4  -1   8  192.33   13.91
   4  -1   8  221.96   14.45
   4  -1   8  167.31   12.86
   4  -1   9  102.09    9.10
  -4  -1  -9   68.78    7.58
  -4   1  -9   77.76    7.91
   4  -1   9  101.04    9.18
   4  -1   9   98.34    9.33
   4   1   9   83.56    8.83
  -4  -1  -9   86.31    8.54
  -4   1  -9   83.34    8.47
   4  -1  10  227.64   14.62
   4  -1  10  222.22   14.59
   4   1  10  215.28   13.95
  -4   1 -10  186.53   13.38
   4  -1  11   46.72    5.16
   4  -1  11   50.12    5.57
   4   1  11   42.97    5.38
   4  -1  11   57.62    5.72
   4  -1  12  260.37   14.23
  -4  -2  13   12.60    2.45
  -4  -2  12    5.78    2.94
  -4  -2  12    4.38    3.31
  -4   2  12    3.09    3.19
  -4   2  12    7.05    3.11
  -4  -2  12    9.28    3.33
  -4   2  12    7.99    3.57
  -4   2  11   65.31    6.68
  -4  -2  11   65.13    6.83
  -4   2  11   72.98    7.33
  -4   2  11   66.88    7.00
  -4  -2  11   75.02    6.90
  -4  -2  11   88.39    7.96
  -4   2  11   81.06    7.83
   4  -2 -10  299.55   19.60
   4   2 -10  355.32   20.96
  -4  -2  10  380.07   21.04
  -4   2  10  330.47   20.56
   4   2 -10  291.58   20.06
  -4  -2  10  379.27   21.00
  -4   2  10  357.87   20.86
  -4  -2  10  328.56   20.05
  -4   2  10  323.17   20.30
  -4   2  10  360.07   20.76
  -4  -2  10  373.95   20.85
  -4   2  10  319.60   19.61
  -4  -2  10  314.46   19.64
  -4   2  10  326.47   19.89
  -4  -2  10  309.64   19.41
  -4   2   9  262.64   16.65
  -4  -2   9  262.53   16.68
  -4   2   9  264.56   17.15
  -4  -2   9  251.47   16.54
   4   2  -9  279.67   17.86
   4  -2  -9  271.80   17.00
  -4   2   9  281.99   17.69
  -4  -2   9  311.04   18.12
   4   2  -9  275.96   17.31
  -4   2   9  286.55   18.57
  -4  -2   9  300.83   18.62
  -4  -2   9  266.59   16.97
  -4   2   9  246.32   17.15
  -4  -2   9  307.49   18.04
  -4   2   9  302.83   18.03
  -4  -2   9  270.89   17.65
  -4   2   9  281.20   17.70
  -4  -2   8   97.67    8.06
  -4   2   8   99.43    8.21
  -4   2   8   85.21    7.24
  -4  -2   8   83.49    7.25
  -4  -2   8   88.32    7.23
  -4   2   8   82.89    7.61
   4  -2  -8  100.00    7.79
  -4  -2   8   80.84    8.09
  -4   2   8   86.43    8.76
  -4  -2   8   90.25    8.79
  -4   2   8  103.05    8.21
  -4  -2   8  100.78    8.13
   4   2  -8   85.81    7.59
  -4  -2   8   82.74    7.40
  -4   2   8   81.80    7.74
  -4  -2   8  111.46    8.43
  -4   2   8   98.20    8.08
  -4  -2   7  197.68   12.65
  -4   2   7  197.83   12.60
  -4  -2   7  188.10   12.69
  -4   2   7  190.83   12.66
  -4  -2   7  202.70   12.83
  -4   2   7  195.26   12.68
   4   2  -7  215.64   12.45
   4  -2  -7  181.98   12.15
  -4  -2   6   34.89    4.28
  -4   2   6   29.07    4.10
  -4   2   6   35.48    4.70
  -4  -2   6   33.77    4.69
   4   2  -6   38.00    4.14
  -4  -2   6   33.08    4.47
  -4   2   6   40.40    4.50
  -4   2   6   33.44    4.24
  -4  -2   6   42.39    4.46
  -4  -2   5   -0.70    2.81
  -4   2   5    3.02    3.06
  -4  -2   5    1.04    2.40
  -4   2   5   -3.07    2.48
  -4  -2   5    1.81    2.29
  -4   2   5    1.00    2.32
  -4  -2   5   -0.41    2.36
  -4   2   5   -2.63    2.43
  -4   2   4  989.75   52.12
  -4  -2   4 1010.21   52.19
  -4  -2   4 1070.63   52.10
  -4   2   4 1041.86   51.99
   4   2  -4  999.66   51.54
   4   2  -3   61.28    3.51
  -4  -2   3   62.34    4.66
  -4   2   3   61.00    4.62
  -4   2   3   57.64    4.31
  -4  -2   3   59.77    4.37
   4   2  -3   62.39    3.95
   4  -2  -2   56.37    3.45
  -4  -2   2   56.32    3.64
   4   2  -2   64.69    3.52
  -4  -2   2   55.43    4.26
  -4   2   2   63.07    4.37
  -4  -2   2   67.16    4.12
  -4  -2   2   60.10    4.13
   4   2  -2   59.14    3.62
   4   2  -1 2897.74  147.07
  -4   2   1 3065.34  147.30
   4  -2  -1 2780.21  146.98
  -4  -2   1 2931.89  147.23
  -4   2   1 3000.00  147.40
  -4   2   1 3264.11  147.46
  -4  -2   1 3044.05  147.44
   4   2  -1 3226.17  147.32
  -4   2   0 4558.91  221.82
  -4   2   0 4347.25  221.83
   4   2   0 4682.61  222.03
  -4  -2   0 4594.82  222.28
  -4   2   0 4442.19  222.03
  -4  -2   0 4374.85  221.87
   4   2   1 2020.17   89.03
  -4  -2  -1 1966.34   89.17
  -4   2  -1 2004.08   89.00
  -4   2  -1 1969.75   88.71
   4  -2   1 1646.90   88.05
   4  -2   1 2015.20   88.86
   4   2   2  624.64   31.85
  -4  -2  -2  629.07   31.83
  -4   2  -2  613.87   31.74
  -4   2  -2  603.89   31.43
   4   2   2  643.98   31.73
   4  -2   2  601.06   31.47
  -4  -2  -3  128.41    8.10
  -4   2  -3  124.77    8.09
   4  -2   3  119.97    7.70
   4   2   3  132.05    7.91
  -4   2  -3  134.10    7.76
   4   2   4   48.84    5.02
   4  -2   4   54.88    4.64
  -4  -2  -4   45.18    4.71
   4   2   4   46.28    5.07
   4   2   4   55.87    4.46
   4  -2   4   42.31    5.04
  -4   2  -4   50.17    4.31
  -4  -2  -5  120.07    8.19
   4  -2   5  110.63    7.69
   4   2   5  109.81    7.45
  -4   2  -5  103.22    7.52
   4   2   5  100.01    8.38
   4  -2   5  103.23    8.45
   4  -2   5  111.89    8.65
   4   2   5  108.69    8.45
   4  -2   6  690.20   38.97
   4   2   6  722.24   39.01
   4   2   6  691.23   39.01
   4  -2   6  766.29   39.25
   4   2   6  732.19   39.01
   4  -2   6  711.65   39.19
  -4  -2  -6  728.87   38.45
  -4   2  -6  688.42   37.85
   4  -2   7   58.68    7.03
   4   2   7   66.10    7.27
   4  -2   7   49.56    6.94
   4   2   7   43.10    6.69
   4  -2   7   69.79    7.51
   4   2   7   75.26    7.59
   4  -2   7   38.03    5.77
  -4  -2  -7   38.01    5.93
  -4   2  -7   31.52    5.31
   4  -2   8   29.96    5.44
   4   2   8   19.21    4.76
   4  -2   8   22.23    5.07
   4   2   8   23.88    5.33
  -4   2  -8   12.21    4.23
  -4  -2  -8   20.59    4.93
  -4   2  -8   25.75    5.35
   4  -2   8   21.01    5.12
   4  -2   8   15.79    5.09
   4   2   8   33.34    5.93
   4  -2   9  317.12   18.31
   4   2   9  324.16   18.27
  -4   2  -9  232.51   16.96
  -4  -2  -9  221.94   16.61
   4  -2   9  323.13   18.47
   4   2   9  278.44   17.72
   4  -2   9  283.39   18.29
   4   2   9  263.99   17.97
  -4  -2  -9  224.94   17.09
  -4   2  -9  283.20   17.93
   4   2  10   10.73    4.30
   4  -2  10    9.78    4.24
   4   2  10   11.20    4.06
   4  -2  10   11.57    4.44
   4   2  10   11.89    4.47
  -4   2 -10   14.33    4.70
   4  -2  11    5.68    3.13
   4   2  11    2.82    3.12
   4  -2  11    5.66    3.42
   4   2  11    5.81    3.09
   4   2  11    9.36    3.06
   4  -2  11    5.51    2.96
   4   2  12  132.96    7.71
   4  -2  12  119.43    7.49
  -4   3  13    5.62    2.24
  -4  -3  13    4.48    2.02
  -4  -3  12  117.95    8.67
  -4   3  12  117.49    8.83
  -4   3  12  145.44    9.31
  -4  -3  12  152.79    9.37
  -4  -3  12  147.50    9.82
  -4   3  12  139.69    9.63
  -4   3  11    2.97    3.94
  -4  -3  11    7.56    3.93
  -4   3  11    4.47    3.81
  -4  -3  11   15.61    3.98
  -4   3  11   13.01    3.70
  -4  -3  11   11.39    3.78
  -4  -3  10   20.74    4.52
  -4   3  10   21.06    4.32
  -4  -3  10   10.26    3.92
  -4   3  10   29.61    4.81
  -4  -3  10   13.76    3.70
   4   3 -10   15.32    4.74
   4   3 -10   16.08    4.44
  -4  -3  10   15.27    5.06
  -4   3  10   14.33    4.62
  -4   3  10   -0.85    4.71
  -4  -3  10   -3.01    4.91
  -4   3  10    2.89    4.39
  -4  -3  10   10.04    4.88
   4  -3  -9  219.59   14.31
   4   3  -9  254.28   15.80
  -4   3   9  224.09   15.06
  -4  -3   9  243.01   15.22
   4   3  -9  222.28   14.91
  -4   3   9  240.27   15.28
  -4  -3   9  220.99   15.05
  -4  -3   9  231.55   14.68
  -4   3   9  223.24   15.13
  -4   3   9  231.04   15.08
  -4  -3   9  244.99   15.27
  -4  -3   9  230.72   14.42
  -4   3   9  213.64   14.68
  -4   3   9  209.90   14.35
  -4  -3   9  195.61   13.88
  -4  -3   8   65.24    7.52
  -4   3   8   70.55    7.80
  -4  -3   8   60.70    6.06
  -4  -3   8   77.09    6.66
  -4   3   8   65.48    6.48
  -4   3   8   62.54    6.71
   4  -3  -8   84.55    6.86
  -4  -3   8   72.64    7.44
  -4  -3   8   70.64    7.02
  -4   3   8   81.49    7.38
  -4  -3   8   79.79    7.21
  -4   3   8   77.28    7.13
  -4   3   8   86.06    7.35
  -4  -3   8   86.53    7.44
  -4   3   8   68.57    7.05
  -4  -3   8   74.89    6.74
   4   3  -8   75.94    7.03
  -4  -3   7   12.19    3.89
  -4   3   7    9.74    3.64
  -4  -3   7   13.08    3.66
  -4   3   7   11.70    3.51
  -4  -3   7   12.46    3.84
  -4   3   7   21.46    4.01
   4  -3  -7   12.54    3.19
   4   3  -7   16.17    3.66
  -4  -3   6  276.10   16.23
  -4   3   6  268.16   16.14
  -4  -3   6  279.76   16.66
   4   3  -6  293.42   16.03
  -4   3   6  275.04   16.48
  -4   3   6  277.41   16.23
  -4  -3   6  292.13   16.42
  -4  -3   6  277.92   16.15
  -4   3   6  255.85   15.98
  -4   3   5   49.17    5.16
  -4  -3   5   66.69    5.53
  -4  -3   5   59.74    5.06
  -4   3   5   44.18    4.65
  -4  -3   5   59.36    5.07
  -4   3   5   63.23    5.01
  -4  -3   5   54.85    4.89
  -4   3   5   54.78    4.83
   4   3  -5   53.73    4.68
  -4   3   4   83.96    5.91
  -4  -3   4   92.06    6.10
   4   3  -4   84.52    5.68
  -4   3   4   78.32    6.05
  -4  -3   4   86.68    6.33
   4   3  -3  204.23   10.65
  -4   3   3  209.00   11.87
  -4  -3   3  218.25   11.95
  -4   3   3  228.16   11.74
  -4  -3   3  221.92   11.84
   4   3  -3  209.78   11.40
   4  -3  -3  213.89   11.23
   4   3  -2 1539.73   74.80
  -4  -3   2 1453.35   75.11
  -4   3   2 1557.41   75.55
  -4  -3   2 1546.25   75.55
   4  -3  -2 1464.80   74.94
   4   3  -2 1459.19   75.08
  -4  -3   2 1571.53   75.21
  -4  -3   1 4867.48  238.15
   4   3  -1 5099.59  238.04
  -4   3   1 4613.40  237.95
   4  -3  -1 4726.00  237.88
  -4  -3   1 4669.99  238.11
  -4   3   1 5172.64  238.29
   4   3  -1 4719.10  237.97
  -4   3   0  262.03   13.06
   4   3   0  258.46   13.39
  -4   3   0  249.59   13.19
  -4  -3   0  249.22   13.57
  -4  -3   0  231.01   13.24
   4  -3   0  256.54   13.14
  -4   3   0  257.32   13.34
   4  -3   0  253.33   13.39
   4  -3   1  181.31    9.73
  -4   3  -1  178.42    9.31
  -4   3  -1  173.74    9.73
  -4  -3  -1  170.80    9.96
  -4   3  -1  180.11    9.78
  -4  -3  -1  175.36    9.82
   4   3   1  177.74   10.02
   4  -3   2  253.66   13.27
   4   3   2  244.21   13.74
  -4   3  -2  241.95   13.35
  -4  -3  -2  236.29   13.56
  -4   3  -2  258.47   13.58
   4   3   2  245.38   13.68
   4  -3   3  536.12   28.61
  -4   3  -3  569.85   28.88
  -4   3  -3  555.10   29.10
  -4  -3  -3  548.87   29.05
   4   3   3  565.48   29.09
  -4   3  -4   90.22    6.57
  -4  -3  -4   77.55    6.38
   4  -3   4   89.79    6.11
   4  -3   4   89.23    7.00
   4   3   4   83.18    6.75
  -4   3  -4   84.15    6.14
   4  -3   4   87.41    6.92
   4   3   4   84.88    6.81
   4   3   4   84.17    6.36
  -4  -3  -5  124.90    8.64
  -4   3  -5  119.71    8.81
   4  -3   5  117.21    8.08
   4   3   5  118.62    8.24
   4  -3   5  130.26    9.22
   4   3   5  120.72    8.99
   4   3   5  121.23    9.05
   4  -3   5  120.52    9.11
  -4   3  -5  116.23    8.29
   4  -3   6  238.02   16.02
   4   3   6  247.16   16.12
  -4   3  -6  238.04   15.23
   4  -3   6  269.53   16.60
   4  -3   6  286.53   16.56
   4   3   6  252.72   16.06
   4   3   6  249.08   16.30
  -4   3  -6  265.09   16.11
  -4  -3  -6  251.26   15.61
  -4  -3  -7  159.66   11.81
   4  -3   7  140.80   11.43
   4   3   7  176.74   12.91
   4  -3   7  169.95   12.83
   4  -3   7  191.30   12.85
   4   3   7  184.12   12.58
   4  -3   7  176.17   12.76
   4   3   7  188.53   12.86
  -4   3  -7  154.13   11.59
   4  -3   8  643.25   35.22
   4   3   8  630.83   35.07
  -4  -3  -8  641.36   34.60
  -4   3  -8  548.58   33.99
   4   3   8  636.42   35.17
   4  -3   8  697.26   35.70
   4   3   8  619.39   35.07
   4  -3   8  664.05   35.45
   4  -3   8  556.48   34.12
   4  -3   9  738.30   37.14
   4   3   9  702.50   36.90
   4   3   9  640.87   36.00
  -4  -3  -9  564.83   35.64
  -4   3  -9  605.20   36.08
   4  -3   9  621.77   36.11
   4  -3   9  754.14   37.40
   4  -3   9  708.29   37.32
   4   3   9  643.94   36.83
   4   3   9  683.69   36.82
  -4   3 -10  688.77   38.10
   4   3  10  674.53   37.96
   4  -3  10  776.34   38.82
   4   3  10  686.51   38.37
   4  -3  10  769.50   38.89
   4   3  10  675.58   38.32
   4   3  11    9.66    3.14
   4  -3  11    6.43    3.13
   4  -3  11    5.18    2.91
   4   3  11    6.91    3.02
  -4   3 -11    9.54    3.25
   4  -3  11    9.30    2.96
   4   3  11    7.94    2.80
   4   3  12    5.54    1.92
  -4   4  13    2.83    1.96
  -4  -4  13   -1.04    1.87
  -4   4  12    0.71    3.02
  -4  -4  12    0.24    2.67
  -4   4  11   26.90    4.45
  -4  -4  11   30.18    4.81
  -4  -4  11   28.70    4.65
  -4  -4  11   40.16    5.20
  -4   4  11   28.13    5.04
  -4   4  11   30.21    5.08
  -4  -4  10   88.73    7.84
  -4   4  10   82.90    8.05
  -4  -4  10   75.71    8.23
  -4   4  10   80.96    8.49
   4   4 -10   84.38    8.51
   4   4 -10   89.76    8.22
  -4  -4  10   89.71    7.99
  -4   4  10   85.65    7.69
  -4  -4  10  111.79    8.73
  -4   4  10  107.26    8.42
  -4  -4   9   19.20    4.84
  -4   4   9   16.84    4.66
  -4   4   9   30.53    5.42
  -4  -4   9   29.29    5.29
  -4   4   9   35.02    5.56
   4   4  -9   25.38    5.17
  -4  -4   9   30.25    4.81
  -4   4   9   27.18    4.67
  -4  -4   9   27.23    4.32
  -4   4   9   24.66    4.37
   4  -4  -9   19.93    4.64
   4   4  -9   25.68    5.25
  -4  -4   9   26.26    5.09
  -4   4   9   19.08    4.61
  -4  -4   8   11.38    4.69
  -4  -4   8    9.52    3.43
  -4   4   8   -1.69    4.45
  -4   4   8    9.10    3.42
  -4  -4   8   15.20    3.51
  -4   4   8    6.51    3.29
   4   4  -8    7.05    4.00
  -4  -4   8    8.58    3.56
  -4  -4   8   12.23    3.70
  -4   4   8    9.81    3.81
  -4  -4   8   10.62    3.96
  -4   4   8    8.81    3.68
  -4  -4   8   10.85    3.61
  -4   4   8    4.59    3.53
  -4   4   8   11.96    3.92
  -4  -4   7  155.25   10.75
  -4   4   7  151.12   11.36
   4  -4  -7  162.37   10.40
  -4  -4   7  169.12   11.22
  -4   4   7  183.37   11.37
  -4   4   7  156.33   10.87
  -4  -4   7  143.11   10.55
  -4  -4   7  179.35   11.38
  -4   4   7  170.67   11.26
   4   4  -7  191.26   11.40
  -4   4   7  183.93   11.35
  -4  -4   7  180.68   11.40
  -4   4   6  751.36   37.88
  -4  -4   6  751.13   38.02
  -4  -4   6  703.38   37.77
  -4   4   6  697.91   37.72
  -4  -4   6  729.85   37.87
  -4   4   6  657.75   37.57
   4  -4  -6  721.83   37.11
   4   4  -6  723.53   37.68
  -4  -4   5  483.72   24.19
  -4   4   5  452.07   23.99
  -4  -4   5  424.06   23.90
  -4   4   5  443.44   23.92
   4   4  -5  448.83   23.87
  -4  -4   5  429.27   23.95
  -4   4   5  439.42   23.91
  -4  -4   5  452.36   24.36
  -4   4   5  437.54   24.26
  -4  -4   4  702.22   36.57
  -4   4   4  697.21   36.51
   4   4  -4  684.59   36.14
  -4   4   4  714.08   36.29
  -4  -4   4  745.38   36.43
   4  -4  -4  685.91   35.91
  -4   4   3  633.01   32.20
  -4  -4   3  637.88   32.31
  -4  -4   3  608.74   32.07
  -4   4   3  650.40   32.46
  -4  -4   3  618.98   32.43
   4   4  -3  631.20   32.12
   4  -4  -3  623.92   31.93
  -4  -4   2 1886.55   95.99
   4  -4  -2 1937.48   95.80
   4   4  -2 1916.04   95.50
  -4  -4   2 1906.45   96.17
  -4   4   2 1964.75   96.20
  -4  -4   2 1968.86   95.88
   4   4  -2 1918.26   95.93
  -4   4   1 2594.62  121.50
   4   4  -1 2334.82  121.15
   4   4  -1 2507.77  121.13
  -4  -4   1 2390.85  121.13
   4  -4  -1 2490.06  121.07
  -4  -4   1 2353.84  121.28
  -4  -4   0  632.19   33.62
  -4   4   0  657.96   33.31
  -4  -4   0  651.76   33.84
  -4   4   0  689.29   33.75
   4   4   0  633.55   33.44
   4   4   0  669.89   33.72
   4  -4   0  704.25   33.52
   4  -4   1 2707.28  138.37
  -4   4  -1 2809.41  137.88
   4   4   1 2852.30  138.84
  -4  -4  -1 2781.55  138.69
  -4  -4  -1 2766.49  138.65
  -4   4  -1 2771.90  138.40
  -4   4  -1 2809.96  138.61
   4  -4   2  103.44    6.51
  -4   4  -2  111.28    5.94
   4   4   2  117.96    7.37
   4   4   2  104.28    7.17
  -4   4  -2  105.82    6.83
  -4  -4  -2  107.51    6.89
  -4  -4  -2  100.99    6.89
  -4   4  -2  115.07    6.91
   4   4   3  181.06   11.14
   4  -4   3  175.29   10.18
  -4   4  -3  168.10   10.56
   4   4   3  191.45   11.03
  -4  -4  -3  179.81   10.70
  -4   4  -3  186.77   10.76
   4   4   4    3.26    2.69
   4  -4   4    2.59    2.43
   4   4   4   -0.23    2.74
  -4   4  -4    0.20    2.77
   4  -4   4   -0.52    2.68
   4   4   4    0.26    2.48
   4  -4   4    1.77    2.24
  -4  -4  -4    4.23    2.64
  -4   4  -4    1.62    2.70
   4  -4   5    4.49    2.73
   4   4   5    1.24    2.61
  -4   4  -5    0.75    3.26
   4   4   5    4.70    2.91
   4  -4   5   12.64    3.11
   4   4   5    6.23    2.89
   4  -4   5    2.82    2.39
  -4  -4  -5    8.27    3.13
  -4   4  -5    2.90    2.98
   4  -4   6   40.44    5.44
   4   4   6   31.03    4.98
   4  -4   6   27.75    5.06
   4   4   6   36.14    5.16
  -4   4  -6   28.96    4.88
   4   4   6   27.26    4.43
  -4   4  -6   34.97    5.20
  -4  -4  -6   30.48    4.70
   4  -4   6   34.15    5.31
   4   4   6   27.81    4.87
  -4  -4  -7   51.86    6.51
   4   4   7   53.55    6.81
   4   4   7   65.78    7.35
   4  -4   7   65.93    7.51
  -4   4  -7   47.54    6.53
   4  -4   7   53.65    6.29
  -4   4  -7   52.06    6.78
   4  -4   7   80.77    7.90
   4   4   7   67.65    7.41
   4  -4   7   70.76    7.51
   4  -4   8   36.00    5.90
   4   4   8   27.10    5.67
  -4   4  -8   34.31    6.10
   4  -4   8   47.02    6.34
   4   4   8   45.42    6.18
   4  -4   8   43.54    6.04
   4   4   8   41.58    5.98
  -4  -4  -8   22.87    5.37
  -4   4  -8   40.00    6.02
   4  -4   8   46.31    6.12
   4   4   9  108.80    9.12
   4  -4   9  123.79    9.90
   4   4   9  109.59    9.48
   4  -4   9  109.71    9.55
   4  -4   9  136.00   10.02
   4   4   9  100.95    9.18
   4   4  10    8.34    3.53
   4  -4  10    6.78    3.49
   4  -4  10    8.04    3.51
   4   4  10    5.00    3.25
   4   4  10    4.55    3.52
   4   4  11   22.21    3.49
   4  -4  11   20.21    3.54
   4   4  11   15.38    3.30
   4  -4  11   19.95    3.45
  -4   4 -11   18.58    3.91
   4   4  12    1.37    1.48
  -4  -5  13   38.58    3.29
  -4   5  13   41.70    3.39
  -4  -5  12  116.90    8.17
  -4  -5  11   12.92    3.51
  -4  -5  11   12.50    3.76
  -4  -5  11   11.13    3.60
  -4   5  11    7.90    3.30
   4   5 -10   -0.39    3.79
  -4  -5  10    4.55    3.58
  -4  -5  10   -3.72    3.84
  -4   5  10    0.36    3.47
  -4  -5  10   -1.06    3.51
  -4   5  10   -0.66    3.35
  -4   5   9   20.30    4.40
  -4  -5   9   20.10    4.22
  -4   5   9   11.03    3.99
   4  -5  -9   10.90    4.14
   4   5  -9   15.39    4.70
  -4  -5   9    9.18    3.58
  -4  -5   9    7.03    3.95
  -4   5   9   10.86    4.04
  -4  -5   9    5.71    4.49
  -4   5   9    9.94    4.27
  -4  -5   8  585.38   30.56
  -4   5   8  557.57   30.26
  -4  -5   8  577.31   30.16
  -4   5   8  526.00   30.00
  -4   5   8  457.70   29.16
   4  -5  -8  519.21   29.57
   4   5  -8  551.62   30.31
  -4   5   8  527.90   30.83
  -4   5   8  511.23   29.85
  -4  -5   8  582.00   31.15
  -4   5   8  538.04   30.77
  -4  -5   8  539.09   29.94
  -4  -5   8  582.44   30.47
  -4   5   8  573.14   30.32
  -4  -5   8  570.51   30.47
  -4   5   8  568.55   30.30
  -4  -5   7   87.43    7.18
  -4   5   7   73.42    6.86
  -4   5   7   81.05    7.04
  -4   5   7   76.91    6.99
  -4   5   7   72.99    6.64
   4  -5  -7   75.82    6.60
  -4  -5   7   74.09    7.51
  -4   5   7   78.13    6.86
  -4   5   7   66.84    7.46
  -4  -5   7   91.61    7.05
  -4   5   7   83.51    6.87
  -4   5   7   82.05    7.55
  -4  -5   7   96.82    7.06
   4   5  -7   77.37    7.08
  -4   5   7   81.13    6.81
  -4  -5   7   90.41    7.02
  -4  -5   6    8.33    2.93
  -4   5   6    7.14    2.66
  -4  -5   6    2.75    2.81
  -4   5   6    6.10    2.73
   4   5  -6    5.29    2.96
   4  -5  -6    7.88    2.94
  -4  -5   6    6.39    2.68
  -4   5   6    8.31    2.73
  -4  -5   5   85.56    5.99
  -4   5   5   70.64    5.52
  -4   5   5   65.95    5.66
  -4  -5   5   70.28    5.74
   4  -5  -5   76.13    5.61
   4  -5  -5   74.42    4.79
  -4  -5   5   74.72    5.78
  -4   5   5   60.75    5.40
   4   5  -5   72.37    5.76
  -4  -5   5   84.16    6.16
  -4   5   5   72.75    5.99
   4  -5  -4  519.34   27.04
   4  -5  -4  547.17   26.33
  -4  -5   4  479.95   27.37
  -4   5   4  496.69   27.35
  -4   5   4  510.99   27.08
  -4  -5   4  544.11   27.30
   4   5  -4  494.70   27.20
  -4  -5   3   77.34    5.04
  -4  -5   3   68.89    5.15
   4  -5  -3   76.84    5.08
   4   5  -3   72.75    5.19
  -4  -5   3   73.24    5.19
  -4   5   3   68.52    5.13
   4   5  -2   20.77    2.63
  -4  -5   2   27.84    2.93
   4  -5  -2   30.05    2.82
  -4  -5   2   26.40    2.51
  -4  -5   2   23.13    2.59
  -4   5   2   26.53    2.66
   4  -5  -1  221.44   11.48
  -4  -5   1  227.09   11.77
   4   5  -1  204.76   11.52
  -4   5   1  218.44   11.90
   4   5  -1  207.30   11.33
  -4  -5   1  203.78   11.31
  -4   5   1  219.60   11.40
  -4  -5   1  197.08   11.34
   4   5   0  386.29   21.29
  -4   5   0  430.55   21.65
   4  -5   0  455.54   21.36
  -4  -5   0  383.61   21.42
   4   5   0  437.49   21.54
  -4   5   0  393.50   20.80
   4   5   1 1813.29   88.24
  -4   5  -1 1744.60   87.59
  -4  -5  -1 1742.87   87.99
  -4  -5  -1 1724.70   87.94
  -4   5  -1 1793.27   88.07
   4  -5   1 1743.41   87.70
  -4   5  -2  863.17   43.49
   4   5   2  902.83   45.16
  -4  -5  -2  875.17   44.82
  -4  -5  -2  874.44   44.61
  -4   5  -2  892.93   44.55
   4   5   2  899.71   45.12
  -4   5  -2  876.90   44.70
   4  -5   2  868.44   44.26
  -4   5  -3  192.90   11.36
   4  -5   3  184.71   10.75
   4   5   3  196.97   11.79
  -4   5  -3  194.01   11.34
  -4  -5  -3  184.10   11.39
  -4  -5  -3  200.38   11.30
  -4   5  -4  410.73   21.21
  -4  -5  -4  373.42   20.97
  -4  -5  -4  385.62   20.89
   4  -5   4  377.06   20.23
  -4   5  -4  355.56   20.86
   4  -5   4  388.96   21.34
   4   5   4  350.03   21.03
   4   5   4  411.53   21.43
   4  -5   4  374.09   21.25
   4   5   4  376.46   21.10
  -4  -5  -5  244.16   14.22
  -4   5  -5  252.19   14.65
   4  -5   5  213.43   13.36
   4   5   5  251.54   14.64
   4  -5   5  243.68   14.79
   4   5   5  214.47   14.39
  -4   5  -5  232.49   14.35
   4   5   5  231.73   14.66
   4  -5   5  265.73   14.99
   4   5   5  238.07   14.47
   4  -5   6   68.38    6.98
   4   5   6   73.15    7.01
   4   5   6   78.84    6.89
  -4   5  -6   70.12    6.87
  -4  -5  -6   68.83    6.45
  -4   5  -6   68.45    6.75
   4  -5   6   76.09    7.19
   4  -5   6   77.67    7.19
   4   5   6   66.53    6.74
   4   5   6   62.67    6.66
   4  -5   7  157.97   11.77
  -4   5  -7  167.93   12.26
  -4  -5  -7  161.24   11.56
   4  -5   7  172.51   12.59
   4   5   7  166.67   12.01
   4  -5   7  181.27   12.49
   4   5   7  154.65   11.84
   4  -5   7  180.44   12.44
   4   5   7  169.05   12.15
  -4   5  -7  161.64   11.94
   4  -5   7  160.65   10.74
  -4   5  -8   63.05    7.63
   4  -5   8   76.00    7.69
  -4  -5  -8   64.35    6.90
   4  -5   8   62.12    7.45
   4  -5   8   79.37    8.01
   4   5   8   77.54    7.61
   4   5   8   76.15    7.68
   4  -5   8   78.14    6.16
   4   5   8   69.67    6.99
   4   5   8   68.51    7.52
   4  -5   8   84.65    8.01
  -4   5  -8   79.22    8.27
   4  -5   9   -1.14    4.03
   4   5   9   -3.69    3.69
   4   5   9   -0.67    3.66
   4   5   9    5.92    3.33
   4  -5   9   -0.39    3.26
   4  -5   9   -3.05    4.32
   4  -5  10   60.44    5.94
   4   5  10   52.11    5.73
   4  -5  10   66.65    6.02
   4   5  10   55.17    5.59
   4   5  10   52.10    5.56
   4   5  11   18.08    3.11
   4  -5  11   17.84    2.94
  -4   5 -11   21.02    3.91
   4  -5  11   20.16    2.95
  -4  -6  13   18.66    2.04
  -4  -6  12    8.53    2.85
  -4  -6  11   29.88    4.51
  -4  -6  11   25.59    3.96
  -4  -6  10   14.80    4.02
  -4   6  10   12.37    3.96
  -4  -6  10   18.75    4.23
  -4  -6  10   10.07    3.80
  -4   6  10   20.17    4.64
  -4   6  10   18.58    3.92
  -4  -6   9    6.06    3.85
  -4   6   9   11.81    3.70
  -4  -6   9    5.63    3.21
  -4   6   9    9.35    4.02
  -4  -6   9    6.45    3.62
  -4   6   9   10.22    4.29
  -4   6   9    7.41    3.93
   4  -6  -9   11.27    3.95
   4   6  -9    9.94    4.24
  -4  -6   9   -5.07    4.56
  -4   6   9   -6.13    4.62
  -4   6   9    3.80    3.21
   4   6  -9    2.38    3.98
  -4  -6   8  228.26   14.06
  -4   6   8  231.46   14.24
  -4   6   8  215.19   14.12
  -4   6   8  192.39   13.51
   4  -6  -8  185.47   13.62
   4   6  -8  210.40   14.23
  -4   6   8  203.89   13.88
  -4  -6   8  224.70   13.98
  -4  -6   8  244.41   14.17
  -4   6   8  225.18   13.88
  -4  -6   8  231.96   14.10
  -4   6   8  204.01   13.63
  -4   6   7   23.30    4.16
  -4   6   7   14.51    3.99
  -4   6   7   21.61    4.18
   4  -6  -7   21.07    4.01
  -4  -6   7   24.32    3.73
  -4   6   7   18.88    4.16
  -4  -6   7   19.74    4.15
  -4   6   7   18.80    4.50
  -4  -6   7   14.97    3.68
  -4   6   7   18.04    3.69
   4   6  -7   17.16    4.16
  -4  -6   7   17.89    3.77
  -4   6   7   12.75    3.69
  -4  -6   6  289.11   16.17
  -4   6   6  263.52   15.81
  -4   6   6  291.39   17.19
  -4  -6   6  291.65   16.17
  -4   6   6  252.36   15.73
   4  -6  -6  272.92   15.90
   4   6  -6  277.89   16.31
  -4  -6   5  443.95   24.40
  -4   6   5  431.35   24.19
   4   6  -5  474.03   24.72
  -4   6   5  458.90   24.22
  -4  -6   5  466.68   24.44
   4  -6  -5  456.12   24.34
  -4   6   4  892.99   46.71
  -4  -6   4  889.82   46.76
   4   6  -4  880.59   46.74
   4  -6  -4  942.05   46.59
  -4   6   4  946.61   46.42
  -4  -6   4  908.61   46.52
  -4   6   3  641.50   31.47
  -4  -6   3  592.88   31.38
   4   6  -3  571.18   31.55
   4  -6  -3  628.38   31.47
  -4  -6   3  610.74   31.71
  -4  -6   2   39.36    3.33
  -4   6   2   45.74    3.46
  -4  -6   2   40.07    3.27
   4   6  -2   47.53    4.01
  -4  -6   2   45.05    4.11
   4  -6  -2   44.78    3.81
  -4   6   1 1112.95   54.20
  -4  -6   1 1007.83   54.09
   4   6  -1 1056.32   54.65
  -4   6   1 1144.32   55.10
  -4  -6   1 1039.08   54.17
   4  -6  -1 1157.07   54.58
  -4  -6   1 1127.64   54.81
  -4   6   0 2630.26  120.36
   4   6   0 2329.08  119.94
  -4   6   0 2243.04  118.98
   4  -6   0 2789.86  120.03
  -4  -6   0 2528.37  120.13
  -4   6  -1  307.74   16.01
   4  -6   1  290.93   15.44
  -4  -6  -1  317.61   15.97
  -4   6  -1  245.20   14.70
  -4  -6  -1  333.28   15.67
   4  -6   1  251.54   14.97
  -4   6  -2  150.44    9.14
  -4  -6  -2  158.89    9.70
  -4  -6  -2  161.75    9.30
   4   6   2  157.47   10.03
   4  -6   2  154.48    8.96
  -4   6  -2  158.63    9.63
   4  -6   3  198.72   11.30
   4   6   3  173.29   10.90
  -4  -6  -3  182.76   10.91
  -4  -6  -3  187.20   11.39
  -4   6  -3  187.32   11.12
  -4   6  -3  185.20   11.30
   4  -6   3  180.29   10.48
   4   6   3  208.37   11.97
   4  -6   4   -1.25    2.69
   4   6   4   -0.48    2.56
   4  -6   4   -0.88    1.86
   4   6   4    1.65    2.28
   4  -6   4    1.53    2.26
  -4  -6  -4   -0.62    2.32
  -4   6  -4   -3.15    2.72
  -4   6  -4    1.93    2.87
   4   6   4    2.30    3.08
   4  -6   5  221.66   14.64
   4  -6   5  256.51   14.71
   4   6   5  228.22   14.30
   4   6   5  212.27   14.30
   4  -6   5  227.86   14.54
   4   6   5  226.76   14.39
  -4   6  -5  252.27   14.68
  -4  -6  -5  239.15   14.07
  -4   6  -5  247.41   14.64
   4   6   5  252.87   14.91
  -4   6  -6 1114.58   54.54
  -4  -6  -6  999.31   53.49
   4   6   6  909.97   53.37
   4  -6   6 1083.43   54.54
   4   6   6  985.78   53.95
   4  -6   6 1108.11   54.50
   4   6   6 1018.29   53.96
  -4   6  -6 1006.21   54.00
   4   6   6 1093.85   54.45
   4  -6   6 1084.71   54.38
   4   6   6 1006.21   53.97
   4   6   7    6.51    3.71
  -4   6  -7   16.05    5.20
   4  -6   7    7.45    3.95
   4   6   7    6.93    3.72
  -4  -6  -7   13.26    3.61
  -4   6  -7    8.49    4.02
   4  -6   7   11.21    4.41
   4  -6   7   15.04    4.35
   4   6   7   10.89    3.97
   4  -6   7    9.54    3.97
   4   6   7    9.65    3.78
   4  -6   7    9.94    3.06
   4  -6   8  158.34   11.21
   4  -6   8  153.90   11.08
   4   6   8  137.97   10.47
   4  -6   8  109.91   10.61
   4   6   8  120.08   10.46
   4  -6   8  159.88    9.98
   4   6   8  144.88   10.40
  -4   6  -8  147.66   11.33
   4   6   8  140.69   10.56
   4  -6   8  160.94   10.98
  -4   6  -8  152.66   11.41
   4  -6   9   82.62    7.20
   4   6   9   64.57    6.42
   4  -6   9   70.49    5.80
   4   6   9   74.97    6.80
   4  -6   9   89.67    7.28
   4   6   9   69.54    6.73
   4  -6   9   69.22    7.36
   4   6  10   62.92    5.70
   4  -6  10   64.27    5.78
  -4   6 -10   77.46    7.33
   4  -6  10   57.33    5.59
   4   6  11   39.39    3.74
  -4   6 -11   41.62    4.56
  -4  -7  12   47.68    4.44
  -4   7  12   45.97    4.24
  -4  -7  11   11.61    3.16
  -4  -7  11   13.73    3.88
  -4   7  10    0.64    3.71
  -4   7  10    5.71    3.37
  -4  -7  10    6.76    3.60
  -4  -7  10   -0.63    3.11
  -4  -7  10    2.02    3.19
  -4  -7   9   34.58    4.89
  -4  -7   9   38.45    5.23
  -4   7   9   22.11    4.75
  -4   7   9   28.75    4.90
  -4   7   9   21.80    4.15
  -4  -7   9   33.91    5.06
  -4   7   9   25.13    4.50
   4   7  -9   23.58    5.24
   4   7  -9   24.67    5.11
  -4   7   8  490.42   27.27
  -4   7   8  477.93   26.72
   4  -7  -8  427.75   26.34
  -4  -7   8  502.08   26.81
  -4   7   8  481.58   26.45
  -4   7   8  474.26   26.90
   4   7  -8  478.87   27.20
  -4  -7   8  479.33   26.66
  -4   7   8  470.50   26.41
  -4  -7   8  500.79   27.04
  -4  -7   7  212.82   13.70
   4   7  -7  237.32   14.23
  -4   7   7  210.89   14.15
   4  -7  -7  214.74   13.55
  -4   7   7  213.75   13.82
  -4   7   7  224.97   14.14
  -4   7   7  215.23   13.24
  -4  -7   7  216.87   13.50
  -4  -7   7  221.42   13.59
  -4   7   7  202.10   13.27
  -4   7   6   -2.17    2.40
  -4  -7   6   -1.43    2.63
   4  -7  -6    2.19    2.94
   4   7  -6    0.88    3.17
  -4   7   6   -1.14    3.05
  -4   7   6    0.66    2.99
  -4  -7   6    3.11    3.47
  -4   7   6    5.86    3.29
  -4  -7   6   -4.57    3.11
  -4   7   6   -3.09    2.82
   4  -7  -5  170.71   10.70
   4   7  -5  191.44   11.27
  -4   7   5  164.48   10.19
  -4  -7   5  175.07   10.47
   4  -7  -4  989.95   48.20
   4   7  -4  886.07   48.27
   4   7  -3  644.97   36.23
  -4  -7   3  680.36   35.70
  -4  -7   3  683.95   36.37
   4  -7  -3  751.60   36.18
  -4   7   3  728.70   35.79
  -4  -7   2  340.95   18.86
   4  -7  -2  385.77   18.77
  -4   7   2  363.26   18.03
  -4  -7   2  331.70   17.94
   4   7  -2  334.52   18.81
  -4  -7   2  333.54   17.90
   4  -7  -1  170.95    8.87
  -4  -7   1  150.10    8.99
  -4   7   1  142.09    7.83
   4   7  -1  135.91    8.76
  -4   7   1  155.17    9.36
  -4  -7   1  125.55    8.02
  -4   7   0   18.88    2.10
   4   7   0   21.47    3.01
  -4   7   0   29.95    3.67
   4  -7   0   23.52    3.09
  -4  -7   0   31.10    3.63
   4  -7   1  183.51   10.16
  -4  -7  -1  187.51   10.41
  -4   7  -1  159.57    9.12
   4  -7   1  155.61    9.57
  -4   7  -1  172.56   10.38
  -4   7  -2    0.55    1.68
  -4  -7  -2    2.96    1.99
  -4  -7  -2    4.79    2.94
  -4   7  -2    3.20    2.70
   4   7   2   11.81    1.76
   4  -7   2    8.70    1.75
   4  -7   2    4.18    2.04
   4  -7   3  598.82   31.34
   4   7   3  566.05   30.97
   4  -7   3  565.01   30.57
  -4   7  -3  579.35   31.65
  -4  -7  -3  603.52   31.75
  -4   7  -3  644.01   31.37
  -4  -7  -3  604.79   31.14
   4   7   3  647.51   32.35
  -4  -7  -4  104.83    7.40
  -4   7  -4  122.68    8.04
   4   7   4  115.58    8.69
   4  -7   4  116.68    7.93
   4   7   4   94.48    7.48
  -4   7  -4  116.51    8.25
   4  -7   5  310.59   18.84
   4   7   5  292.20   18.45
   4  -7   5  360.06   19.03
   4   7   5  313.04   18.44
  -4   7  -5  344.76   19.20
  -4  -7  -5  320.69   18.23
  -4   7  -5  365.69   19.24
   4  -7   5  339.21   18.87
   4   7   5  355.04   19.63
   4   7   5  311.55   18.52
  -4   7  -5  343.92   19.18
   4   7   5  250.02   19.18
   4   7   6    4.01    2.91
   4  -7   6    6.03    3.11
   4   7   6    2.43    2.76
   4  -7   6    1.68    2.91
   4   7   6    4.89    2.73
  -4   7  -6    3.56    3.06
   4   7   6    4.24    3.14
   4  -7   6    6.39    3.20
   4   7   6    1.53    3.51
  -4   7  -6    4.17    4.18
  -4   7  -6    5.31    3.55
   4  -7   7   25.36    4.47
   4   7   7   14.38    3.63
   4   7   7   15.79    3.50
  -4   7  -7   11.35    4.65
   4  -7   7   13.31    4.62
  -4   7  -7   19.26    4.32
   4  -7   7   14.51    3.95
   4   7   7   15.39    3.69
   4   7   7   11.45    3.94
  -4   7  -8  113.58    9.43
   4  -7   8  115.47    8.97
   4   7   8  101.05    8.61
   4  -7   8  132.58    9.92
  -4   7  -8   97.61    9.39
   4  -7   8  114.51    8.96
   4   7   8  104.79    8.46
   4  -7   8  124.73    8.42
   4   7   8  107.93    8.57
   4  -7   9   77.51    6.07
   4   7   9   79.90    6.68
   4  -7   9   74.01    6.53
   4  -7   9   89.22    7.84
   4  -7   9   71.41    6.55
   4   7  10   26.16    3.79
   4   7  10   27.23    4.28
  -4   7 -10   31.12    5.32
   4   7  11   10.12    2.06
  -4   7 -11   14.84    3.23
  -4  -8  12   25.09    3.06
  -4   8  12   21.49    2.96
  -4   8  11  214.82   12.40
  -4  -8  11  232.12   12.93
  -4   8  10   10.48    3.93
  -4   8  10   12.54    4.01
  -4  -8  10   16.13    3.64
  -4  -8  10   16.31    4.28
   4   8  -9  266.96   17.41
  -4  -8   9  285.65   17.23
  -4   8   9  293.61   17.04
  -4  -8   9  303.01   17.20
  -4   8   9  289.42   17.30
  -4   8   9  246.94   16.49
   4   8  -9  261.69   17.75
   4   8  -8  707.66   37.92
  -4   8   8  714.12   37.50
  -4  -8   8  733.23   37.68
  -4   8   8  702.16   37.44
  -4   8   8  710.76   37.96
   4   8  -8  715.37   38.53
   4  -8  -8  597.43   36.88
   4   8  -7  804.23   43.04
  -4   8   7  810.57   42.74
  -4  -8   7  822.63   42.93
  -4   8   7  830.94   43.43
   4  -8  -7  758.90   42.33
   4  -8  -6  297.08   17.41
  -4   8   6  292.83   17.63
   4   8  -6  306.11   17.95
  -4   8   6  316.17   18.43
  -4  -8   6  288.29   18.16
   4  -8  -5   64.50    5.51
  -4   8   5   64.32    6.22
  -4   8   5   57.29    5.54
   4   8  -5   59.30    5.65
  -4  -8   5   55.05    6.15
   4   8  -4   53.53    5.07
   4  -8  -4   45.17    4.63
   4   8  -3   50.17    4.88
  -4  -8   3   51.01    4.93
   4  -8  -3   57.79    4.90
   4   8  -2  337.63   18.63
  -4  -8   2  316.73   17.28
  -4  -8   2  348.72   18.71
   4  -8  -2  372.32   18.51
  -4  -8   1    6.95    1.87
  -4  -8   1    5.52    2.80
   4  -8  -1    4.45    2.63
   4   8  -1    9.58    2.55
  -4   8   1   10.17    3.04
   4  -8   0  671.60   33.05
  -4  -8   0  616.57   33.16
  -4   8   0  628.34   33.44
   4   8   0  607.83   33.09
  -4  -8  -1  762.92   37.99
   4  -8   1  771.30   37.83
   4  -8   1  668.59   37.06
  -4   8  -1  738.42   38.15
  -4   8  -2  148.60    9.29
   4  -8   2  127.76    7.90
  -4  -8  -2  142.14    9.13
  -4   8  -2  130.90    7.92
  -4   8  -3   46.63    4.82
  -4  -8  -3   43.19    4.74
  -4  -8  -3   33.97    3.64
  -4   8  -3   35.45    3.76
   4   8   4    3.50    3.38
  -4   8  -4    4.16    3.30
  -4   8  -4    0.96    2.41
   4   8   4    3.41    3.59
  -4   8  -4    2.28    3.18
  -4   8  -5   18.33    3.62
   4   8   5    8.70    4.48
   4   8   5   11.87    4.17
  -4   8  -5   21.56    4.22
  -4   8  -5   20.45    4.15
  -4   8  -6  622.18   33.71
   4   8   6  660.30   34.30
  -4   8  -6  648.63   33.66
   4   8   6  541.21   32.57
  -4   8  -6  644.12   33.53
   4  -8   6  588.54   33.66
  -4   8  -7   67.00    6.81
  -4  -8  -7   60.54    6.49
  -4   8  -7   60.72    6.00
  -4   8  -7   59.73    6.72
   4   8   7   60.18    6.02
   4  -8   7   72.95    7.17
   4  -8   8    1.35    2.58
   4  -8   8    3.35    4.09
   4   8   8    3.29    2.78
  -4  -8  -8    0.28    3.69
   4  -8   9   62.44    6.48
   4  -8   9   58.14    4.94
   4   8   9   48.94    5.13
  -4   8 -10   45.61    5.62
   4   8  10   39.10    4.67
   4   8  10   35.74    3.76
  -4   8 -11   19.73    3.14
  -4   9  12   55.57    4.04
  -4  -9  12   61.46    4.27
  -4   9  11   10.19    2.90
  -4  -9  11    7.84    2.97
  -4   9  10    6.82    3.44
  -4  -9  10    5.33    3.03
  -4  -9  10    6.50    3.43
  -4   9  10    6.29    3.22
  -4   9   9   47.18    5.77
  -4  -9   9   59.64    6.06
  -4   9   9   54.19    6.28
  -4   9   9   58.65    6.08
   4   9  -8   91.63    8.78
  -4  -9   8  106.95    8.57
   4   9  -8   94.54    8.82
  -4   9   8  108.60    8.41
  -4   9   8  105.08    8.79
  -4   9   8  107.56    9.04
  -4   9   7  502.79   26.57
  -4  -9   7  493.53   26.83
   4   9  -7  495.70   27.15
   4  -9  -7  427.88   26.13
   4   9  -7  428.26   26.44
  -4   9   7  517.63   27.44
  -4   9   6  218.96   13.41
   4  -9  -6  201.11   13.31
  -4   9   6  227.85   14.33
  -4  -9   6  205.34   14.15
   4   9  -6  206.82   13.70
  -4   9   5   42.40    4.75
  -4  -9   5   29.94    5.28
   4   9  -5   35.13    4.91
   4  -9  -5   37.62    4.79
  -4   9   4  663.51   33.55
  -4  -9   4  558.38   33.22
   4  -9  -4  656.33   32.66
   4   9  -4  572.35   32.76
   4  -9  -3  362.32   19.35
  -4  -9   3  348.16   19.64
   4   9  -3  328.91   19.49
  -4  -9   2  243.91   15.03
   4  -9  -2  283.01   14.95
   4   9  -2  245.01   14.99
   4  -9  -1  402.01   19.73
  -4  -9   1  371.52   19.93
  -4  -9   1  322.73   18.34
   4   9  -1  356.90   19.94
  -4   9   1  390.20   20.38
   4  -9   0   85.41    6.42
  -4  -9   0   95.54    6.89
  -4   9   0   91.93    6.96
   4   9   0   82.38    6.47
  -4  -9   0   75.93    5.42
  -4   9  -1   81.39    6.66
  -4  -9  -1   76.07    6.47
   4  -9   1   85.30    6.21
   4   9   1   76.15    6.59
   4  -9   1   70.55    5.38
  -4   9  -2  423.41   22.80
   4  -9   2  376.37   21.16
   4   9   2  436.31   23.09
  -4  -9  -2  424.24   22.62
   4   9   3   90.58    9.02
   4  -9   3  109.16    8.22
  -4  -9  -3  103.48    8.31
  -4   9  -3  109.43    8.40
  -4   9  -3  116.51    8.83
  -4  -9  -4  100.49    8.65
  -4   9  -4  124.78    9.28
  -4   9  -4  114.95    7.87
   4   9   4  110.80    9.08
  -4   9  -4  111.09    8.69
   4   9   4   93.03    9.28
  -4  -9  -5  306.58   18.86
  -4   9  -5  315.91   18.38
   4   9   5  291.69   19.31
   4   9   5  326.19   19.49
  -4   9  -5  311.72   18.99
  -4   9  -5  343.63   19.46
  -4   9  -6    6.43    3.21
   4  -9   6    6.01    4.11
  -4   9  -6    6.75    3.66
  -4  -9  -6    2.29    3.81
   4   9   6    7.95    4.17
  -4   9  -6    4.65    3.90
  -4   9  -7   91.12    8.37
  -4  -9  -7   84.09    7.86
   4  -9   7  118.45    9.03
  -4   9  -7   97.94    7.77
   4   9   7   92.96    7.41
   4  -9   8   22.20    4.80
   4  -9   8   21.95    3.66
   4   9   8   18.61    3.49
   4  -9   9  218.38   12.81
   4   9   9  184.05   11.39
   4  -9   9  192.42   11.51
   4   9  10    9.52    1.87
   4   9  10    6.23    2.74
  -4   9 -11   10.39    1.90
  -4 -10  12   13.57    1.60
  -4  10  11   22.63    3.07
  -4 -10  11   23.00    3.22
  -4  10  10   68.57    5.50
  -4 -10  10   61.68    5.83
  -4  10  10   62.83    5.77
  -4 -10  10   56.77    5.23
  -4  10   9   26.85    4.66
  -4  10   9   28.84    4.75
  -4 -10   9   27.07    4.28
  -4  10   9   28.24    4.34
  -4  10   8   25.76    5.15
  -4  10   8   40.26    5.66
  -4  10   8   32.76    4.71
  -4 -10   8   29.65    4.69
  -4  10   7  156.94   11.17
   4 -10  -7  114.86    9.92
   4  10  -7  126.39   10.35
  -4 -10   7  146.67   10.66
   4  10  -7  150.56   11.06
  -4  10   7  172.18   10.47
   4 -10  -6  285.38   17.44
  -4 -10   6  260.62   16.92
  -4  10   6  318.43   17.47
   4  10  -6  279.34   18.10
  -4 -10   6  314.27   18.68
   4  10  -6  318.05   18.29
   4 -10  -5  658.98   34.86
  -4 -10   5  547.19   34.39
  -4  10   5  704.97   35.97
  -4  10   5  691.51   34.81
  -4 -10   5  654.86   35.89
  -4  10   5  694.74   35.49
   4  10  -5  650.14   35.40
   4 -10  -4   21.26    4.08
  -4 -10   4   21.90    3.56
  -4  10   4   31.01    4.76
  -4  10   4   17.97    3.79
  -4  10   4   20.10    4.30
   4  10  -4   22.06    4.29
   4 -10  -3 2797.93  136.18
  -4 -10   3 2544.05  136.37
  -4  10   3 3005.08  137.14
   4  10  -3 2467.56  136.31
  -4  10   3 2707.55  135.75
  -4  10   3 2832.97  137.26
  -4  10   2  511.57   26.76
   4  10  -2  451.54   25.62
  -4 -10   2  456.39   25.67
   4 -10  -2  494.63   25.44
  -4 -10   2  424.96   25.98
  -4  10   1  165.92   10.25
  -4 -10   1  135.41    9.62
   4 -10  -1  151.64    9.47
   4 -10   0    2.15    2.80
  -4 -10   0    5.22    3.33
  -4  10   0    5.87    3.34
   4  10   0    7.57    3.53
  -4  10   0   11.63    3.42
   4 -10   0    1.95    2.32
   4 -10   1   42.81    4.23
  -4  10  -1   65.99    5.86
   4  10   1   54.76    5.69
  -4  10  -1   42.07    5.62
  -4  10  -1   61.54    6.23
  -4 -10  -1   48.30    5.88
  -4 -10  -1   59.63    5.76
   4 -10   1   56.40    5.41
  -4 -10  -2    5.18    3.65
   4  10   2    6.35    4.08
   4 -10   2    8.34    3.38
   4  10   2    5.97    3.61
  -4  10  -2    5.73    3.41
  -4 -10  -2    6.81    3.65
  -4  10  -3    1.87    3.54
   4  10   3   -1.29    4.71
   4 -10   3   -1.97    3.50
  -4 -10  -3    2.56    3.65
   4  10   3   -0.37    3.55
  -4  10  -3   -1.01    3.46
  -4  10  -4   32.22    5.26
   4  10   4   20.19    5.25
  -4  10  -4   26.72    4.81
  -4 -10  -4   24.77    4.62
  -4 -10  -5  511.09   29.72
   4  10   5  496.56   30.20
   4  10   5  564.81   30.64
  -4  10  -5  558.25   30.32
  -4  10  -5  561.80   30.34
   4 -10   6    4.52    4.23
  -4  10  -6    4.48    3.58
   4  10   6   -1.26    3.68
  -4  10  -6   -0.79    3.64
   4  10   6    4.85    3.67
  -4 -10  -6   -1.29    3.67
  -4  10  -7  101.33    8.11
   4 -10   7  118.14    9.09
  -4 -10  -7   92.05    8.05
   4 -10   8   11.23    2.92
   4  10   8    5.06    3.72
   4 -10   8    7.75    3.93
   4 -10   9   49.70    4.31
   4 -10   9   56.60    5.49
   4  10  10   23.98    3.12
  -4 -11  11   50.14    4.69
  -4  11  11   87.55    4.73
  -4 -11  10   20.99    2.94
  -4  11  10   22.54    3.25
  -4  11   9   -0.50    3.19
  -4  11   9    3.86    3.37
  -4 -11   9    0.25    2.80
  -4  11   9   -4.18    3.30
  -4  11   8    1.96    3.75
  -4 -11   8   -0.31    2.75
  -4  11   8    3.58    3.84
  -4 -11   8   -2.33    3.46
  -4  11   8    0.52    3.06
   4  11  -7  169.50   12.48
   4  11  -7  150.60   11.85
  -4  11   7  188.70   11.86
  -4  11   7  193.21   12.80
  -4 -11   7  194.90   12.33
   4  11  -7  171.93   12.19
  -4  11   6  207.76   12.28
   4  11  -6  197.70   13.19
   4  11  -6  203.18   13.20
  -4 -11   6  164.27   11.70
   4 -11  -6  162.63   12.08
   4 -11  -5  482.00   26.32
  -4  11   5  491.34   26.00
   4  11  -5  472.31   26.83
  -4  11   5  538.26   27.49
  -4 -11   5  474.47   27.28
  -4  11   5  504.23   26.89
   4 -11  -4  414.66   22.86
  -4  11   4  405.67   22.34
  -4  11   4  453.15   23.99
  -4 -11   4  340.26   22.50
   4  11  -4  387.67   23.20
  -4  11   4  471.76   23.99
  -4  11   3  734.51   34.70
   4  11  -3  605.18   34.53
  -4  11   3  685.94   34.94
   4  11  -3  569.21   33.78
  -4 -11   3  584.49   34.31
  -4 -11   3  603.41   33.89
   4 -11  -3  628.85   33.52
  -4  11   2   62.56    6.15
  -4  11   2   73.10    7.23
   4  11  -2   57.11    7.01
   4  11  -2   72.90    6.63
   4 -11  -2   79.44    6.36
  -4 -11   2   72.60    7.25
  -4 -11   2   64.30    6.47
  -4  11   1  446.51   25.28
  -4 -11   1  434.23   25.42
  -4 -11   1  431.80   24.96
   4 -11  -1  478.88   24.88
   4  11  -1  431.57   25.02
  -4  11   1  463.17   25.46
   4  11  -1  455.24   26.35
   4  11   0   81.65    7.05
  -4 -11   0   79.04    7.59
  -4 -11   0   98.15    7.37
   4 -11   0   91.05    7.14
  -4  11   0   71.31    7.26
   4  11   0   78.86    8.25
  -4  11   0   96.76    8.18
   4 -11   0   70.37    5.92
  -4  11   0   98.70    7.64
   4 -11   1  744.25   41.70
  -4  11  -1  771.80   41.91
  -4  11  -1  789.95   42.20
   4  11   1  800.10   41.83
   4 -11   1  805.17   41.43
  -4 -11  -1  768.13   41.88
  -4 -11  -1  795.10   41.69
  -4 -11  -2   86.36    7.90
   4 -11   2   82.20    7.65
  -4  11  -2   84.92    7.71
   4  11   2   92.03    8.80
   4  11   2   85.22    7.68
   4  11   2   89.12    7.38
   4  11   3  304.67   19.43
  -4 -11  -3  342.68   19.94
   4 -11   3  334.60   19.87
  -4  11  -3  353.64   20.54
   4  11   3  340.85   20.13
  -4  11  -3  328.09   19.89
   4  11   3  319.06   20.68
   4  11   4   -2.46    3.45
  -4  11  -4    1.53    3.78
  -4  11  -4    1.21    4.03
   4  11   4   -0.89    4.33
  -4 -11  -4   -3.10    3.94
  -4  11  -5   64.79    7.03
  -4  11  -5   75.74    7.30
   4  11   5   50.27    6.75
  -4 -11  -5   61.29    6.68
  -4 -11  -6   88.54    8.00
  -4  11  -6   87.11    8.41
   4  11   6   95.10    8.66
  -4  11  -6  116.67    8.78
   4  11   6   95.85    8.80
   4 -11   6  121.77    9.11
   4  11   7  108.96    8.76
  -4  11  -7  101.97    7.96
   4 -11   7  100.69    8.56
  -4  11  -8    4.01    4.29
   4  11   8   -0.29    3.42
   4 -11   8    0.65    2.38
   4 -11   8    0.57    3.58
  -4  11  -9  338.19   17.88
   4 -11   9  302.67   16.61
   4 -11   9  325.10   17.44
   4  11   9  287.97   17.26
  -4  11 -10    2.17    2.02
  -4 -12  11   15.75    1.86
  -4  12  10   77.18    5.43
  -4 -12   9  104.80    7.05
  -4  12   9   92.44    7.15
  -4  12   9   90.72    6.64
  -4 -12   8   25.83    4.28
  -4  12   8   26.08    4.15
  -4  12   8   39.56    5.27
  -4 -12   8   28.92    4.15
  -4  12   8   25.79    4.88
   4  12  -8   27.45    3.89
  -4 -12   7   50.38    5.82
  -4  12   7   43.92    5.24
  -4 -12   7   56.36    5.85
  -4  12   7   48.38    6.41
   4  12  -7   50.98    5.89
   4  12  -6    2.33    3.49
  -4 -12   6   -0.27    2.72
   4  12  -6    0.40    4.00
  -4  12   6    0.39    3.81
   4  12  -5  177.25   13.79
   4  12  -5  193.68   13.53
  -4 -12   5  168.53   12.52
  -4  12   5  237.56   14.22
   4 -12  -5  201.68   13.13
  -4  12   5  226.52   12.71
   4  12  -4   75.02    7.38
  -4 -12   4   67.01    6.70
   4  12  -4   66.58    7.14
  -4  12   4   89.75    8.13
   4 -12  -4   90.76    7.33
  -4  12   4   92.18    7.99
  -4 -12   3    4.04    3.54
   4 -12  -3    0.89    3.14
  -4 -12   3   -0.30    2.93
   4  12  -3    4.27    3.58
   4  12  -3    1.56    3.72
  -4  12   3    3.21    3.84
  -4 -12   3    2.38    4.40
   4  12  -2    6.38    4.38
  -4  12   2    7.29    3.26
  -4  12   2    9.44    4.21
   4  12  -2    4.07    3.26
  -4 -12   2    8.92    3.92
   4 -12  -2    8.99    3.64
  -4 -12   2    4.60    4.19
  -4  12   1    8.50    3.60
   4  12  -1    4.92    4.33
  -4 -12   1   10.03    4.02
   4 -12  -1    7.29    3.39
   4  12  -1    6.29    3.15
   4  12  -1   -1.32    3.22
  -4 -12   1    5.96    3.99
   4  12   0   87.59    7.86
   4  12   0   98.42    9.29
  -4  12   0  118.75    9.29
  -4  12   0   99.29    8.37
  -4  12   0   92.97    8.40
  -4 -12   0   93.54    8.00
  -4 -12   0   89.99    8.35
   4 -12   0   93.68    7.79
   4  12   1  314.34   18.92
   4 -12   1  310.66   19.14
  -4 -12  -1  314.93   19.19
  -4 -12  -1  307.19   18.78
  -4  12  -1  325.85   19.30
  -4  12  -1  330.71   19.60
   4  12   2    5.62    3.73
  -4  12  -2    3.46    3.42
   4 -12   2    8.28    3.97
  -4 -12  -2   16.10    4.79
   4  12   2    6.57    3.34
   4  12   2   12.34    5.23
   4  12   3   24.65    4.74
  -4  12  -3   29.24    5.19
   4 -12   3   21.73    4.78
  -4 -12  -3   25.55    4.97
   4  12   3   22.11    4.36
  -4  12  -3   22.44    5.14
   4  12   3   18.58    5.23
   4  12   4   21.93    4.34
  -4 -12  -4    6.54    3.84
   4  12   4    6.54    3.77
  -4  12  -4   10.72    4.05
   4  12   4    8.26    3.86
  -4  12  -4   19.54    4.83
   4  12   5    0.77    3.78
   4  12   5    6.47    3.58
  -4  12  -5    9.09    3.94
  -4  12  -5    0.76    3.97
   4  12   5    2.93    3.57
  -4 -12  -5    2.55    3.55
   4 -12   6  221.22   13.62
  -4  12  -6  229.34   13.40
   4  12   6  192.36   13.25
  -4 -12  -6  171.53   12.45
   4 -12   7   30.47    5.00
   4  12   7   25.19    4.56
  -4  12  -7   33.58    4.22
  -4  12  -7   36.73    5.41
   4 -12   8   13.60    3.48
   4 -12   8   15.53    2.85
  -4  12  -8   20.32    4.28
   4  12   8   10.16    3.31
   4 -12   9    4.66    1.42
  -4  12  -9    3.21    2.73
   4  12   9    2.40    2.08
  -4 -13   9   10.63    2.23
  -4 -13   9   12.80    2.82
  -4 -13   8   12.66    2.99
   4  13  -8    3.04    2.83
  -4  13   8   15.38    3.92
  -4 -13   8   12.08    3.29
   4  13  -7    5.14    3.57
  -4  13   7    5.15    4.17
  -4 -13   7   10.78    3.51
  -4 -13   7    6.34    3.32
   4  13  -6   10.64    4.94
  -4 -13   5   36.82    4.71
   4  13  -5   43.11    6.32
   4  13  -5   42.19    5.56
   4 -13  -4   12.03    3.78
  -4 -13   4    6.03    3.24
  -4 -13   4   24.95    5.48
   4  13  -4   13.61    4.09
  -4  13   4   11.28    4.47
   4  13  -4   11.85    3.97
  -4 -13   3  380.71   23.32
   4 -13  -3  420.74   23.49
  -4 -13   3  418.49   24.40
   4  13  -3  409.69   24.34
   4  13  -3  379.09   23.79
  -4  13   2   10.13    3.63
   4  13  -2   10.94    4.71
  -4  13   2   16.37    4.93
  -4 -13   2   12.54    4.08
   4 -13  -2    8.37    3.57
  -4 -13   2    3.20    4.51
   4  13  -2    6.87    3.01
   4  13  -2    6.08    3.32
   4  13  -1   63.54    7.87
  -4  13   1   86.40    7.50
  -4 -13   1   67.28    6.95
  -4 -13   1   75.74    7.73
   4 -13  -1   81.19    7.07
   4  13  -1   55.74    6.17
  -4  13   0  203.37   14.07
   4  13   0  236.09   15.42
  -4  13   0  220.05   14.29
   4  13   0  190.37   13.55
  -4 -13   0  226.86   14.43
   4 -13   0  208.18   13.70
  -4 -13   0  211.05   13.82
  -4 -13  -1   10.36    3.87
  -4 -13  -1    9.75    4.26
   4 -13   1    8.81    4.29
  -4  13  -1    2.02    3.77
   4  13   1    6.05    3.58
  -4  13  -1    9.83    4.20
   4  13   2  270.69   18.07
  -4 -13  -2  281.41   17.25
   4 -13   2  295.05   17.38
   4  13   2  247.23   16.92
  -4  13  -2  275.04   17.32
   4  13   3  262.66   16.95
   4  13   3  256.35   17.56
   4  13   3  289.08   18.45
  -4 -13  -3  294.52   17.69
   4 -13   3  294.85   17.88
  -4  13  -3  320.20   18.38
  -4  13  -3  285.50   17.92
   4  13   4   15.16    4.10
  -4  13  -4   13.48    4.04
  -4 -13  -4   13.13    4.24
   4  13   4   15.70    4.01
   4  13   4   20.50    4.90
  -4  13  -4   17.76    4.82
  -4 -13  -5   22.34    4.23
   4  13   5   23.36    4.56
   4  13   5   13.51    4.28
  -4  13  -6   20.38    4.02
   4  13   6   19.67    4.16
   4 -13   6   20.42    4.48
  -4  13  -7   60.86    5.39
   4 -13   7   74.25    5.66
   4 -13   7   58.64    5.92
   4  13   7   66.41    5.93
   4 -13   8  197.24   10.92
   4 -13   8  197.13   11.39
   4  13   8  177.27   11.19
   4  13   9    0.41    1.44
  -4 -14   9    1.32    1.80
  -4 -14   8  129.09    8.03
  -4 -14   8  115.63    7.62
  -4  14   8  134.96    8.34
  -4 -14   7   16.52    3.36
   4  14  -7   17.41    3.65
  -4 -14   7   14.93    3.36
   4  14  -6   15.02    4.32
  -4 -14   6   24.00    4.23
  -4  14   6   17.42    4.70
  -4  14   5    4.87    4.09
   4  14  -5    5.20    4.12
  -4 -14   4   50.71    6.59
  -4 -14   4   43.37    5.03
   4  14  -4   34.93    6.29
   4  14  -4   39.89    5.47
   4  14  -3   25.79    4.96
  -4 -14   3   25.16    5.69
  -4 -14   3   28.56    4.59
   4  14  -3   19.39    4.27
   4 -14  -3   28.85    4.53
   4 -14  -2    9.14    3.61
  -4 -14   2    7.38    3.85
  -4 -14   2    7.97    5.09
   4  14  -2    3.41    4.71
  -4  14   2    7.38    3.30
  -4  14   2   13.85    4.26
   4  14  -1    6.38    4.81
  -4  14   1    8.55    3.95
  -4 -14   1   16.08    4.90
   4 -14  -1   12.08    3.83
  -4 -14   1    6.36    3.97
  -4  14   1    5.15    3.48
  -4  14   0   21.45    4.81
   4  14   0   36.14    6.10
   4 -14   0   32.14    5.44
  -4 -14   0   34.42    5.18
   4  14   0   26.75    4.42
  -4 -14   0   28.38    5.28
  -4  14  -1   -3.97    4.06
   4 -14   1   -0.37    3.64
  -4 -14  -1   -0.70    3.45
  -4 -14  -1   -0.74    3.94
   4  14   1   -1.04    3.12
  -4  14  -1   -2.76    3.41
   4  14   2   -2.30    4.21
  -4  14  -2   -1.21    4.21
   4  14   2    3.23    2.96
  -4  14  -2   -0.79    3.43
   4 -14   2   -1.09    3.99
  -4 -14  -2    4.63    4.19
   4 -14   3   99.79    8.51
   4  14   3   98.89    9.00
  -4 -14  -3   98.30    8.35
   4  14   3   77.86    7.17
  -4  14  -3  112.04    9.02
   4  14   4   17.98    4.76
   4  14   4   16.71    3.75
  -4 -14  -4   10.83    3.95
  -4  14  -4   19.27    4.68
   4  14   5   44.72    5.21
  -4  14  -5   60.57    6.08
  -4 -14  -5   44.61    5.06
  -4  14  -6   18.40    3.60
   4 -14   6   18.86    4.05
   4  14   6   19.06    3.55
   4 -14   7   28.76    3.35
  -4  14  -7   23.26    3.11
   4  14   7   24.71    3.43
   4 -14   7   34.18    3.93
   4 -14   8    9.83    1.63
   4  14   8    6.81    2.03
  -4 -15   9   14.32    1.67
  -4 -15   8   12.88    2.30
  -4 -15   8   11.00    1.87
   4  15  -7   47.27    4.69
  -4 -15   7   45.77    4.46
  -4 -15   7   48.60    4.33
  -4 -15   6  112.91    8.16
  -4 -15   6  115.90    8.24
  -4  15   6  124.04    8.92
   4  15  -6  121.10    8.79
   4  15  -5   45.35    6.10
  -4  15   5   53.73    5.93
  -4 -15   4   10.33    4.63
   4  15  -4    7.85    4.38
   4  15  -4    7.94    3.57
  -4  15   4    8.52    4.11
  -4 -15   3   10.37    4.75
  -4  15   3    8.72    4.32
   4  15  -3    3.85    4.24
  -4 -15   3   10.21    3.48
  -4 -15   2   81.03    8.01
   4  15  -2   67.00    7.87
   4  15  -2   87.58    8.23
  -4  15   2   92.52    7.35
  -4 -15   2   76.63    7.11
  -4  15   1    7.88    3.25
   4  15  -1    6.78    4.12
   4  15  -1   -0.86    4.19
  -4  15   1    7.80    3.51
  -4 -15   1   -1.12    4.21
   4  15   0  316.64   19.35
   4 -15   0  312.80   18.54
  -4  15   0  319.99   18.43
   4  15   0  251.86   18.04
  -4 -15   0  321.18   18.65
   4 -15   1   92.61    8.01
  -4  15  -1   87.87    7.88
  -4 -15  -1   99.25    8.15
   4  15   2  119.83    9.86
   4 -15   2  117.59    9.41
  -4  15  -2  125.58    9.56
  -4 -15  -2  102.55    9.00
   4  15   3  275.19   16.73
  -4 -15  -3  252.68   15.95
   4  15   4    4.72    3.31
   4  15   4    6.20    2.80
  -4  15  -4    3.13    3.55
  -4 -15  -4    2.12    3.00
   4  15   5   30.18    3.76
  -4  15  -5   31.70    4.40
   4  15   6    2.10    2.25
  -4  15  -6    1.13    2.46
   4 -15   6    2.47    2.75
   4 -15   7   20.84    2.37
   4 -15   7   18.47    2.71
  -4  15  -7   14.61    2.08
  -4  16   8    4.83    1.75
  -4 -16   7   -0.12    1.63
   4  16  -7   -1.76    2.17
  -4 -16   6   56.40    4.71
  -4  16   6   50.97    5.19
   4  16  -6   55.84    5.19
  -4  16   5   95.94    7.20
   4  16  -5   80.95    7.28
  -4  16   4   76.45    6.85
   4  16  -4   91.81    7.68
   4  16  -3   23.60    4.36
  -4 -16   3   24.06    4.91
  -4  16   3   25.85    4.28
  -4 -16   2   -4.94    4.24
   4  16  -2   -2.89    3.81
   4  16  -2    2.08    3.59
  -4 -16   2   -2.90    3.07
  -4  16   2    3.11    3.02
  -4 -16   1    1.31    3.65
   4 -16  -1    6.70    3.79
   4  16  -1    4.55    3.73
   4  16  -1    0.75    3.84
  -4 -16   0    6.37    3.90
  -4  16   0    7.99    3.30
   4 -16   0    5.41    3.92
   4  16   0    4.63    4.06
   4  16   0    5.78    3.50
  -4 -16  -1    4.49    3.89
  -4  16  -1    0.94    3.28
   4 -16   1    1.55    3.90
   4  16   1    2.28    4.13
  -4 -16  -2    8.32    3.57
  -4  16  -2    9.65    3.82
   4 -16   2    4.73    4.04
   4  16   2    8.16    3.91
  -4 -16  -3   25.86    4.15
   4  16   3   28.77    4.70
   4  16   4   58.56    5.71
  -4  16  -4   70.86    6.03
   4 -16   5   -1.78    2.55
  -4  16  -5   -0.60    2.57
   4 -16   6    0.58    2.05
   4 -16   6    0.65    1.58
  -4  16  -6    0.77    1.88
  -4  17   7   21.25    2.32
   4 -17  -6    9.44    2.07
  -4 -17   6   12.07    2.00
   4  17  -6    8.06    2.53
  -4 -17   5  177.95   10.57
   4  17  -5  173.01   11.00
  -4  17   5  188.85   10.78
   4  17  -4    2.84    3.24
  -4  17   4    5.34    2.91
   4 -17  -4    3.66    2.99
  -4  17   3  135.77    8.94
   4 -17  -3  144.62    9.50
  -4  17   2   62.83    5.38
  -4 -17   2   77.04    6.62
   4  17  -2   69.46    6.41
   4  17  -2   72.26    6.52
   4 -17  -2   79.96    6.54
  -4 -17   1    0.27    3.46
  -4 -17   1   -1.82    2.75
   4 -17  -1    1.60    3.25
   4  17  -1    2.15    3.29
   4  17  -1    0.28    2.98
  -4 -17   0   40.88    4.85
   4  17   0   40.62    5.39
   4 -17   0   35.51    4.91
   4  17   1   92.04    7.98
  -4 -17  -1  111.72    7.66
  -4  17  -1  103.20    7.56
   4 -17   1   92.85    7.71
   4  17   2   21.52    4.09
  -4  17  -2   16.85    3.57
  -4 -17  -2   20.30    3.51
   4 -17   2   18.86    3.95
   4  17   3    2.81    3.05
  -4  17  -4    0.18    2.34
   4 -17   5    1.47    1.91
  -4  17  -5    0.93    1.94
  -4  18   5    1.68    1.70
   4  18  -5   -0.94    1.98
  -4 -18   5    1.07    1.35
   4 -18  -5    2.03    1.51
  -4 -18   4   31.13    3.10
  -4  18   4   28.58    3.02
   4 -18  -4   29.03    3.24
   4  18  -4   23.57    3.42
   4  18  -3  193.88   11.83
  -4  18   3  188.29   11.00
   4  18  -2   67.30    5.63
   4 -18  -2   72.45    5.65
   4 -18  -1    7.68    2.92
   4  18  -1    8.47    3.19
  -4 -18   1   13.40    3.10
   4 -18   0    5.03    2.78
   4  18   0   10.18    3.17
  -4 -18   0    8.20    2.88
   4 -18   1   12.08    2.95
  -4 -18  -1   14.83    2.84
   4  18   1   12.48    3.07
  -4 -18  -1   12.65    2.71
   4 -18   2   57.93    5.54
  -4  18  -2   62.79    5.48
  -4  18  -3   21.91    2.88
   4  18   3   23.85    2.99
  -4  18  -4    1.91    1.61
   4  18   4   -1.17    1.57
   4 -19  -3    0.10    1.47
   4  19  -3   -1.02    1.76
  -4 -19   3    0.10    1.33
   4 -19  -2  102.34    6.37
   4 -19  -1   63.08    4.61
   4 -19   0    7.06    2.03
   4 -19   1   26.43    2.84
   4 -19   2   15.05    2.01
  -5   0  13   -1.30    2.45
  -5   0  12    1.08    3.35
  -5   0  12    4.53    3.68
  -5   0  11    4.48    3.67
  -5   0  11   -2.62    4.17
  -5   0  11   -1.01    3.51
  -5   0  11   -0.91    3.37
  -5   0  10    9.47    4.04
   5   0 -10   16.07    4.39
  -5   0  10   29.02    4.84
  -5   0  10    8.27    5.14
  -5   0  10   21.00    4.33
  -5   0  10    0.89    4.84
   5   0 -10   18.98    4.02
   5   0  -9   -0.71    3.61
  -5   0   9   -2.08    4.00
  -5   0   9   -3.65    3.39
  -5   0   9    1.64    3.76
  -5   0   9    0.34    3.32
  -5   0   9    0.76    3.64
  -5   0   9   -0.49    4.44
  -5   0   9    5.11    3.61
   5   0  -9   -2.06    3.53
  -5   0   8    0.33    2.89
  -5   0   8   -0.37    3.39
  -5   0   8    0.43    3.74
  -5   0   8    1.88    3.10
  -5   0   8   -0.59    2.63
  -5   0   8   -2.17    4.00
  -5   0   8   -1.49    3.51
  -5   0   7    0.36    3.20
  -5   0   7    0.31    2.91
  -5   0   7   -0.93    2.79
  -5   0   7   -0.32    2.83
  -5   0   6  378.01   21.21
  -5   0   6  365.64   20.67
  -5   0   6  354.80   20.63
  -5   0   6  377.17   20.86
  -5   0   5    1.69    2.95
  -5   0   5    0.62    2.33
  -5   0   5    0.21    2.25
  -5   0   5    0.84    2.48
  -5   0   4 3248.62  159.46
  -5   0   4 3140.33  159.67
  -5   0   3    1.32    1.82
  -5   0   3   -0.16    2.08
  -5   0   2 5302.90  261.23
   5   0  -2 5256.55  261.06
  -5   0   1   -2.55    1.83
  -5   0   1    0.95    1.87
   5   0  -1    0.67    1.56
   5   0   0  885.55   36.70
  -5   0   0  700.24   35.81
  -5   0  -1    1.73    1.02
   5   0   2  796.49   40.18
   5   0   3    0.21    1.57
   5   0   3    0.34    2.42
  -5   0  -3    0.19    2.56
   5   0   4   45.17    4.53
   5   0   4   40.06    5.06
   5   0   4   34.55    3.29
  -5   0  -4   44.29    4.68
   5   0   5    0.35    3.13
   5   0   5   -3.53    3.68
   5   0   5   -1.14    3.01
  -5   0  -5    0.29    3.15
  -5   0  -6  103.08    8.24
   5   0   6   96.43    8.44
  -5   0  -6   85.10    7.09
   5   0   6  106.26    8.74
  -5   0  -7    0.33    3.00
  -5   0  -7   -0.41    3.77
   5   0   7   -0.48    3.82
   5   0   7   -1.43    4.69
  -5   0  -8    6.22    3.51
  -5   0  -8    2.70    4.28
  -5   0  -8    7.17    4.61
   5   0   8    2.01    4.71
  -5   0  -9    4.72    4.24
   5   0   9    4.75    4.50
   5   0  10  158.15   11.57
   5   0  11   -2.39    3.13
  -5   1  13   55.72    4.60
  -5  -1  13   59.53    4.83
  -5   1  12  211.30   13.02
  -5   1  12  209.88   12.68
  -5  -1  12  209.85   13.12
  -5  -1  12  221.98   13.64
  -5  -1  12  195.88   13.07
  -5  -1  11   23.87    5.49
  -5  -1  11   26.89    5.14
  -5   1  11   21.50    4.92
  -5   1  11   34.99    5.03
  -5  -1  11   32.60    4.88
  -5   1  11   24.25    4.80
  -5  -1  11   25.39    4.33
   5  -1 -10  901.72   48.79
   5   1 -10  968.75   49.61
  -5   1  10  903.26   49.10
  -5  -1  10  930.52   49.07
  -5   1  10  935.72   49.50
  -5  -1  10 1006.41   49.81
  -5   1  10  892.17   48.50
  -5   1  10  936.94   48.64
  -5  -1  10  909.93   48.32
  -5  -1  10  931.07   48.69
   5  -1 -10  817.16   48.43
   5   1 -10  846.86   48.66
  -5  -1  10  994.72   49.81
  -5  -1   9   85.88    9.09
  -5  -1   9   87.39    7.48
  -5   1   9   83.83    7.38
  -5   1   9   70.00    7.25
  -5  -1   9   74.65    7.17
  -5  -1   9   95.94    8.33
   5  -1  -9   84.82    7.74
   5   1  -9   86.23    8.40
   5   1  -9   69.48    7.29
  -5  -1   9  101.17    8.37
  -5  -1   9   78.61    7.59
  -5   1   9   80.16    7.87
  -5  -1   9   91.68    8.22
  -5  -1   8   12.42    3.79
  -5  -1   8   11.71    4.30
  -5   1   8   15.13    4.44
  -5  -1   8   12.23    4.54
  -5  -1   8    9.99    3.48
  -5   1   8   12.24    3.59
  -5  -1   8   19.12    4.32
  -5   1   8   14.92    3.68
  -5  -1   8    9.38    3.25
  -5   1   8   15.40    3.53
  -5  -1   8   10.85    3.29
   5   1  -8    6.79    3.20
  -5  -1   8    7.96    3.89
  -5  -1   7  129.28    8.99
  -5  -1   7  112.12    8.77
  -5  -1   7  127.19    9.03
  -5  -1   7  109.40    9.15
  -5  -1   6    4.72    2.78
  -5  -1   6    7.12    3.27
  -5  -1   6    3.29    2.73
  -5  -1   6    8.99    2.90
  -5  -1   5   24.78    3.51
  -5  -1   5   24.79    3.83
  -5  -1   5   21.50    3.39
  -5  -1   5   22.60    3.37
  -5  -1   4  356.70   20.07
  -5  -1   4  374.83   19.86
  -5  -1   3    4.38    2.21
  -5  -1   3    5.34    1.92
   5   1  -2    6.14    1.41
   5   1  -2    4.16    0.86
  -5  -1   2    6.48    2.20
  -5   1   2    3.98    1.90
   5  -1  -1    0.82    1.63
   5   1  -1    2.25    1.52
  -5  -1   1    1.31    0.91
  -5   1   1    1.36    1.66
  -5   1   1    0.92    1.72
  -5   1   0 1472.94   70.56
   5  -1   0 1511.24   70.73
   5   1   0 1442.51   70.66
  -5   1   0 1449.81   70.89
  -5   1   0 1331.68   70.15
  -5  -1  -1  713.05   34.15
  -5   1  -1  649.44   33.98
  -5   1  -1  644.58   33.34
   5   1   1  671.49   33.80
  -5  -1  -2  692.69   35.16
   5   1   2  695.47   34.73
   5  -1   2  680.06   34.22
  -5   1  -2  678.28   34.49
   5  -1   2  659.78   34.83
  -5  -1  -3 1162.74   57.08
   5  -1   3 1116.13   56.71
   5   1   3 1073.52   56.87
   5  -1   3 1087.12   55.84
   5   1   3 1162.30   56.49
  -5   1  -3 1128.76   56.39
   5  -1   4  165.57   10.10
   5   1   4  165.67   10.41
  -5  -1  -4  164.81   10.39
   5  -1   4  169.01   10.91
   5   1   4  157.43    9.44
  -5   1  -4  146.96    9.56
  -5  -1  -5  340.50   18.97
   5   1   5  322.14   18.87
   5  -1   5  311.13   18.50
   5  -1   5  344.27   19.58
  -5   1  -5  318.25   18.16
   5   1   5  310.26   17.67
   5  -1   5  345.93   19.66
   5  -1   6  199.48   13.36
   5  -1   6  153.80   11.90
   5   1   6  155.23   11.98
   5  -1   6  213.55   13.67
  -5  -1  -6  205.39   12.79
  -5   1  -6  211.52   12.97
  -5   1  -6  193.42   11.95
  -5  -1  -7  397.55   23.08
  -5   1  -7  402.75   23.26
  -5  -1  -7  351.71   21.97
  -5   1  -7  366.65   22.16
   5  -1   7  423.29   23.93
   5  -1   7  400.53   23.92
   5  -1   7  399.05   23.68
   5  -1   8  528.99   28.75
  -5  -1  -8  433.86   26.87
  -5   1  -8  422.19   26.91
  -5  -1  -8  493.69   27.98
  -5   1  -8  512.24   28.23
   5  -1   8  529.26   28.94
   5  -1   8  474.53   28.43
   5   1   8  497.57   28.56
   5  -1   9  234.37   15.37
   5  -1   9  222.98   15.20
  -5   1  -9  194.30   14.18
   5  -1  10  132.75   10.36
   5  -1  10  139.31   10.33
   5   1  10  135.61    9.97
  -5   1 -10  120.97    9.26
   5  -1  11  132.51    9.35
   5   1  11  135.73    9.35
   5  -1  11  128.49    9.33
   5   1  11  149.80    9.35
   5  -1  12    4.86    1.63
  -5  -2  13   28.45    3.43
  -5  -2  12   38.34    4.88
  -5   2  12   34.53    4.72
  -5   2  12   24.89    4.15
  -5  -2  12   30.52    4.37
  -5  -2  12   30.94    4.47
  -5   2  12   25.72    4.26
  -5  -2  11  132.42   10.09
  -5   2  11  128.10   10.21
  -5   2  11  124.38    9.58
  -5  -2  11  116.96    9.54
  -5  -2  11  142.15   10.40
  -5   2  11  139.77   10.51
  -5   2  11  126.65    9.62
  -5  -2  10   85.85    7.96
  -5   2  10   86.86    8.11
  -5  -2  10   79.24    7.85
  -5   2  10   73.83    8.02
   5   2 -10   59.88    7.30
  -5  -2  10   80.69    7.41
  -5   2  10   78.32    7.48
  -5   2  10   91.11    7.82
  -5  -2  10   60.53    6.60
  -5  -2  10   98.30    8.55
  -5   2  10   89.49    8.40
   5   2 -10   73.95    7.86
  -5   2   9  151.06   11.79
  -5  -2   9  152.17   11.73
  -5   2   9  136.07   10.29
  -5   2   9  141.57   10.54
  -5  -2   9  137.25   10.25
  -5  -2   9  118.09    9.67
   5   2  -9  153.47   11.34
   5  -2  -9  119.40   10.12
  -5  -2   9  140.61   10.96
  -5   2   9  147.87   11.13
  -5   2   9  147.70   10.96
  -5  -2   9  154.77   10.79
   5   2  -9  128.32   10.47
  -5   2   9  151.92   11.27
  -5  -2   9  146.08   11.36
  -5  -2   9  153.97   11.27
  -5   2   9  135.57   11.06
  -5  -2   8   97.04    7.91
  -5   2   8   86.08    7.74
  -5  -2   8   56.70    7.59
  -5  -2   8   92.39    7.22
  -5   2   8   85.51    7.15
  -5   2   8   90.16    7.52
  -5  -2   8   72.78    6.65
   5  -2  -8   87.68    7.29
  -5   2   8   94.58    8.66
  -5   2   8   84.09    8.56
  -5  -2   8   81.54    8.42
  -5  -2   8   86.88    7.57
  -5   2   8  111.66    8.22
   5   2  -8   78.63    7.21
  -5   2   8   85.33    7.64
  -5  -2   8  105.72    8.06
  -5   2   8   81.52    7.63
  -5  -2   8   80.84    7.33
  -5   2   7   32.18    5.19
  -5  -2   7   24.48    4.63
  -5  -2   7   25.72    4.47
  -5   2   7   20.52    4.12
  -5  -2   7   22.13    4.15
  -5   2   7   24.49    4.18
   5   2  -7   24.57    3.92
  -5  -2   7   28.28    4.45
  -5   2   7   27.16    4.37
  -5  -2   6   -0.59    3.13
  -5   2   6    0.89    3.11
  -5  -2   6    5.33    2.90
  -5   2   6    2.02    2.70
  -5  -2   6   -0.52    2.66
  -5   2   6    1.79    2.54
   5   2  -6    2.67    2.56
  -5  -2   6    1.31    2.83
  -5   2   6    1.04    2.53
  -5   2   5  359.10   20.83
  -5  -2   5  378.91   21.00
  -5  -2   5  367.90   20.55
  -5   2   5  360.98   20.48
  -5  -2   5  381.16   20.63
  -5   2   5  379.23   20.53
   5   2  -5  369.21   20.07
  -5   2   5  396.79   20.69
  -5  -2   5  379.82   20.62
   5   2  -4  122.73    6.65
  -5  -2   4  126.55    7.85
  -5   2   4  123.50    7.77
   5   2  -4  117.57    7.18
  -5   2   4  110.79    7.98
  -5  -2   4  124.01    8.15
  -5   2   3  122.36    7.94
  -5  -2   3  124.39    7.92
   5   2  -3  131.07    6.84
  -5  -2   3  138.03    7.60
  -5   2   3  127.11    7.61
  -5  -2   3  131.33    7.70
   5   2  -3  120.01    7.00
   5  -2  -3  119.40    6.75
  -5   2   2 3875.74  176.43
  -5  -2   2 3920.99  176.45
   5  -2  -2 3378.29  175.21
  -5  -2   2 3395.27  175.45
   5   2  -2 3484.97  175.44
   5   2  -2 3873.91  175.65
  -5  -2   2 3831.09  175.99
  -5   2   1   22.35    2.42
   5   2  -1    7.35    1.05
  -5   2   1   16.11    1.80
  -5  -2   1   17.01    2.26
   5   2  -1    7.88    2.09
  -5   2   1    8.23    1.80
  -5  -2   1    6.49    2.39
  -5   2   0 5578.12  268.90
   5   2   0 5573.98  269.11
  -5  -2   0 5691.27  269.48
  -5  -2   0 5240.32  268.86
  -5   2   0 5425.60  269.20
  -5   2   0 5300.09  268.78
  -5   2  -1   19.18    2.52
  -5  -2  -1   24.30    2.80
   5   2   1   20.65    2.56
  -5   2  -1   24.55    2.23
   5  -2   1   20.54    1.49
   5  -2   1   22.82    2.50
  -5  -2  -2  577.66   30.00
  -5   2  -2  583.79   29.91
  -5   2  -2  568.96   29.44
   5   2   2  604.84   29.80
   5  -2   2  559.00   29.60
   5   2   2  561.39   29.85
   5  -2   3  512.45   27.89
  -5  -2  -3  531.33   28.36
  -5   2  -3  540.96   28.33
  -5   2  -3  534.39   27.80
   5   2   3  562.86   28.05
   5  -2   3  537.77   28.77
   5   2   3  524.24   28.61
   5   2   4   90.29    7.30
   5  -2   4  105.13    7.10
  -5  -2  -4   85.48    7.12
  -5   2  -4  100.07    7.32
  -5   2  -4  104.27    6.82
   5   2   4  101.10    6.79
   5  -2   4  103.61    7.84
   5   2   4   89.71    7.56
   5  -2   5  489.11   27.48
   5   2   5  494.26   27.45
   5   2   5  452.25   26.81
   5  -2   5  478.91   26.38
  -5  -2  -5  508.70   26.90
   5   2   5  487.02   25.97
   5  -2   5  530.36   27.65
   5   2   5  482.20   27.29
  -5   2  -5  463.23   26.15
   5  -2   6    0.42    3.66
   5   2   6    0.83    3.62
   5  -2   6    5.48    3.17
  -5   2  -6    5.81    3.14
  -5  -2  -6   10.04    3.86
   5  -2   6   -2.08    4.34
   5   2   6    0.41    4.19
   5  -2   7  163.72   12.38
   5   2   7  158.20   12.33
  -5   2  -7  136.80   10.97
   5  -2   7  165.85   12.43
   5   2   7  166.44   12.40
   5   2   7  171.72   12.57
   5  -2   7  163.44   12.55
  -5  -2  -7  170.48   12.01
  -5  -2  -8  867.26   51.48
  -5   2  -8  900.33   51.76
   5  -2   8 1054.78   53.59
   5   2   8  994.76   53.21
   5  -2   8 1056.06   53.52
   5   2   8  974.25   53.10
  -5  -2  -8 1019.58   52.73
   5  -2   8 1061.10   53.39
   5   2   8 1013.20   53.18
   5  -2   9   85.42    8.34
   5   2   9   68.54    7.79
   5  -2   9   86.21    8.29
   5   2   9   57.92    7.35
  -5   2  -9   63.96    7.65
   5   2  10    5.74    3.61
   5  -2  10    4.81    3.85
   5   2  10    4.78    3.79
   5  -2  10    9.50    3.72
   5   2  10    1.49    3.27
  -5   2 -10    5.30    3.97
   5  -2  11   37.36    4.47
   5   2  11   41.86    4.46
   5  -2  11   38.90    4.49
   5   2  11   40.41    4.48
   5  -2  11   43.92    4.69
   5   2  11   33.19    4.40
   5   2  12    0.78    1.44
   5  -2  12    0.09    1.24
  -5  -3  13    5.61    2.40
  -5  -3  12   26.00    3.96
  -5   3  12   21.31    3.83
  -5  -3  12   25.95    3.98
  -5   3  12   17.34    3.85
  -5  -3  11   13.57    4.14
  -5  -3  11   16.22    4.30
  -5   3  11   17.47    4.24
  -5   3  11   15.27    3.93
  -5  -3  11   18.53    4.20
  -5   3  11   16.50    4.31
  -5   3  10   61.80    7.75
  -5  -3  10   72.05    7.85
   5   3 -10   77.44    8.09
  -5   3  10   88.16    7.65
   5   3 -10   75.99    7.59
  -5   3  10   75.17    7.58
  -5  -3  10   91.85    7.72
  -5  -3  10   87.43    8.31
  -5   3  10   82.34    8.15
  -5  -3  10   82.14    7.75
  -5   3  10   90.95    8.42
  -5   3   9   16.44    4.63
   5   3  -9   18.53    4.41
  -5  -3   9   19.56    4.61
  -5  -3   9   13.27    5.30
  -5   3   9   11.47    5.28
  -5  -3   9   13.44    4.02
  -5   3   9   19.02    4.44
  -5   3   9   17.49    4.50
  -5  -3   9   14.30    3.49
   5   3  -9   13.03    4.80
  -5   3   9   15.18    4.52
  -5  -3   9   12.41    4.15
  -5  -3   9   12.52    4.45
  -5   3   9   16.03    4.76
  -5   3   8   26.69    4.67
  -5  -3   8   13.27    4.55
  -5   3   8   20.09    4.60
  -5  -3   8   21.66    4.59
  -5  -3   8   15.84    4.63
  -5  -3   8   15.81    3.73
  -5   3   8   15.95    4.94
  -5   3   8   21.96    4.32
   5   3  -8   25.22    4.23
  -5  -3   8   25.56    4.02
  -5   3   8   21.58    3.89
  -5  -3   8   27.71    4.70
  -5   3   8   19.09    4.36
  -5  -3   8   19.35    4.46
  -5   3   8   26.90    4.57
   5  -3  -8   18.70    3.64
  -5   3   7  120.73    9.31
  -5  -3   7  110.18    8.67
   5  -3  -7  133.30    8.72
  -5  -3   7  135.21    9.35
  -5   3   7  133.58    9.26
  -5   3   7  119.00    8.81
  -5   3   7  115.51    8.94
   5   3  -7  134.32    9.08
  -5  -3   7  134.39    9.52
  -5   3   7  120.18    9.17
  -5  -3   7  132.69    9.37
  -5   3   7  135.23    9.33
  -5   3   6  541.37   29.94
  -5  -3   6  553.77   30.05
   5   3  -6  534.84   29.16
  -5  -3   6  535.01   29.55
  -5   3   6  529.07   29.48
  -5  -3   6  558.88   29.63
  -5   3   6  537.64   29.51
  -5   3   6  558.95   29.61
  -5  -3   6  595.19   29.87
  -5  -3   5  537.15   28.97
  -5   3   5  519.15   28.89
  -5  -3   5  535.46   28.62
  -5   3   5  522.39   28.49
   5   3  -5  543.04   28.22
  -5  -3   5  584.68   28.83
  -5   3   5  540.22   28.58
  -5  -3   5  531.43   28.60
  -5   3   5  525.46   28.50
   5   3  -4    5.67    2.20
   5   3  -4    2.60    0.97
   5  -3  -4    2.07    1.79
  -5  -3   4    1.75    2.45
  -5   3   4    3.35    2.68
  -5  -3   4    5.60    2.27
  -5   3   4    4.59    2.13
   5   3  -3  144.07    8.38
   5   3  -3  149.62    7.92
   5  -3  -3  147.58    8.16
  -5  -3   3  151.79    9.15
  -5   3   3  158.33    9.24
  -5  -3   3  159.36    9.00
  -5  -3   3  159.86    8.77
  -5   3   3  147.67    8.79
   5  -3  -2   28.76    2.17
  -5  -3   2   24.58    2.46
   5   3  -2   30.00    2.31
   5   3  -2   30.70    2.25
  -5  -3   2   33.91    2.88
  -5   3   2   32.31    3.08
  -5  -3   2   30.24    3.04
  -5  -3   1  464.49   25.11
   5  -3  -1  499.72   24.84
   5   3  -1  477.67   24.89
  -5   3   1  514.14   25.25
   5   3  -1  504.88   25.17
  -5   3   1  486.60   25.18
  -5   3   1  524.78   25.31
  -5  -3   1  496.20   25.33
  -5   3   0   73.61    4.75
  -5   3   0   84.91    4.90
  -5  -3   0   71.37    4.75
  -5  -3   0   75.76    5.23
   5   3   0   75.13    4.90
  -5   3   0   77.05    4.59
   5  -3   0   75.67    4.97
  -5   3  -1   24.43    2.45
  -5   3  -1   21.43    2.54
  -5  -3  -1   22.30    2.58
   5  -3   1   22.41    2.57
   5   3   1   23.54    2.80
  -5   3  -1   21.32    2.09
  -5  -3  -1   22.57    2.81
  -5   3  -2 1395.38   70.44
  -5  -3  -2 1447.84   70.93
  -5   3  -2 1430.41   70.74
   5   3   2 1393.64   70.90
   5  -3   2 1364.98   70.44
   5   3   3  346.18   18.97
   5   3   3  353.89   19.36
   5  -3   3  338.09   18.63
  -5   3  -3  329.07   18.65
  -5  -3  -3  358.56   19.20
  -5   3  -3  364.11   19.18
   5  -3   3  347.03   19.49
   5   3   3  343.98   19.37
   5   3   4  571.37   29.74
   5  -3   4  565.25   29.49
   5  -3   4  560.56   30.50
   5   3   4  571.87   30.46
  -5   3  -4  547.12   29.52
  -5  -3  -4  544.90   29.94
  -5   3  -4  552.79   29.97
   5  -3   5   17.88    4.07
   5   3   5   16.29    4.00
   5  -3   5   20.98    3.52
   5  -3   5   16.26    3.91
   5   3   5   23.46    4.04
   5   3   5   17.26    3.27
  -5   3  -5   16.34    3.46
  -5   3  -5   15.95    3.76
  -5  -3  -5   21.48    4.07
   5  -3   6   34.47    5.40
   5   3   6   34.16    5.51
   5  -3   6   24.97    4.22
   5  -3   6   32.62    5.30
   5   3   6   26.60    5.07
   5   3   6   27.31    5.19
  -5   3  -6   25.94    4.66
  -5  -3  -6   42.91    5.36
  -5   3  -6   28.08    4.85
   5  -3   7 1641.21   81.67
   5  -3   7 1603.05   81.47
   5   3   7 1520.94   81.09
   5   3   7 1562.21   81.29
   5   3   7 1541.74   81.16
   5  -3   7 1657.59   81.48
  -5   3  -7 1413.00   79.87
  -5  -3  -7 1543.58   80.56
  -5   3  -7 1609.22   81.03
   5   3   8   50.72    6.67
   5  -3   8   50.27    7.15
   5   3   8   51.43    7.02
   5  -3   8   61.85    7.23
  -5  -3  -8   61.79    6.87
   5  -3   8   73.08    7.76
   5   3   8   57.40    7.35
  -5   3  -8   69.73    7.43
   5  -3   9   34.92    5.81
   5   3   9   29.63    5.54
   5  -3   9   34.34    5.71
   5   3   9   33.54    5.58
   5   3   9   29.85    5.18
   5  -3  10   47.47    5.77
   5   3  10   57.71    5.93
  -5   3 -10   47.70    6.20
   5  -3  10   54.58    5.99
   5   3  10   44.60    5.79
   5   3  10   47.31    5.56
   5  -3  11   -4.34    2.96
   5   3  11   -1.97    2.76
   5  -3  11    0.22    2.44
   5   3  11    1.53    2.33
   5   3  11    3.60    2.68
   5  -3  11    1.46    2.61
  -5   3 -11    1.48    2.57
   5   3  12    5.91    1.35
  -5  -4  13    8.94    2.39
  -5   4  13   12.60    2.34
  -5   4  12    9.30    3.30
  -5  -4  12   11.35    3.33
  -5  -4  12   14.21    3.27
  -5  -4  11   44.02    5.44
  -5   4  11   31.59    5.14
  -5  -4  11   29.97    4.76
  -5   4  11   29.36    4.62
  -5  -4  11   27.74    4.77
  -5   4  11   28.84    4.91
  -5   4  10   10.48    3.95
  -5  -4  10    6.88    3.84
  -5   4  10    5.45    4.30
  -5  -4  10    0.79    3.89
  -5   4  10    6.21    4.08
   5   4 -10    7.70    3.91
  -5   4  10   -9.07    5.34
  -5   4  10   12.22    5.02
  -5  -4  10    7.91    3.89
   5   4 -10    1.87    3.66
  -5   4   9   59.84    5.98
  -5  -4   9   55.91    6.39
  -5   4   9   58.44    7.17
  -5  -4   9   59.83    6.77
  -5   4   9   49.70    6.54
   5   4  -9   55.77    6.72
  -5  -4   9   83.26    7.95
  -5   4   9   69.27    6.71
  -5   4   9   74.10    7.89
  -5  -4   9   72.85    7.17
  -5   4   9   64.65    6.91
  -5  -4   9   70.64    6.83
  -5   4   9   65.91    6.89
  -5  -4   8  137.86   10.16
  -5   4   8  141.71   10.91
  -5   4   8  160.25   10.74
  -5  -4   8  148.04   10.51
   5   4  -8  156.54   10.70
  -5   4   8  131.38   10.96
  -5  -4   8  161.48   11.51
  -5   4   8  121.64    9.95
  -5   4   8  155.26   10.53
  -5   4   8  114.06    9.61
  -5  -4   8  148.85   10.99
   5  -4  -8  130.02    9.70
  -5  -4   8  171.54   10.93
  -5   4   8  147.74   10.47
  -5  -4   7   12.37    3.83
  -5   4   7   11.67    3.57
  -5  -4   7    3.64    3.45
  -5  -4   7   12.28    3.24
  -5   4   7    5.88    3.59
  -5   4   7    7.47    3.09
  -5   4   7   11.07    3.57
   5  -4  -7    4.98    3.06
  -5  -4   7    6.84    3.22
  -5   4   7    8.21    3.39
  -5  -4   7   11.65    3.57
  -5   4   7   13.65    3.64
   5  -4  -7    2.88    2.41
  -5   4   7    4.79    3.44
   5   4  -7    9.51    3.70
  -5   4   6  698.86   36.22
  -5  -4   6  718.76   36.40
   5   4  -6  683.24   36.00
  -5  -4   6  693.60   36.32
  -5   4   6  646.14   36.06
   5  -4  -6  667.32   35.55
   5  -4  -6  683.21   35.47
  -5  -4   6  717.32   36.36
  -5   4   6  665.97   36.14
  -5   4   6  658.94   36.53
  -5  -4   6  694.76   36.67
   5  -4  -5    7.97    2.46
  -5   4   5    5.52    2.41
  -5  -4   5    4.05    2.38
   5   4  -5    7.27    2.61
  -5  -4   5    4.71    2.34
  -5   4   5    5.55    2.48
  -5   4   5    5.36    2.80
  -5  -4   5    5.78    2.79
   5   4  -4   11.39    2.47
   5  -4  -4   10.50    2.45
  -5   4   4   10.64    2.43
  -5  -4   4   11.22    2.61
  -5   4   4    9.26    2.79
  -5  -4   4    8.53    2.69
  -5   4   3 1769.07   86.89
  -5  -4   3 1769.69   86.87
  -5  -4   3 1763.21   86.30
   5   4  -3 1815.17   86.33
   5  -4  -3 1761.85   86.07
   5   4  -3 1627.37   85.54
  -5  -4   3 1865.44   86.46
   5  -4  -2   77.18    4.83
  -5  -4   2   77.32    5.08
   5   4  -2   80.54    5.03
   5   4  -2   79.09    4.71
  -5  -4   2   89.83    5.27
  -5  -4   2   84.33    5.53
  -5   4   2   84.98    5.47
   5  -4  -1 5546.84  262.36
  -5  -4   1 5162.95  262.61
   5   4  -1 5193.32  262.42
  -5   4   1 5750.43  262.86
   5   4  -1 5311.22  262.53
  -5   4   1 4980.02  262.29
  -5  -4   1 5393.76  262.63
  -5   4   0  950.40   45.70
  -5  -4   0  827.44   45.55
  -5   4   0  895.49   45.39
  -5  -4   0  898.65   45.98
   5   4   0  895.62   45.67
  -5   4   0  943.62   45.27
   5  -4   0  896.81   45.68
  -5   4  -1    9.20    2.29
  -5  -4  -1    9.15    2.56
   5   4   1   12.42    2.69
   5  -4   1    7.22    2.21
  -5   4  -1    7.53    1.63
  -5  -4  -1    7.39    2.32
  -5   4  -1   11.43    2.23
  -5   4  -2  114.41    6.39
  -5   4  -2  118.96    7.30
  -5  -4  -2  109.18    7.44
  -5  -4  -2  116.23    7.41
  -5   4  -2  110.56    7.25
   5  -4   2  114.95    7.09
   5   4   2  111.27    7.69
   5   4   3  132.10    9.32
   5  -4   3  139.52    8.54
   5  -4   3  150.80    9.41
   5   4   3  140.02    9.23
  -5   4  -3  135.80    8.82
  -5  -4  -3  144.97    9.16
  -5   4  -3  141.90    9.08
   5   4   3  146.91    9.29
   5  -4   4   42.79    5.29
   5   4   4   40.13    5.02
   5   4   4   52.63    5.14
  -5  -4  -4   46.09    4.96
  -5   4  -4   58.09    5.12
  -5   4  -4   49.53    4.95
   5  -4   4   58.12    4.77
   5   4   4   47.61    5.15
   5  -4   5    1.05    3.14
   5   4   5   -0.34    2.85
   5  -4   5    1.63    2.48
   5  -4   5    3.12    3.23
   5   4   5    4.42    3.40
  -5   4  -5   -0.26    3.41
   5   4   5    1.63    2.72
  -5  -4  -5    4.65    2.99
   5  -4   5    2.48    2.79
  -5   4  -5   -0.31    3.00
   5  -4   6   -3.69    3.78
   5   4   6   -0.40    3.37
   5  -4   6   -0.42    3.54
   5   4   6   -4.82    3.80
   5  -4   6    0.26    2.56
  -5   4  -6   -2.80    4.11
   5   4   6   -1.49    3.06
   5  -4   6    0.80    3.53
   5   4   6   -5.14    3.86
  -5   4  -6   -0.37    3.45
  -5  -4  -6   -2.41    3.34
   5  -4   7  536.21   31.70
   5   4   7  562.02   31.43
   5  -4   7  575.76   31.71
   5   4   7  536.24   31.28
  -5   4  -7  520.56   30.57
   5  -4   7  617.12   31.83
   5   4   7  528.55   31.17
  -5  -4  -7  529.65   30.80
  -5   4  -7  572.82   31.42
  -5   4  -8  229.78   15.45
   5  -4   8  219.21   15.27
   5  -4   8  223.18   15.85
   5   4   8  233.90   15.78
   5  -4   8  246.71   16.01
   5   4   8  265.48   16.01
   5  -4   8  232.91   15.82
   5   4   8  246.64   15.75
  -5  -4  -8  209.94   15.20
  -5  -4  -8  203.18   15.12
  -5   4  -8  239.05   15.80
   5  -4   9    5.36    4.43
   5  -4   9   -2.41    3.72
   5   4   9    1.58    3.71
   5   4   9   -2.39    3.61
   5  -4   9   -2.49    3.61
   5   4   9   -2.79    3.40
   5  -4  10   -0.93    3.04
   5   4  10   -2.43    3.09
   5   4  10    0.27    3.09
   5  -4  10    3.82    3.03
   5   4  10    3.03    2.81
  -5   4 -10   -3.93    4.22
   5  -4  11    2.24    2.12
  -5   4 -11    0.96    2.69
   5   4  11    3.68    2.34
   5  -4  11    3.08    2.42
   5  -4  11   -1.17    2.31
  -5  -5  13    7.52    2.12
  -5   5  13    2.83    2.14
  -5   5  12   30.08    4.06
  -5  -5  12   24.33    3.50
  -5  -5  12   32.14    4.32
  -5  -5  11    1.28    3.27
  -5  -5  11    2.87    3.05
  -5  -5  11    3.44    3.25
  -5   5  11   -2.40    3.67
  -5  -5  10    4.08    3.69
  -5   5  10    2.15    3.50
  -5  -5  10    2.88    3.56
  -5   5  10    6.18    3.62
   5   5 -10   -4.62    4.69
  -5  -5  10    5.14    3.44
  -5  -5   9  122.76    9.10
  -5   5   9  108.01    8.70
  -5  -5   9  117.24    9.41
  -5   5   9  100.39    8.97
   5   5  -9  108.80    9.38
  -5  -5   9  104.54    9.09
  -5   5   9  135.85   10.37
  -5   5   9  106.54    9.01
  -5  -5   9  114.30    9.51
  -5   5   9  119.58    9.43
  -5  -5   8   15.01    4.06
  -5   5   8   12.67    3.86
  -5  -5   8   24.33    5.07
  -5   5   8   11.12    4.50
  -5  -5   8   22.93    4.10
  -5   5   8   19.99    4.57
  -5   5   8   23.17    4.36
  -5   5   8   11.66    3.90
   5   5  -8   20.63    4.64
  -5  -5   8   20.43    4.40
  -5   5   8   21.72    5.08
   5  -5  -8   19.62    4.04
  -5  -5   8   15.13    4.27
  -5   5   8   11.58    4.26
  -5  -5   7    7.46    3.08
  -5   5   7    2.66    2.58
  -5  -5   7    1.44    2.63
  -5   5   7    6.43    2.87
  -5   5   7    0.91    2.70
  -5   5   7    2.62    3.24
  -5  -5   7    4.32    3.07
  -5   5   7    3.85    2.95
  -5   5   7    4.34    3.41
  -5  -5   7    2.65    2.76
  -5  -5   7    2.50    3.20
   5  -5  -7    6.99    3.00
  -5   5   7   -0.37    3.35
   5   5  -7   -2.09    3.40
  -5  -5   6  135.28    9.13
  -5   5   6  124.54    8.91
   5  -5  -6  120.68    8.45
  -5  -5   6  134.02    9.09
  -5   5   6  145.67    9.04
  -5   5   6  138.76    9.47
   5   5  -6  124.45    8.88
  -5  -5   6  134.97    9.40
   5   5  -5    7.69    2.75
  -5  -5   5    5.14    2.43
  -5   5   5    3.64    2.19
   5  -5  -5    4.56    2.61
  -5  -5   5    4.21    2.37
  -5   5   5    7.76    2.42
  -5   5   5    4.60    2.69
  -5  -5   5    8.59    2.97
   5   5  -4  681.50   35.80
  -5   5   4  721.47   35.84
  -5  -5   4  721.11   36.01
   5  -5  -4  685.23   35.50
  -5  -5   4  656.42   36.10
  -5   5   4  698.44   36.18
  -5  -5   3 1540.97   82.21
  -5   5   3 1717.43   82.36
   5   5  -3 1596.51   81.94
   5  -5  -3 1638.86   81.74
  -5  -5   3 1637.42   82.03
  -5  -5   3 1687.01   81.90
  -5   5   2  193.05   10.48
  -5  -5   2  168.72   10.31
   5   5  -2  178.68    9.75
  -5  -5   2  180.56   10.34
   5  -5  -2  191.54   10.06
   5   5  -2  190.93   10.28
  -5  -5   2  177.03   10.11
   5   5  -1  712.36   37.78
  -5  -5   1  727.93   37.81
   5  -5  -1  818.40   37.74
  -5  -5   1  721.87   38.02
   5   5  -1  703.05   37.82
  -5   5   1  789.09   38.28
   5   5   0   39.34    3.69
  -5   5   0   39.67    3.65
  -5  -5   0   40.26    3.75
   5  -5   0   41.80    3.33
  -5   5   0   36.02    2.91
  -5  -5   0   39.67    3.79
   5  -5   0   46.02    3.71
  -5   5  -1  498.55   24.90
  -5   5  -1  511.28   25.88
  -5  -5  -1  469.09   25.73
  -5   5  -1  489.35   25.46
  -5  -5  -1  490.41   25.92
   5  -5   1  481.38   25.56
   5   5   1  504.77   26.08
  -5   5  -2  151.75    8.02
   5   5   2  148.05    9.59
  -5   5  -2  154.81    9.25
  -5  -5  -2  135.93    9.14
  -5   5  -2  156.39    9.10
  -5  -5  -2  144.04    9.25
   5  -5   2  151.13    8.88
   5   5   2  158.45    9.67
   5  -5   3 1154.58   58.68
   5  -5   3 1189.76   59.52
   5   5   3 1113.39   59.30
  -5   5  -3 1133.47   59.04
  -5  -5  -3 1178.08   59.23
  -5  -5  -3 1112.20   59.11
  -5   5  -3 1199.48   59.23
   5   5   3 1205.43   59.62
   5   5   4  933.09   44.11
   5  -5   4  833.10   42.91
  -5  -5  -4  803.82   43.48
  -5  -5  -4  826.94   43.49
  -5   5  -4  827.63   43.59
   5   5   4  790.28   43.73
   5  -5   4  836.10   43.97
  -5   5  -4  835.77   43.47
   5  -5   4  865.46   44.10
   5   5   4  805.38   43.69
   5  -5   5    3.38    3.34
   5   5   5    0.99    3.03
  -5  -5  -5    7.59    3.84
   5  -5   5    4.37    2.56
   5   5   5    4.28    2.74
   5  -5   5    3.11    2.90
   5   5   5    7.03    3.26
  -5   5  -5    9.14    3.96
  -5   5  -5    5.90    3.32
   5  -5   5    2.92    2.76
  -5  -5  -5    8.08    3.31
   5  -5   6   60.86    7.13
   5   5   6   59.41    6.71
   5  -5   6   74.74    7.00
   5   5   6   65.13    6.64
   5   5   6   65.89    6.49
   5  -5   6   56.57    6.93
   5   5   6   50.27    6.49
  -5   5  -6   75.07    7.25
  -5  -5  -6   69.17    6.69
  -5  -5  -6   71.13    6.99
  -5   5  -6   72.86    6.99
  -5  -5  -7    5.74    4.27
   5  -5   7   18.40    4.56
   5   5   7   14.16    4.28
   5  -5   7   11.29    4.73
   5   5   7    9.92    4.24
   5  -5   7   10.88    4.75
   5   5   7    5.29    4.03
  -5   5  -7   22.95    5.65
  -5   5  -7    8.35    4.46
  -5  -5  -7   10.25    3.96
   5   5   8   -4.15    3.40
  -5  -5  -8   -3.18    4.89
   5  -5   8    2.20    3.37
   5   5   8   -0.84    3.30
  -5   5  -8   10.92    5.03
   5  -5   8   -1.72    3.77
   5   5   8    0.41    3.41
  -5   5  -8    0.43    3.59
   5  -5   8   -0.40    4.26
  -5  -5  -8    1.47    3.08
   5  -5   8    4.54    3.88
   5   5   8    0.40    3.45
   5  -5   9    8.19    4.39
   5   5   9    9.12    3.30
   5  -5   9    5.96    3.56
   5   5   9    4.38    3.49
   5  -5   9    6.82    3.78
   5   5   9   -1.40    3.43
   5   5  10    8.50    3.10
   5  -5  10    5.75    2.76
  -5   5 -10    1.49    4.20
   5  -5  10    3.69    2.72
  -5   5 -11   27.06    3.70
   5   5  11   24.93    3.09
  -5   6  13    5.13    1.86
  -5  -6  13   11.23    1.90
  -5  -6  12   65.95    5.26
  -5  -6  12   81.46    6.06
  -5  -6  11    7.36    3.54
  -5  -6  11    9.49    3.55
  -5  -6  10   35.34    5.21
  -5  -6  10   38.94    5.32
  -5  -6  10   41.29    5.37
  -5   6   9   43.79    5.58
  -5   6   9   33.62    4.89
  -5   6   9   27.59    4.33
  -5  -6   9   25.40    5.08
  -5   6   9   17.91    4.92
  -5  -6   9   42.41    5.51
   5   6  -9   36.90    5.40
  -5  -6   9   38.99    5.42
  -5   6   9   41.79    5.12
   5   6  -8   35.70    5.68
  -5  -6   8   62.52    5.78
  -5   6   8   46.42    5.40
  -5   6   8   42.23    5.72
  -5   6   8   47.82    6.09
  -5   6   8   37.65    5.53
  -5   6   8   29.98    5.15
  -5  -6   8   52.15    5.87
  -5  -6   8   43.10    6.06
  -5   6   8   47.92    6.21
   5  -6  -8   44.38    5.46
  -5  -6   8   46.30    5.52
  -5   6   8   45.89    5.42
   5   6  -7    9.14    3.75
  -5  -6   7    6.90    3.13
  -5   6   7    7.31    3.06
  -5  -6   7    9.76    3.21
  -5   6   7   11.41    3.66
  -5   6   7    8.53    3.76
  -5   6   7   10.55    3.69
  -5   6   7    4.33    3.70
   5  -6  -7   10.01    3.42
  -5   6   7   12.98    4.19
  -5   6   7    4.56    3.55
  -5  -6   7   13.01    3.38
  -5  -6   7    7.59    3.47
  -5  -6   7    9.34    3.43
  -5   6   7    8.80    3.23
  -5  -6   6  311.51   17.86
  -5   6   6  290.67   17.54
  -5   6   6  324.09   18.36
  -5  -6   6  288.91   17.86
  -5  -6   6  339.63   17.93
  -5   6   6  325.50   17.68
   5  -6  -6  298.20   17.39
  -5   6   6  304.33   18.02
   5   6  -6  318.55   17.98
  -5   6   5    5.91    2.16
  -5  -6   5    4.33    2.32
  -5  -6   5   12.66    2.74
  -5   6   5    5.71    2.33
  -5  -6   5   10.30    2.85
  -5   6   5    8.60    2.65
   5  -6  -5   13.18    2.59
   5   6  -5    5.21    2.81
  -5   6   4   70.33    5.26
  -5  -6   4   60.78    5.12
   5  -6  -4   62.48    5.00
   5   6  -4   70.48    5.30
   5   6  -3  313.37   17.94
   5  -6  -3  340.99   17.78
  -5  -6   3  332.61   18.12
  -5  -6   3  332.16   17.62
  -5   6   3  363.89   18.11
  -5  -6   3  318.03   17.91
   5   6  -2   65.54    4.87
  -5  -6   2   60.22    4.92
   5  -6  -2   68.10    4.69
  -5  -6   2   63.72    4.51
  -5  -6   2   61.53    4.54
  -5   6   2   69.47    4.69
   5   6  -1 1711.18   88.27
  -5   6   1 1916.33   88.80
  -5   6   1 1836.73   88.10
  -5  -6   1 1646.84   87.93
  -5  -6   1 1752.51   88.00
   5  -6  -1 1783.44   88.19
  -5  -6   1 1759.51   88.40
  -5   6   0    0.20    1.18
   5  -6   0    1.78    2.08
  -5   6   0   -0.17    2.37
  -5  -6   0    0.61    2.50
   5  -6   0    0.25    2.04
   5  -6   1  576.07   30.39
  -5   6  -1  608.09   30.90
  -5   6  -1  605.16   30.18
  -5  -6  -1  589.57   30.74
  -5  -6  -1  561.38   30.68
  -5  -6  -2   56.70    4.95
  -5   6  -2   51.71    4.32
  -5  -6  -2   45.18    4.43
  -5   6  -2   59.29    4.78
   5   6   2   52.57    5.09
   5  -6   2   53.16    4.25
   5  -6   3 1720.84   84.40
   5   6   3 1546.81   84.05
   5  -6   3 1606.61   83.53
  -5  -6  -3 1701.03   84.12
  -5  -6  -3 1692.12   84.37
  -5   6  -3 1703.70   84.08
   5   6   3 1618.46   84.07
   5   6   3 1798.89   84.89
  -5   6  -3 1660.33   84.21
   5   6   4   18.31    3.83
  -5   6  -4    9.80    3.49
  -5  -6  -4   15.91    3.75
  -5   6  -4   15.10    3.26
  -5  -6  -4   17.94    3.29
   5  -6   4   11.23    2.63
   5  -6   4   12.09    3.22
   5   6   4    7.60    2.95
   5  -6   4   15.56    3.42
   5   6   4   14.93    3.28
   5   6   5  221.90   13.87
   5  -6   5  239.45   14.10
   5   6   5  207.48   13.50
   5  -6   5  244.51   14.00
   5   6   5  197.60   13.29
  -5  -6  -5  210.77   13.15
  -5  -6  -5  197.97   13.49
  -5   6  -5  242.57   13.84
  -5   6  -5  202.28   13.39
   5   6   5  199.35   13.42
   5  -6   5  231.72   13.97
   5  -6   5  195.15   13.33
  -5   6  -5  197.27   13.35
   5   6   6    1.81    3.39
  -5   6  -6    3.05    4.30
   5  -6   6    0.38    3.87
   5   6   6   -5.00    3.98
  -5  -6  -6    4.98    4.07
   5  -6   6   -2.20    3.99
   5   6   6   -3.53    3.83
   5  -6   6   -2.30    3.95
   5   6   6    2.49    3.68
  -5   6  -6    2.80    2.98
  -5   6  -6    6.65    3.75
  -5  -6  -6    1.58    3.06
   5   6   6    4.75    3.11
   5  -6   7  293.47   16.65
   5   6   7  248.22   15.81
   5  -6   7  270.56   16.60
   5   6   7  209.25   15.55
  -5   6  -7  246.25   16.05
   5   6   7  219.66   15.16
   5  -6   7  262.43   14.92
  -5  -6  -7  211.35   15.42
  -5  -6  -7  253.07   16.16
  -5   6  -7  257.62   16.30
   5  -6   7  274.04   16.29
   5   6   7  250.01   15.80
  -5  -6  -8   18.58    4.98
   5  -6   8   16.90    4.30
   5   6   8   17.04    4.03
   5  -6   8   22.22    4.73
   5   6   8   18.48    4.02
   5   6   8   18.52    4.06
  -5   6  -8    1.85    4.95
  -5   6  -8   16.89    4.33
   5  -6   8   14.20    4.59
   5  -6   9    1.59    2.77
   5   6   9    2.24    3.00
   5  -6   9    3.67    3.11
   5  -6   9   -0.71    3.90
   5  -6  10   17.63    3.10
   5   6  10   24.45    3.37
   5  -6  10   12.40    3.03
  -5   6 -10   21.59    4.80
  -5   6 -11    4.13    2.49
   5   6  11    6.83    1.89
  -5  -7  12    7.38    2.59
  -5  -7  11  278.19   16.99
  -5  -7  11  307.90   17.50
  -5   7  11  301.33   17.11
  -5  -7  10   54.21    5.89
  -5  -7  10   49.36    5.91
  -5   7  10   50.22    5.99
  -5   7   9   59.46    6.57
  -5   7   9   66.58    6.40
  -5  -7   9   63.69    6.60
   5   7  -9   65.52    6.89
  -5  -7   9   71.30    6.83
  -5   7   9   72.64    6.97
   5   7  -9   68.06    7.53
  -5  -7   8   99.53    8.27
  -5   7   8  103.22    8.16
   5   7  -8  104.18    8.77
  -5  -7   8   89.50    8.10
  -5   7   8   76.93    7.81
  -5  -7   8  120.74    8.89
  -5   7   8  118.11    8.73
  -5   7   8   97.31    8.32
  -5   7   8  112.92    8.96
  -5  -7   7   26.46    4.28
  -5   7   7   27.02    4.70
  -5   7   7   20.54    4.35
  -5   7   7   18.79    4.24
  -5   7   7   19.85    4.43
  -5  -7   7   16.38    3.96
  -5  -7   7    8.86    3.58
  -5   7   7   14.55    3.68
   5  -7  -7   16.69    3.90
   5   7  -7   17.40    4.25
  -5  -7   7   15.61    3.70
  -5   7   7   10.42    3.33
  -5   7   6  429.86   23.78
  -5   7   6  429.75   24.22
   5   7  -6  432.89   23.73
   5  -7  -6  401.20   23.15
  -5  -7   6  436.97   23.43
  -5  -7   6  413.32   24.02
  -5  -7   6  429.54   23.27
   5   7  -5  137.96    9.01
   5  -7  -5  129.19    8.65
   5   7  -4  124.80    8.38
   5  -7  -4  127.23    8.13
  -5  -7   4  124.56    8.08
  -5   7   4  133.78    8.22
   5   7  -3  420.68   22.95
   5  -7  -3  451.17   22.74
  -5  -7   3  432.18   23.07
  -5   7   3  433.70   22.59
  -5  -7   3  406.88   22.48
  -5  -7   2  759.54   38.20
   5  -7  -2  821.68   37.91
   5   7  -2  700.15   37.95
  -5   7   2  771.48   37.53
  -5  -7   2  686.36   37.35
  -5  -7   2  710.62   37.34
   5  -7  -1   64.10    4.67
  -5  -7   1   58.37    4.83
  -5  -7   1   52.49    4.13
   5   7  -1   57.75    4.64
  -5   7   1   71.67    5.30
  -5  -7   1   41.94    3.70
  -5   7   1   56.73    4.00
   5  -7   0    8.22    2.58
  -5  -7   0    6.85    2.95
   5  -7   0    8.35    2.38
  -5   7   0    9.02    2.73
  -5  -7  -1  169.39    9.97
  -5   7  -1  142.29    8.70
   5  -7   1  152.29    9.24
  -5   7  -1  176.82   10.14
   5   7   2  491.37   26.54
  -5   7  -2  497.45   26.20
   5  -7   2  463.64   25.31
  -5  -7  -2  494.48   26.10
  -5   7  -2  473.62   25.35
  -5  -7  -2  502.33   25.80
   5  -7   3  227.81   13.12
   5   7   3  215.48   12.79
   5   7   3  247.58   14.11
  -5   7  -3  205.08   13.24
   5  -7   3  203.62   12.40
  -5  -7  -3  215.84   13.37
  -5   7  -3  239.36   13.09
  -5  -7  -3  232.71   12.99
  -5  -7  -4  272.13   15.25
  -5  -7  -4  254.58   15.89
  -5   7  -4  292.48   15.60
  -5   7  -4  266.13   16.09
  -5   7  -4  279.89   15.80
   5   7   4  230.44   15.15
   5  -7   4  251.26   15.68
   5   7   4  308.93   16.71
   5   7   4  211.73   15.18
   5  -7   4  295.27   15.76
   5   7   4  252.24   15.14
   5  -7   5    6.39    3.26
   5   7   5   13.06    3.21
  -5   7  -5   13.79    3.78
  -5  -7  -5   12.71    4.40
   5   7   5    7.35    3.91
  -5   7  -5    7.60    3.88
   5   7   5   11.15    2.99
   5  -7   5    8.80    3.20
  -5   7  -5   14.70    3.65
   5  -7   5   11.88    3.84
  -5  -7  -5    8.31    3.07
   5  -7   5   11.29    3.38
   5   7   5    8.38    3.21
   5   7   5    4.89    4.03
   5  -7   6    6.70    3.24
   5   7   6    5.14    2.98
   5   7   6    3.71    2.93
  -5  -7  -6    3.74    4.26
  -5   7  -6   12.44    3.68
   5   7   6    5.82    3.70
  -5   7  -6   -0.70    4.65
  -5   7  -6    5.41    3.46
   5  -7   6    0.35    3.28
   5   7   6    2.55    3.11
   5  -7   6    5.35    3.41
   5   7   6    7.00    3.07
   5  -7   7   94.85    8.34
   5   7   7   95.04    8.20
  -5   7  -7  103.21    9.07
   5  -7   7  106.97    8.79
   5   7   7   85.70    7.95
  -5  -7  -7  105.37    9.30
  -5   7  -7  105.91    9.01
   5  -7   7  115.67    8.00
   5   7   7   99.09    8.05
   5  -7   8   17.62    4.91
   5   7   8   13.87    3.62
   5  -7   8   16.96    3.82
   5  -7   8   13.08    2.91
   5  -7   8   10.27    3.54
   5   7   9   18.52    3.44
   5  -7   9   17.79    3.25
   5  -7   9   16.65    3.38
   5  -7   9   20.36    4.53
  -5  -7  -9   21.45    3.72
   5   7  10   26.31    3.32
   5   7  10   24.83    3.98
  -5   7 -10   35.52    5.21
  -5   7 -11  115.25    7.22
  -5   8  12   19.30    2.92
  -5  -8  12   23.89    3.13
  -5  -8  11   35.43    4.28
  -5  -8  11   34.56    4.66
  -5   8  10  199.38   12.44
  -5   8  10  178.40   12.08
  -5  -8  10  198.20   12.63
   5   8  -9   25.35    5.13
  -5  -8   9   29.96    5.07
  -5   8   9   34.18    5.32
  -5   8   9   33.23    5.02
  -5   8   9   24.58    4.63
   5   8  -8  223.20   15.78
  -5   8   8  263.08   15.83
  -5  -8   8  261.67   15.92
  -5   8   8  264.15   15.94
  -5   8   8  244.85   15.96
  -5  -8   8  251.64   15.87
   5  -8  -7   51.15    5.74
  -5  -8   7   59.18    6.18
  -5  -8   7   66.90    5.99
  -5   8   7   51.55    6.02
  -5   8   7   55.14    6.49
  -5   8   7   44.09    6.19
   5   8  -7   55.47    6.23
   5   8  -6   -0.62    3.07
   5  -8  -6    1.00    3.07
  -5  -8   6   -1.71    3.86
  -5   8   6   -3.16    3.39
  -5   8   6    0.30    3.13
   5   8  -5   24.12    4.02
   5  -8  -5   25.39    3.87
  -5  -8   5   21.99    4.33
  -5   8   5   27.48    4.08
  -5   8   5   25.22    4.31
   5  -8  -4  195.10   11.47
   5   8  -4  185.29   11.70
   5  -8  -3  646.32   32.99
  -5  -8   3  636.67   33.36
   5   8  -3  608.51   33.18
  -5  -8   2    3.32    2.70
   5  -8  -2    7.16    2.68
  -5  -8   2    4.08    1.77
   5   8  -2    7.05    2.67
  -5  -8   1  396.51   23.21
   5  -8  -1  512.19   24.10
  -5  -8   1  465.63   24.28
   5   8  -1  435.83   24.10
  -5   8   1  490.90   24.77
   5  -8   0 2778.07  146.96
  -5  -8   0 2970.20  147.52
   5  -8   0 3094.81  147.37
  -5   8   0 3005.96  147.82
   5  -8   1  172.67   10.83
  -5  -8  -1  211.03   11.80
  -5   8  -1  192.48   11.84
  -5   8  -2  134.49    8.91
   5  -8   2  125.27    7.87
  -5  -8  -2  141.18    8.90
  -5   8  -2  117.71    7.62
   5  -8   3  362.33   20.77
  -5   8  -3  386.93   20.86
   5   8   3  406.88   21.49
   5  -8   3  338.16   19.40
  -5  -8  -3  348.62   20.55
  -5   8  -3  369.16   19.92
  -5  -8  -3  378.50   20.08
  -5  -8  -3  343.82   20.87
  -5   8  -3  374.11   21.26
   5   8   4   40.39    6.06
   5   8   4   52.36    5.94
  -5   8  -4   53.50    5.60
  -5   8  -4   38.74    4.58
   5  -8   4   55.81    5.73
  -5  -8  -4   47.43    5.82
  -5   8  -4   42.75    5.59
   5   8   5   26.58    5.79
  -5  -8  -5   35.64    5.46
   5   8   5   38.25    5.59
  -5   8  -5   41.35    5.38
  -5   8  -5   41.11    4.95
   5  -8   5   43.69    5.60
  -5   8  -5   37.74    5.27
   5   8   6   90.47    8.47
  -5   8  -6   77.29    7.55
  -5   8  -6   90.26    8.05
  -5  -8  -6   97.43    8.52
  -5   8  -6  100.57    8.05
  -5  -8  -7  433.10   23.84
   5   8   7  404.76   22.97
  -5   8  -7  443.09   23.26
  -5   8  -7  398.26   23.98
  -5  -8  -7  405.61   24.12
  -5   8  -7  382.86   23.88
   5  -8   8   34.47    3.93
   5   8   8   30.45    4.02
   5  -8   8   29.17    5.38
  -5  -8  -8   21.02    4.51
   5  -8   9   46.46    5.56
  -5   8  -9   41.92    6.29
   5   8   9   25.90    3.79
  -5   8 -10   27.58    4.49
   5   8  10   18.48    3.39
   5   8  10   19.82    2.47
  -5   8 -11   98.99    5.96
  -5   9  12   88.07    5.62
  -5  -9  12   96.26    6.02
  -5   9  11    0.37    2.80
  -5  -9  11    1.82    2.58
  -5  -9  11    2.92    2.17
  -5   9  10   47.99    4.96
  -5  -9  10   35.45    4.67
  -5   9   9  145.30   10.05
  -5   9   9  144.98   10.42
  -5   9   9  124.49    9.95
  -5  -9   9  147.58   10.30
   5   9  -8   89.12    8.56
  -5  -9   8   89.81    8.17
  -5  -9   8  114.69    8.72
  -5   9   8  111.21    8.46
  -5   9   8  105.71    8.81
  -5   9   8  105.94    8.95
   5   9  -7  324.88   19.24
   5   9  -7  266.45   18.57
  -5  -9   7  320.35   18.98
  -5   9   7  335.21   18.84
  -5  -9   7  305.25   18.96
  -5   9   7  325.82   19.27
  -5   9   7  348.76   19.57
   5  -9  -6  119.07    9.51
  -5   9   6  152.53   10.07
   5   9  -6  151.90   10.42
  -5   9   6  148.82   10.70
  -5  -9   6  128.68   10.51
  -5  -9   5  116.95    9.78
  -5   9   5  144.95    9.19
   5  -9  -5  120.78    8.94
   5   9  -5  125.97    9.28
  -5  -9   4   30.86    4.92
  -5   9   4   21.76    3.91
   5  -9  -4   30.35    4.05
   5   9  -4   24.22    4.06
  -5  -9   3  444.87   24.80
   5  -9  -3  475.87   24.49
   5   9  -3  432.79   24.64
  -5  -9   2  142.41    9.83
   5   9  -2  135.09    9.70
   5  -9  -1   39.00    4.30
  -5  -9   1   48.90    4.83
   5   9  -1   33.92    4.21
  -5   9   1   44.11    4.81
  -5  -9   1   32.47    3.23
  -5  -9   0  400.78   20.75
   5  -9   0  388.16   20.48
  -5   9   0  407.83   21.13
   5  -9   0  350.22   19.89
  -5  -9   0  339.12   19.47
   5  -9   1   49.42    4.39
  -5  -9  -1   52.17    5.29
  -5   9  -1   44.69    5.00
   5   9   1   52.02    5.34
  -5   9  -2  305.29   16.60
  -5  -9  -2  291.34   16.36
  -5  -9  -2  265.99   16.66
   5  -9   2  254.07   15.00
   5   9   2  269.32   17.51
   5  -9   2  279.87   16.41
  -5   9  -2  271.25   16.80
   5   9   3   87.16    8.69
  -5   9  -3   96.89    8.30
  -5   9  -3   96.92    7.73
  -5  -9  -3   96.38    8.15
   5  -9   3  101.85    7.91
  -5  -9  -3   93.97    7.84
   5   9   4   28.54    5.86
   5   9   4   47.79    6.16
  -5   9  -4   48.94    5.92
  -5   9  -4   56.04    6.17
  -5  -9  -4   49.72    6.03
   5  -9   4   52.94    5.82
  -5  -9  -4   41.82    5.79
   5   9   5  330.70   21.64
  -5   9  -5  386.57   21.62
  -5   9  -5  369.40   21.39
  -5  -9  -5  347.01   21.18
   5   9   5  384.39   21.96
  -5  -9  -5  347.38   21.19
   5   9   6   76.00    7.43
  -5  -9  -6   77.38    7.92
  -5   9  -6   77.95    7.64
  -5  -9  -6   71.73    7.44
   5   9   6   81.91    7.91
  -5   9  -6   92.23    7.63
  -5   9  -7   19.38    3.79
  -5  -9  -7   17.64    4.35
   5  -9   8   30.33    3.70
   5   9   8   24.24    3.53
  -5  -9  -8   23.46    4.14
   5  -9   8   37.09    5.31
   5   9   9    1.53    2.29
   5  -9   9    5.41    3.55
   5   9  10  176.00   11.53
  -5   9 -10  245.97   12.42
  -5 -10  12    4.56    1.32
  -5  10  11   73.93    5.33
  -5  10  10   93.76    6.94
  -5 -10  10   87.71    6.87
  -5  10   9  238.72   15.00
  -5  10   9  237.20   14.75
  -5 -10   9  253.65   15.07
  -5  10   9  236.18   14.51
  -5 -10   8   19.09    4.25
  -5  10   8   10.88    4.43
  -5  10   8   18.21    4.55
  -5 -10   8   20.74    4.23
  -5  10   8   15.24    4.05
  -5  10   7   28.66    5.43
   5  10  -7   17.15    4.69
  -5 -10   7   26.64    4.59
  -5  10   7   32.39    4.77
  -5 -10   7   31.06    4.86
   5  10  -7   22.37    4.70
  -5  10   7   22.47    5.23
   5  10  -6   86.51    7.96
  -5 -10   6   95.71    8.71
   5 -10  -6   73.60    7.24
  -5  10   6   97.58    7.70
  -5  10   6  106.11    8.73
  -5 -10   5    9.57    4.51
   5 -10  -5   11.45    3.65
  -5  10   5   -2.45    4.25
   5  10  -5   11.91    3.96
  -5  10   4   11.41    3.83
   5 -10  -4   14.15    3.46
  -5  10   4    4.37    3.50
   5  10  -4   11.29    3.60
  -5  10   4    6.93    3.42
  -5 -10   4    9.54    4.24
  -5 -10   3   15.90    3.74
   5 -10  -3   14.50    3.48
   5  10  -3   17.63    3.53
   5  10  -3   13.61    4.19
  -5  10   3   15.67    4.17
   5  10  -2   39.91    4.99
  -5 -10   2   45.45    5.26
   5 -10  -2   48.55    4.96
  -5  10   2   52.67    5.88
   5  10  -2   52.57    6.35
  -5 -10   1   76.95    7.43
   5 -10  -1   99.72    7.07
  -5 -10   1   81.28    6.90
   5  10  -1   73.49    6.75
  -5  10   1   99.80    7.44
  -5  10   1   89.54    7.79
   5  10  -1   84.34    8.08
  -5 -10   0  853.94   46.90
  -5  10   0 1016.12   49.02
   5  10   0  987.66   50.07
   5 -10   0  849.00   47.41
  -5  10   0  925.66   48.83
  -5 -10   0  971.21   48.95
  -5 -10   0  956.97   48.45
   5 -10   0 1037.07   48.44
  -5 -10  -1  152.65    9.71
  -5 -10  -1  130.73    9.86
   5 -10   1  127.28    9.44
  -5  10  -1  131.12    9.45
   5 -10   1  108.62    8.13
  -5  10  -1  149.16   10.10
   5  10   1  129.97    9.63
   5  10   2  105.72    9.99
   5  10   2  123.49    9.13
   5 -10   2  111.76    8.96
  -5  10  -2  120.62    9.01
  -5 -10  -2  116.80    9.22
  -5 -10  -2  117.36    8.92
  -5  10  -3   69.16    7.04
   5  10   3   56.70    7.36
   5 -10   3   67.45    6.69
  -5  10  -3   60.96    6.55
  -5 -10  -3   69.89    6.96
  -5 -10  -3   64.41    6.88
  -5 -10  -4    2.44    4.03
  -5 -10  -4    6.56    4.24
  -5  10  -4    4.25    3.97
   5 -10   4    1.81    3.94
  -5  10  -4   -2.56    3.96
   5  10   4    6.19    4.13
   5  10   4    0.89    4.37
  -5 -10  -5  224.31   15.20
  -5  10  -5  278.42   15.79
  -5 -10  -5  228.53   15.23
   5  10   5  231.53   15.63
  -5  10  -5  246.28   15.53
   5  10   5  211.32   15.53
  -5 -10  -6  109.33    9.32
   5  10   6  126.14   10.09
  -5  10  -6  129.27    9.50
  -5 -10  -6  121.65    9.74
  -5  10  -6  112.76    9.65
  -5  10  -7  284.48   15.73
  -5 -10  -7  237.06   15.69
   5  10   8   20.97    4.44
   5 -10   8   18.84    3.13
   5 -10   8   22.11    4.48
  -5  10  -8   20.92    5.29
   5 -10   9    5.48    3.26
  -5  11  11  113.28    6.81
  -5  11  10   62.86    4.96
  -5 -11  10   54.21    4.80
  -5 -11   9    7.95    3.30
  -5  11   9    8.68    3.29
  -5 -11   9    6.76    3.01
  -5  11   9    9.18    3.58
  -5 -11   8   10.38    3.58
  -5  11   8    8.15    4.01
  -5  11   8    9.20    3.51
  -5 -11   8    8.09    3.46
  -5  11   8   11.61    4.07
  -5 -11   7  117.25    8.88
  -5  11   7  106.15    8.29
  -5 -11   7  122.93    9.13
   5  11  -7   98.46    8.85
   5  11  -7   93.58    8.55
  -5  11   7  116.62    9.54
  -5  11   7  122.36    9.62
   5  11  -7   90.42    8.56
   5  11  -6   -0.80    3.99
   5  11  -6   -4.46    3.78
  -5 -11   6    3.62    4.54
   5 -11  -5  189.42   12.98
   5  11  -5  193.52   13.55
  -5  11   5  221.24   13.14
  -5  11   5  235.13   14.34
  -5 -11   5  196.01   14.17
  -5 -11   4    5.91    3.01
   5  11  -4   11.01    3.72
   5 -11  -4   11.23    3.52
   5  11  -3    7.33    3.26
  -5  11   3   12.36    4.11
   5  11  -3    6.54    4.19
   5 -11  -3   17.00    3.67
  -5 -11   3    4.70    3.49
  -5  11   2  366.77   22.82
  -5  11   2  468.26   24.47
   5  11  -2  405.18   24.28
   5  11  -2  386.48   22.94
  -5 -11   2  406.27   23.17
  -5 -11   2  406.23   23.75
   5 -11  -2  441.37   22.92
   5  11  -1  567.22   32.68
  -5  11   1  627.00   33.44
  -5 -11   1  593.63   32.89
  -5 -11   1  595.10   33.53
   5 -11  -1  661.59   32.80
  -5  11   1  607.24   32.78
   5  11  -1  601.69   34.27
  -5  11   1  609.45   33.18
  -5  11   0  106.18    8.51
  -5 -11   0   98.11    8.43
  -5 -11   0  113.84    8.25
   5 -11   0  104.26    7.86
   5  11   0   92.93    7.96
   5  11   0   93.88    9.25
   5 -11   0   87.90    6.92
  -5  11   0  106.14    8.24
   5 -11   1   31.08    5.61
  -5  11  -1   37.39    5.65
   5  11   1   49.70    6.01
  -5  11  -1   31.58    5.45
  -5 -11  -1   50.02    5.74
  -5 -11  -1   55.86    6.30
  -5 -11  -2  161.13   12.07
  -5 -11  -2  179.72   12.00
   5 -11   2  191.26   12.22
  -5  11  -2  201.00   12.33
   5  11   2  185.30   12.32
   5  11   2  181.10   13.30
   5 -11   3    3.25    3.73
  -5  11  -3    4.39    4.14
   5  11   3    5.61    4.63
   5  11   3    2.81    3.56
  -5  11  -3   -1.49    3.84
  -5 -11  -3    3.45    3.90
  -5 -11  -3    2.15    3.98
  -5 -11  -4    8.98    4.27
   5 -11   4    7.10    3.73
  -5  11  -4   10.38    4.14
  -5 -11  -4   13.96    4.40
  -5  11  -4   10.34    4.41
   5  11   4   12.62    4.98
   5  11   5   -4.06    4.41
   5  11   5   -3.36    3.71
  -5  11  -5   -0.39    3.40
  -5  11  -5    0.75    3.81
  -5 -11  -5   -2.41    3.91
  -5 -11  -5    1.46    3.92
   5  11   6   55.99    6.63
  -5 -11  -6   57.75    6.48
  -5  11  -7   15.93    5.40
  -5  11  -7   27.29    3.94
  -5 -11  -7   14.45    3.65
   5  11   7   24.50    4.67
   5 -11   8   41.32    3.93
  -5  11  -8   39.52    5.48
   5  11   8   38.43    4.81
   5 -11   8   41.69    5.08
  -5  11  -9   14.18    3.46
   5  11   9   11.51    2.80
   5 -11   9   16.08    3.06
  -5 -12  10    8.68    2.00
  -5 -12  10    7.89    2.49
  -5 -12   9    3.63    2.69
  -5 -12   9    0.67    2.46
  -5  12   9    0.44    2.93
  -5 -12   8   92.19    6.75
   5  12  -8   41.81    5.11
  -5 -12   8   73.71    6.21
  -5  12   8   67.28    5.69
  -5  12   8   46.59    6.26
  -5 -12   7   35.71    5.02
  -5 -12   7   32.33    4.72
  -5  12   7   27.78    4.63
  -5  12   7   21.03    5.31
   5  12  -7   22.97    4.96
   5  12  -6   -0.80    3.90
  -5  12   6    7.39    3.64
   5  12  -6    2.97    3.39
   5  12  -5   18.75    4.27
  -5 -12   5   15.98    5.06
   5  12  -4  102.04    8.33
   5  12  -4   81.52    7.87
  -5 -12   4   92.40    7.53
   5 -12  -4  100.17    7.99
   5  12  -3   49.54    5.81
   5  12  -3   37.81    5.91
  -5 -12   3   58.94    5.81
   5 -12  -3   42.64    5.26
  -5 -12   2    9.62    3.74
   5 -12  -2   13.72    3.80
   5  12  -2   17.40    4.86
  -5  12   2   12.34    3.62
   5  12  -2   11.41    3.70
  -5 -12   2   12.09    4.72
   5  12  -1   82.02    7.65
  -5 -12   1   81.76    7.92
   5 -12  -1  107.11    7.93
  -5 -12   1  100.91    8.84
   5 -12  -1   77.88    6.92
   5  12  -1   97.90    9.38
  -5  12   1   97.57    8.20
  -5  12   1  101.83    7.91
  -5  12   0  349.22   21.60
  -5 -12   0  366.74   21.82
  -5 -12   0  395.13   21.48
   5 -12   0  371.79   21.12
   5  12   0  381.55   22.83
   5  12   0  345.42   21.22
  -5  12   0  359.57   21.61
  -5  12  -1  415.25   24.49
   5 -12   1  408.88   24.25
  -5  12  -1  423.74   24.39
   5  12   1  402.57   24.14
  -5 -12  -1  439.61   24.54
  -5 -12  -1  431.69   24.09
  -5 -12  -2    6.66    4.00
  -5 -12  -2   12.06    4.05
   5  12   2   -0.48    4.97
   5 -12   2   14.64    4.53
   5  12   2    1.94    4.06
  -5  12  -2   11.20    3.97
  -5  12  -3  193.91   13.49
   5  12   3  189.07   14.15
   5  12   3  177.98   12.80
  -5 -12  -3  208.31   13.71
  -5 -12  -3  188.66   13.30
   5 -12   3  221.74   13.65
  -5  12  -3  229.01   14.12
   5  12   3  208.44   13.88
  -5  12  -3  176.58   12.78
  -5  12  -4  110.24    8.71
   5  12   4   84.30    7.93
  -5 -12  -4   72.02    7.87
  -5 -12  -4   93.69    8.28
   5 -12   4  111.19    8.73
  -5  12  -4   86.61    8.24
  -5  12  -4  113.09    8.86
   5  12   4   92.15    8.80
   5  12   4   83.09    8.28
   5  12   5   -4.25    3.84
  -5 -12  -5   -0.32    3.70
  -5  12  -5    2.17    3.99
  -5  12  -5    1.02    4.31
   5  12   5   -2.27    4.45
   5  12   6   16.21    4.48
  -5  12  -6   23.17    4.45
  -5  12  -6   19.60    5.05
  -5 -12  -6   20.10    4.11
  -5  12  -7  119.48    9.21
  -5  12  -7  114.87    8.07
   5 -12   7  122.16    8.21
   5  12   7  112.58    8.63
   5 -12   7  117.60    8.85
  -5  12  -8   18.01    4.05
   5 -12   8   17.61    2.54
   5  12   8   15.62    3.35
   5 -12   8   25.51    3.88
   5  12   9  144.73    9.45
   5 -12   9  197.15    9.76
  -5 -13  10   31.17    2.99
  -5 -13   9   45.71    4.47
  -5 -13   9   42.41    4.08
  -5  13   9   43.67    4.41
  -5 -13   8    5.42    2.85
   5  13  -8   -0.95    2.90
  -5  13   8   -0.78    3.41
  -5 -13   8    4.18    2.81
  -5 -13   7    9.58    3.45
  -5 -13   7    7.41    3.15
   5  13  -7    8.41    3.60
  -5  13   6  230.60   14.61
   5  13  -6  206.38   14.22
   5  13  -5  126.21   10.21
   5  13  -5  134.33   10.74
  -5  13   5  148.40   10.88
   5  13  -4   66.66    6.77
   5  13  -4   69.93    6.92
  -5 -13   4   62.43    6.15
  -5  13   4   80.17    7.65
   5  13  -3    6.01    4.11
   5  13  -3    3.17    3.25
  -5 -13   3    5.04    3.27
  -5 -13   3    6.14    4.71
  -5  13   3    5.28    3.90
   5 -13  -3    3.29    3.32
  -5  13   2   -0.33    3.54
  -5 -13   2   -1.04    3.49
   5 -13  -2    0.90    3.18
   5  13  -2    0.93    2.73
   5  13  -2    3.09    3.25
  -5  13   2    2.13    2.97
  -5 -13   2   -0.40    4.52
   5  13  -2   -0.44    4.29
  -5  13   1   35.94    4.98
   5  13  -1   33.92    6.16
   5  13  -1   32.21    4.55
  -5 -13   1   36.07    5.92
  -5  13   1   29.33    4.98
   5 -13  -1   31.86    4.86
  -5 -13   1   38.05    5.39
  -5  13   0  340.74   20.46
   5 -13   0  377.23   20.67
   5  13   0  352.50   21.48
  -5 -13   0  354.43   20.66
  -5 -13   0  334.35   20.06
  -5  13   0  321.45   20.23
   5  13   0  303.96   19.89
  -5 -13  -1    8.01    3.66
   5 -13   1    5.19    3.93
  -5 -13  -1    8.03    4.38
  -5  13  -1    1.20    3.99
   5  13   1    2.96    3.56
  -5  13  -1   -0.78    3.90
  -5 -13  -2   16.53    4.41
   5  13   2   14.49    5.18
   5 -13   2   10.78    4.54
  -5 -13  -2   20.89    5.03
   5  13   2   18.91    4.39
  -5  13  -2   12.78    4.23
   5  13   3   52.15    5.97
   5  13   3   61.58    6.75
   5 -13   3   63.39    6.83
  -5  13  -3   68.19    7.35
  -5  13  -3   54.21    6.55
   5  13   3   60.31    7.36
  -5 -13  -3   59.70    6.52
  -5 -13  -3   71.57    7.18
   5 -13   4   90.99    8.18
   5  13   4   91.00    7.82
   5  13   4   80.18    8.28
  -5 -13  -4   93.45    8.14
  -5  13  -4  101.71    8.60
   5  13   5    3.41    3.35
   5  13   5   -5.00    3.81
  -5  13  -5   -0.67    3.77
  -5 -13  -5   -2.58    3.51
  -5  13  -6  302.82   15.89
   5  13   6  266.70   15.71
  -5  13  -7   12.40    2.74
   5 -13   7   13.51    2.73
   5  13   7    8.98    3.26
   5 -13   7   13.54    3.62
   5 -13   8   56.70    3.84
   5 -13   8   65.70    4.84
  -5 -14   9   19.17    2.23
  -5 -14   9   25.46    2.76
   5  14  -8   22.83    3.28
  -5  14   8   29.09    4.15
  -5 -14   8   32.30    3.67
   5  14  -7   16.77    3.83
  -5 -14   7   14.41    3.50
  -5 -14   7   21.41    3.50
  -5 -14   6    6.68    3.02
  -5 -14   6    3.01    3.26
   5  14  -6    5.42    3.77
  -5  14   6    3.80    3.94
  -5  14   5  164.60   11.41
   5  14  -5  148.68   11.55
   5  14  -4  782.01   42.87
   5  14  -4  757.79   43.73
  -5  14   4  879.90   43.44
   5  14  -3   81.94    7.79
   5  14  -3  101.44    8.51
  -5 -14   3   94.05    8.96
  -5 -14   3   85.69    7.48
  -5  14   3  102.26    8.38
   5  14  -2  117.18   10.09
  -5  14   2  133.17    9.43
  -5  14   2  110.48    8.73
  -5 -14   2  133.18   10.16
  -5 -14   2  107.88    9.24
  -5  14   1    3.82    3.21
   5  14  -1    4.58    4.36
  -5 -14   1   -0.39    4.59
   5  14  -1    5.11    2.97
  -5  14   1    8.37    3.61
   5 -14  -1    7.00    3.37
  -5 -14   1    2.45    3.54
  -5 -14   0   95.35    8.51
  -5 -14   0  111.14    9.29
   5  14   0  107.00    9.84
  -5  14   0   97.46    8.50
   5  14   0   85.39    7.99
  -5 -14  -1   12.13    4.03
  -5 -14  -1   15.73    4.90
   5 -14   1    7.32    4.26
  -5  14  -1    4.60    4.14
  -5  14  -1    3.48    3.47
   5  14   1   14.63    3.94
  -5 -14  -2   37.00    5.19
   5  14   2   40.53    6.30
  -5  14  -2   45.14    6.16
  -5  14  -2   37.95    5.32
  -5 -14  -2   38.98    5.71
   5 -14   2   35.98    5.47
   5 -14   3    5.21    4.01
   5  14   3    2.09    3.94
  -5 -14  -3    2.98    3.74
   5  14   3    4.21    2.92
  -5  14  -3    0.37    4.02
   5 -14   4   83.28    7.57
  -5 -14  -4   80.31    7.31
   5  14   4   74.70    6.82
  -5  14  -4   95.40    7.72
   5  14   4   81.66    7.61
  -5 -14  -5   61.54    5.86
  -5  14  -5   72.09    6.45
   5  14   5   64.49    5.82
  -5  14  -6    6.53    2.77
   5  14   6    6.43    3.03
   5 -14   7   20.28    2.58
   5 -14   7   15.44    3.08
   5  14   7   21.76    3.11
  -5  14  -7   13.66    2.39
   5 -14   8   -0.70    1.36
  -5  15   8    4.53    2.47
  -5 -15   8    7.63    1.94
   5  15  -7    2.57    2.80
  -5 -15   7    7.30    2.58
  -5  15   6   36.89    4.93
   5  15  -6   26.70    4.54
  -5 -15   6   30.52    4.20
  -5  15   5   20.80    4.58
   5  15  -5   10.76    4.21
  -5  15   4   15.53    4.39
   5  15  -4   15.49    4.72
   5  15  -4   17.15    3.77
  -5 -15   4   16.53    5.04
  -5  15   3  283.14   16.94
  -5 -15   3  295.04   17.70
   5  15  -3  268.70   17.24
  -5 -15   2   40.59    6.10
  -5  15   2   35.88    4.97
   5  15  -2   43.76    6.13
  -5 -15   2   39.51    4.97
   5  15  -1   56.11    7.08
  -5 -15   1   55.12    6.97
  -5  15   1   59.04    6.15
   5 -15  -1   63.74    6.78
   5  15   0    5.24    4.38
  -5 -15   0    7.58    4.32
  -5  15   0    6.01    3.78
   5 -15   0    6.96    3.92
   5  15   1  177.91   12.61
  -5 -15  -1  186.23   12.12
  -5  15  -1  204.66   12.14
   5 -15   1  187.01   12.05
   5  15   2    0.81    4.31
  -5 -15  -2    1.28    3.73
  -5  15  -2    8.00    3.97
   5 -15   2    8.25    4.06
   5  15   3    0.73    3.80
  -5 -15  -3   -1.71    3.89
   5 -15   3    0.31    4.07
   5 -15   4   14.84    4.03
  -5 -15  -4    9.06    3.34
   5  15   4    7.89    2.72
   5  15   4    9.80    3.50
  -5  15  -4    8.73    3.60
   5  15   5   62.90    5.39
  -5  15  -5   82.53    6.25
   5  15   6    3.46    2.11
  -5  15  -6    4.41    2.30
   5 -15   7    0.81    1.12
   5 -15   7    1.94    1.74
   5  16  -7    0.79    2.03
  -5 -16   7    4.25    1.81
  -5  16   7    4.54    2.48
   5  16  -6   66.12    5.73
  -5  16   6   74.86    5.95
  -5 -16   6   66.96    5.45
  -5  16   5  246.88   13.98
   5  16  -5  215.95   14.16
  -5 -16   4  263.18   15.88
  -5  16   4  271.19   15.43
   5  16  -4  242.79   15.93
   5  16  -3  123.46    9.13
  -5 -16   3  122.62    9.52
  -5  16   3  128.03    8.82
  -5  16   2    9.96    3.09
  -5 -16   2   15.23    4.53
   5 -16  -2    9.40    3.79
   5  16  -2   14.18    4.04
   5  16  -2   10.23    3.97
  -5 -16   1    0.32    3.88
  -5 -16   1    6.47    3.16
   5 -16  -1    5.86    3.77
   5  16  -1   12.47    3.90
   5  16  -1    5.78    3.75
   5  16   0   69.53    7.34
   5 -16   0   84.60    7.11
  -5 -16   0   71.85    7.02
  -5  16   0   72.91    6.45
   5  16   0   54.43    6.34
   5  16   1    3.31    4.20
   5 -16   1    1.79    3.73
  -5 -16  -1   -0.59    3.50
  -5  16  -1    4.12    3.39
   5  16   2   21.09    4.67
   5 -16   2   25.12    4.54
  -5 -16  -2   21.85    4.37
  -5  16  -2   21.14    4.42
  -5 -16  -3   66.16    5.89
   5 -16   3   72.13    6.27
   5  16   3   61.60    6.20
   5  16   4   25.15    3.84
  -5 -16  -4   26.18    3.31
  -5  16  -5    1.75    2.34
  -5  16  -6    8.80    1.80
   5 -16   6    9.75    2.08
   5 -16   6    8.41    1.62
  -5  17   7   21.46    2.25
  -5  17   6  115.28    6.27
  -5 -17   6  106.63    5.98
   5  17  -6  102.19    6.21
   5 -17  -5    2.80    2.23
   5  17  -5    6.19    2.85
  -5 -17   5    5.52    2.33
  -5  17   5    3.44    2.60
   5 -17  -4   -0.60    2.64
  -5  17   4    2.49    2.70
   5  17  -4    5.02    3.24
  -5 -17   3   10.48    3.70
  -5  17   3    3.82    2.59
   5 -17  -3    8.69    3.15
  -5  17   2   17.46    2.84
   5  17  -2   15.35    3.83
   5  17  -2   16.04    3.71
  -5 -17   2   17.91    3.98
   5 -17  -2   16.49    3.66
   5 -17  -1  126.18    8.72
   5  17  -1  104.14    8.42
   5  17  -1  123.40    9.05
  -5 -17   1  124.60    8.78
   5 -17   0   70.42    6.09
  -5 -17   0   62.00    5.91
   5  17   0   53.74    6.09
  -5  17  -1    5.42    2.87
   5  17   1    2.62    3.28
   5 -17   1    4.59    3.16
  -5 -17  -1    7.43    3.30
  -5  17  -2    6.63    2.78
   5 -17   2    5.14    2.98
  -5 -17  -2   10.74    3.03
   5  17   3    2.35    2.60
  -5 -17  -3    4.50    2.28
   5 -17   3    5.91    2.76
  -5  17  -4   11.86    2.64
  -5  17  -5   10.81    1.93
   5 -17   5    7.79    1.63
   5  18  -5   39.41    3.47
  -5  18   5   35.07    2.99
  -5 -18   5   40.25    3.04
   5  18  -4   88.00    6.14
   5 -18  -4   88.10    5.74
  -5  18   4   78.57    5.42
  -5 -18   4   97.96    5.95
   5  18  -3    8.44    2.71
  -5  18   3    7.73    1.99
   5  18  -2  137.39    9.20
   5 -18  -2  159.00    9.29
  -5 -18   1   47.59    4.65
   5  18  -1   50.46    4.94
   5 -18  -1   51.17    4.69
   5  18   0   52.92    5.09
  -5 -18   0   52.95    4.68
   5 -18   0   52.41    4.79
  -5 -18  -1   13.10    2.63
   5 -18   1    9.87    2.84
   5  18   1   10.47    3.01
  -5 -18  -2    5.06    1.80
   5  18   2    9.92    2.71
   5 -18   2   10.41    2.50
  -5  18  -2   11.40    2.37
   5  18   3   10.03    2.12
   5 -18   3    5.70    2.05
  -5  18  -3    6.44    1.95
   5  18   4   59.54    4.25
  -5  18  -4   82.81    4.52
  -5 -19   3  156.69    8.34
   5  19  -3  140.05    8.34
   5 -19  -2   48.96    3.61
   5 -19  -1  263.38   14.14
   5 -19   0   24.72    2.64
   5 -19   1   32.30    2.92
   5 -19   2   38.47    2.83
  -6   0  13   -2.51    2.63
  -6   0  12    3.93    3.77
  -6   0  12    3.95    3.43
  -6   0  11   -0.81    3.61
  -6   0  11    5.21    3.75
  -6   0  11    3.10    4.20
  -6   0  11   -4.26    3.45
  -6   0  10   79.29    8.47
  -6   0  10   67.41    6.84
  -6   0  10   56.06    6.32
   6   0 -10   61.46    6.77
  -6   0  10   65.59    7.71
  -6   0  10   67.97    6.94
   6   0 -10   42.39    5.97
  -6   0  10   63.57    7.31
  -6   0   9    0.99    4.51
  -6   0   9    1.55    3.70
  -6   0   9   -3.46    3.59
  -6   0   9   -0.32    3.42
   6   0  -9   -6.54    4.27
   6   0  -9   -2.07    3.59
  -6   0   9    3.87    4.53
  -6   0   9   -2.52    3.63
  -6   0   9    1.65    3.79
  -6   0   8  417.53   23.29
  -6   0   8  377.93   22.93
  -6   0   8  425.17   24.61
  -6   0   8  448.10   24.10
  -6   0   8  433.70   24.76
  -6   0   8  369.44   23.29
  -6   0   8  436.61   24.04
  -6   0   7   -0.32    2.77
  -6   0   7   -0.74    3.31
  -6   0   7    0.95    2.91
  -6   0   7    2.19    3.02
  -6   0   6    5.01    2.80
  -6   0   6   11.18    3.25
  -6   0   6   13.00    3.88
  -6   0   5   -0.22    2.18
  -6   0   5    2.30    2.96
  -6   0   5   -0.43    2.43
  -6   0   4  568.03   30.08
  -6   0   4  562.12   29.71
  -6   0   3    1.06    2.25
  -6   0   2  335.98   17.86
   6   0  -2  341.07   17.67
  -6   0   1    0.10    1.79
   6   0  -1    2.06    1.61
  -6   0   1   -0.65    1.79
   6   0   0   11.48    1.97
  -6   0   0    8.92    2.31
  -6   0   0   11.14    2.12
  -6   0  -1    0.06    1.00
   6   0   2  686.24   33.67
  -6   0  -2  640.49   33.51
   6   0   3   -0.68    1.61
   6   0   3   -0.20    2.60
   6   0   4  318.47   17.81
   6   0   4  354.51   19.21
  -6   0  -4  324.85   18.30
  -6   0  -4  358.34   19.42
   6   0   4  365.39   20.00
   6   0   5    1.55    3.35
  -6   0  -5    1.14    2.29
   6   0   5   -0.78    3.71
   6   0   5   -2.20    3.35
  -6   0  -5    1.59    3.18
  -6   0  -6   17.45    3.74
   6   0   6   21.48    5.12
   6   0   6   18.98    5.27
  -6   0  -6   24.24    4.86
   6   0   6   20.82    4.36
   6   0   7   -3.99    4.99
  -6   0  -7   -4.00    4.49
  -6   0  -7    6.07    4.38
  -6   0  -7   -0.33    3.35
  -6   0  -8  307.87   19.81
  -6   0  -8  332.53   20.62
  -6   0  -8  293.24   19.44
   6   0   9    5.93    4.28
   6   0  10   24.46    4.57
   6   0  10   23.40    4.56
   6   0  11    1.00    2.59
   6   0  11    3.35    2.38
  -6   1  13  141.99    9.26
  -6  -1  13  164.13    9.55
  -6   1  12   69.18    6.31
  -6  -1  12   71.35    6.64
  -6  -1  12   63.31    6.53
  -6  -1  11   69.28    7.45
  -6  -1  11   76.33    7.56
  -6   1  11   66.49    7.43
  -6   1  11   65.02    6.83
  -6  -1  11   77.67    7.14
  -6   1  11   71.41    6.67
  -6   1  10  437.94   24.88
  -6   1  10  454.07   24.77
  -6  -1  10  424.17   24.25
  -6  -1  10  458.88   25.04
  -6  -1  10  435.45   25.64
   6   1 -10  449.38   25.63
   6  -1 -10  422.55   24.94
  -6   1  10  439.98   25.39
  -6  -1  10  451.50   25.41
  -6  -1  10  503.01   27.02
  -6  -1  10  469.83   25.82
  -6   1  10  405.94   25.31
   6  -1 -10  384.44   24.56
   6   1 -10  374.48   24.64
   6   1  -9   35.58    5.13
  -6  -1   9   26.11    5.86
  -6   1   9   32.39    4.93
  -6  -1   9   34.00    4.95
  -6  -1   9   31.62    4.62
  -6   1   9   35.43    4.97
  -6  -1   9   32.17    5.40
  -6   1   9   32.85    5.54
   6  -1  -9   19.07    4.74
  -6  -1   9   34.90    5.27
  -6  -1   9   34.96    6.39
  -6  -1   9   32.73    5.35
   6   1  -8    6.36    3.09
  -6   1   8    2.70    3.06
  -6  -1   8    0.27    2.72
  -6   1   8   -0.31    2.79
  -6  -1   8    2.43    2.95
  -6   1   8    6.14    3.76
  -6  -1   8   -0.86    4.08
  -6  -1   8    3.68    3.56
  -6  -1   8    6.01    3.52
  -6  -1   8    1.00    3.11
  -6  -1   8    4.85    4.02
  -6   1   8    5.19    3.37
  -6  -1   7  321.39   18.33
  -6  -1   7  304.46   18.71
  -6  -1   7  300.55   18.15
  -6  -1   7  302.34   18.16
  -6  -1   6   45.23    4.83
  -6  -1   6   49.69    4.94
  -6  -1   6   41.69    5.08
  -6  -1   5  257.09   15.03
  -6  -1   5  269.43   15.13
  -6  -1   5  254.81   15.43
  -6  -1   4  994.03   50.16
  -6  -1   4  961.06   50.44
   6   1  -3  749.57   32.03
   6   1  -3  732.04   31.69
  -6  -1   3  748.11   33.16
   6   1  -2    1.42    1.46
   6  -1  -2    2.35    1.82
  -6   1   2    1.98    2.01
   6   1  -2    1.59    0.52
  -6  -1   1   73.55    4.30
   6  -1  -1   91.66    5.34
   6   1  -1   86.60    5.11
  -6   1   1   84.85    5.41
  -6   1   1   88.05    5.21
  -6  -1   1   84.08    5.30
  -6   1   0  329.32   16.52
   6   1   0  324.58   16.64
   6  -1   0  342.56   16.74
  -6  -1   0  304.82   16.13
  -6   1   0  332.66   16.91
  -6   1   0  300.68   15.88
  -6  -1  -1   95.23    6.47
  -6   1  -1   92.69    6.25
  -6   1  -1   84.32    5.19
   6   1   1   95.02    6.01
  -6  -1  -2  458.36   23.68
  -6   1  -2  428.56   23.52
   6   1   2  459.19   23.05
   6  -1   2  432.31   22.44
  -6   1  -2  435.79   22.72
   6  -1   2  437.28   23.24
  -6  -1  -3  282.78   14.97
   6  -1   3  251.39   14.38
   6   1   3  256.10   13.98
   6  -1   3  238.91   13.26
  -6   1  -3  259.73   13.91
   6   1   4 1781.98   92.40
   6  -1   4 1759.60   92.16
  -6  -1  -4 1836.78   92.51
   6  -1   4 1951.34   93.36
   6   1   4 1858.29   91.47
  -6   1  -4 1780.52   91.63
  -6  -1  -5  436.32   24.78
   6  -1   5  430.09   24.53
   6   1   5  427.58   24.76
   6  -1   5  494.34   25.86
   6  -1   5  460.64   25.58
   6   1   5  431.77   23.42
  -6   1  -5  427.63   23.91
   6  -1   6  207.88   13.86
   6  -1   6  232.19   14.99
  -6  -1  -6  202.14   13.12
  -6   1  -6  217.39   13.32
   6  -1   6  188.10   13.48
   6  -1   6  224.18   14.87
  -6  -1  -6  226.51   14.33
  -6  -1  -7   12.08    3.82
  -6   1  -7   10.85    3.93
   6  -1   7   23.29    5.47
  -6  -1  -7   14.69    4.85
  -6   1  -7   11.71    4.76
   6  -1   7   12.79    4.74
   6  -1   7   15.90    5.33
   6  -1   7   18.39    5.32
   6  -1   8   70.31    8.02
  -6   1  -8   41.73    6.15
  -6  -1  -8   37.50    5.85
   6  -1   8   48.23    7.46
   6   1   8   46.85    7.20
  -6   1  -8   60.23    7.23
   6  -1   8   62.86    7.67
  -6  -1  -8   63.11    7.39
  -6   1  -8   71.05    7.24
   6  -1   9  100.57    9.62
  -6   1  -9  105.29    9.07
   6  -1   9  122.03    9.96
   6   1  10   20.43    4.26
   6  -1  10   24.65    4.55
   6  -1  10   19.59    4.40
   6   1  11    2.90    2.60
   6  -1  11   -1.75    2.38
   6  -1  11    5.81    2.45
   6   1  11    4.41    2.35
  -6  -2  13    1.80    2.43
  -6   2  12    3.47    3.21
  -6  -2  12    0.85    3.11
  -6  -2  12    1.43    3.18
  -6   2  12    7.10    2.93
  -6  -2  11  144.25   10.25
  -6   2  11  125.90    9.99
  -6   2  11  116.17    9.91
  -6  -2  11  101.52    9.47
  -6   2  11  119.77    9.42
  -6   2  11  125.29    9.21
  -6  -2  11  129.27    9.57
  -6   2  10   -0.73    3.67
  -6  -2  10    1.47    3.60
  -6  -2  10    0.27    3.09
  -6   2  10    6.94    3.65
  -6  -2  10   -3.80    4.34
  -6   2  10    0.42    3.92
   6   2 -10   -1.88    3.79
  -6  -2  10   -3.85    4.29
  -6   2  10   -5.12    4.28
  -6  -2  10    3.61    3.97
  -6  -2  10    0.50    4.97
  -6   2  10   -0.50    4.79
  -6   2  10   -1.27    4.04
   6   2 -10   -1.80    3.93
  -6   2   9  120.84   10.49
  -6  -2   9  113.13   10.23
  -6  -2   9  120.97    9.11
  -6   2   9  119.37    9.14
  -6   2   9  111.93    9.06
  -6  -2   9   95.33    8.08
   6  -2  -9  115.83    9.02
  -6  -2   9  115.32    9.43
  -6   2   9  120.82    9.56
  -6  -2   9  111.25   10.18
  -6  -2   9  101.94    9.06
  -6   2   9  115.01    9.64
  -6  -2   9  111.79    9.58
  -6   2   9  120.96    9.73
   6   2  -9   95.39    8.77
  -6   2   8   16.30    4.61
  -6  -2   8   15.95    3.75
  -6  -2   8   19.25    4.69
  -6   2   8   21.28    4.10
  -6  -2   8   19.06    4.60
  -6   2   8   12.43    4.52
  -6   2   8   16.58    4.02
   6   2  -8   17.71    3.80
  -6  -2   8   18.97    4.14
  -6   2   8   18.15    4.09
  -6   2   8   15.43    3.61
  -6  -2   8   15.09    4.19
  -6   2   8   16.87    4.09
  -6  -2   7   10.75    3.34
  -6   2   7   11.31    3.51
  -6   2   7   10.77    3.89
  -6  -2   7   12.90    4.04
   6   2  -7    9.67    3.02
  -6  -2   7    9.35    2.89
  -6   2   7   10.42    3.25
  -6   2   7   12.73    3.13
  -6  -2   7   16.69    3.66
  -6   2   7   10.74    3.27
  -6  -2   6  525.41   27.81
  -6   2   6  505.53   27.64
  -6  -2   6  501.78   28.14
  -6   2   6  503.40   28.11
   6   2  -6  493.22   26.97
  -6  -2   6  533.11   27.85
  -6   2   6  497.50   27.59
  -6  -2   5 1203.15   58.01
  -6   2   5 1149.49   57.86
   6   2  -5 1126.70   56.45
  -6  -2   5 1103.54   58.21
  -6   2   5 1130.37   58.24
   6   2  -5 1134.89   57.21
  -6  -2   5 1129.86   57.92
  -6   2   5 1060.92   57.73
  -6   2   4 1034.25   52.46
  -6  -2   4 1037.60   52.49
   6   2  -4 1052.78   51.04
   6  -2  -4  966.27   50.93
   6   2  -4 1005.74   51.33
  -6   2   4 1024.33   52.08
  -6  -2   4 1081.51   52.22
  -6  -2   3   25.85    3.33
  -6   2   3   26.53    3.34
   6  -2  -3   16.47    1.54
   6   2  -3   22.50    2.02
   6   2  -3   26.40    2.16
  -6  -2   3   23.90    3.00
  -6  -2   2  553.86   30.31
   6   2  -2  589.96   30.23
   6   2  -2  672.48   30.79
  -6   2   2  691.30   31.25
  -6  -2   2  657.28   31.17
  -6  -2   1   30.91    3.29
  -6   2   1   35.59    2.98
  -6  -2   1   25.95    2.38
   6  -2  -1   34.29    2.99
   6   2  -1   32.38    2.73
  -6   2   1   37.19    2.98
  -6  -2   0   28.79    3.05
  -6  -2   0   26.55    2.55
  -6   2   0   28.84    2.90
  -6   2   0   27.20    2.21
  -6   2   0   25.53    2.54
   6   2   0   31.00    2.84
   6  -2   1 1670.43   82.69
   6   2   1 1594.76   82.74
  -6   2  -1 1732.75   82.37
  -6   2  -1 1727.94   82.94
  -6  -2  -1 1707.19   83.11
  -6   2  -1 1541.74   82.18
   6  -2   2  187.40   11.01
   6   2   2  195.09   11.30
  -6  -2  -2  205.50   11.58
  -6   2  -2  192.35   11.33
  -6   2  -2  183.99   10.60
   6   2   3  159.54    9.90
  -6   2  -3  169.64    9.68
   6  -2   3  165.23    9.98
  -6  -2  -3  170.48   10.50
  -6   2  -3  147.94   10.13
   6   2   4  105.61    8.23
   6  -2   4  106.26    7.73
   6   2   4  108.85    7.40
  -6   2  -4  111.71    7.46
   6  -2   4  121.37    8.90
   6   2   4   92.79    8.29
  -6  -2  -4  120.06    8.35
  -6   2  -4  118.46    8.24
   6   2   5  105.06    7.40
   6  -2   5  106.20    8.13
   6   2   5  100.74    8.48
   6  -2   5   95.76    7.90
  -6   2  -5  100.31    7.55
  -6  -2  -5  103.82    8.47
  -6   2  -5  122.19    8.65
   6  -2   5  122.30    9.22
   6   2   5  101.20    8.76
   6  -2   5  112.30    9.12
   6   2   5  109.79    9.06
   6  -2   6  277.22   17.69
   6  -2   6  275.95   17.76
   6  -2   6  307.58   18.93
   6   2   6  318.33   19.00
  -6   2  -6  268.53   17.25
  -6  -2  -6  314.60   18.46
   6  -2   6  320.25   19.09
   6   2   6  317.61   19.09
   6  -2   7  493.52   29.69
  -6  -2  -7  533.16   30.22
   6  -2   7  589.88   31.22
   6   2   7  571.88   30.98
   6   2   7  529.94   30.79
   6  -2   7  606.21   31.46
   6  -2   7  569.05   31.05
   6   2   7  563.04   30.91
  -6  -2  -7  474.83   28.94
  -6   2  -7  458.17   29.09
  -6  -2  -8  190.05   14.07
  -6   2  -8  210.90   14.65
   6   2   8  228.94   15.65
   6  -2   8  259.67   16.10
   6  -2   8  263.50   16.22
   6   2   8  249.96   15.92
   6  -2   8  225.24   15.96
   6   2   8  214.06   15.66
  -6   2  -8  220.54   15.24
  -6  -2  -8  188.83   14.97
   6  -2   9   83.26    8.59
   6   2   9   87.15    8.54
   6   2   9   87.84    8.55
   6  -2   9  102.85    8.82
  -6   2  -9   79.46    8.22
   6   2  10   -5.14    3.53
   6  -2  10    2.34    3.43
   6   2  10   -0.66    3.22
  -6   2 -10   -0.72    3.42
   6  -2  10    4.46    3.28
   6   2  10    0.34    2.94
   6  -2  11    7.97    2.51
   6   2  11    5.68    2.36
   6  -2  11    9.37    2.59
   6   2  11    8.48    2.54
   6  -2  11   10.61    2.82
   6   2  11   10.96    2.71
  -6  -3  13   92.26    6.51
  -6   3  12    1.15    2.90
  -6  -3  12    0.27    3.16
  -6   3  12    4.57    3.10
  -6  -3  12    3.58    3.21
  -6  -3  11   17.08    4.54
  -6   3  11   11.16    4.34
  -6   3  11   14.50    4.22
  -6  -3  11   18.53    4.24
  -6  -3  11   14.59    4.27
  -6   3  11   16.28    4.39
  -6   3  11   14.89    4.02
  -6   3  10  150.51   10.43
  -6  -3  10  155.48   10.61
  -6  -3  10  127.64   10.76
  -6   3  10  116.39   10.51
   6   3 -10  145.08   11.31
  -6   3  10  120.81   10.73
  -6  -3  10  147.65   10.79
   6   3 -10  119.60   10.13
  -6   3  10  129.43   10.23
  -6  -3  10  150.00   11.05
  -6   3  10  150.94   10.94
  -6   3   9   20.00    4.56
  -6  -3   9   14.79    4.28
  -6   3   9   19.37    4.73
  -6  -3   9   15.11    4.66
  -6   3   9   17.68    4.70
   6   3  -9   14.57    4.43
  -6  -3   9   22.74    5.83
  -6   3   9   27.79    5.76
  -6  -3   9   21.20    4.52
  -6   3   9   25.03    5.48
  -6  -3   9   27.33    5.66
  -6  -3   9   17.74    4.75
  -6   3   9   25.62    5.01
  -6   3   8  146.91   11.38
  -6  -3   8  160.83   11.61
   6  -3  -8  119.38    9.65
  -6  -3   8  140.86   11.08
   6   3  -8  155.50   10.50
  -6   3   8  138.21   10.27
  -6   3   8  132.33   10.22
  -6   3   8  144.78   10.81
  -6  -3   8  136.31   10.21
  -6  -3   8  156.99   10.87
  -6   3   8  157.77   10.75
  -6  -3   8  152.12   10.70
  -6   3   8  154.82   10.61
  -6  -3   7  104.82    8.20
  -6   3   7  121.82    8.36
  -6   3   7   89.87    8.56
  -6  -3   7   96.05    8.75
  -6   3   7   95.50    9.02
  -6   3   7   90.42    8.05
  -6  -3   7  101.22    7.79
  -6  -3   7  115.25    8.36
  -6   3   7  100.92    8.05
  -6   3   7  105.54    8.48
  -6  -3   7  111.11    8.77
  -6   3   7  105.91    7.91
  -6  -3   7   97.01    7.55
  -6   3   7   93.19    7.87
  -6   3   7  116.02    8.68
   6   3  -7  107.30    7.85
  -6  -3   7  112.53    8.80
  -6   3   6    6.52    3.20
  -6  -3   6    7.36    3.29
  -6  -3   6    7.23    3.00
  -6   3   6    7.60    2.79
   6   3  -6    8.90    2.87
  -6  -3   6    5.07    2.80
  -6   3   6    7.84    2.78
   6  -3  -5 1270.83   67.85
  -6  -3   5 1370.46   69.02
  -6   3   5 1335.45   68.85
  -6  -3   5 1420.62   69.04
  -6   3   5 1405.20   68.92
   6   3  -5 1404.20   68.40
  -6  -3   5 1349.43   69.28
  -6   3   5 1331.78   69.25
  -6   3   4 2042.03  101.54
  -6  -3   4 2084.79  101.59
   6   3  -4 1966.09   99.90
  -6   3   4 2172.32  101.25
  -6  -3   4 2153.76  101.31
   6   3  -4 1974.76  100.51
   6  -3  -4 1960.80  100.15
   6  -3  -3  444.27   23.74
  -6  -3   3  488.79   25.21
  -6   3   3  510.39   25.25
   6   3  -3  486.27   23.93
   6   3  -3  457.53   24.07
  -6  -3   3  510.01   24.73
   6   3  -2 1101.51   52.68
  -6   3   2 1126.00   53.59
  -6  -3   2 1098.17   53.55
   6   3  -2 1040.27   52.42
  -6  -3   2 1014.27   52.56
   6  -3  -2 1017.32   52.16
  -6  -3   2 1131.50   53.14
  -6  -3   1    1.86    1.64
  -6   3   1    0.73    1.53
  -6   3   1    1.28    1.33
   6   3  -1    1.13    1.50
  -6   3   1    1.55    1.88
  -6  -3   1    4.42    2.18
  -6  -3   0 1717.13   91.78
  -6   3   0 1904.84   92.11
  -6  -3   0 1944.12   92.59
  -6   3   0 1854.42   91.78
   6   3   0 1820.82   92.06
  -6   3   0 1874.63   91.77
   6  -3   1 1887.23   93.65
  -6  -3  -1 1906.10   94.07
  -6  -3  -1 1760.74   93.46
  -6   3  -1 1965.50   93.83
  -6   3  -1 1847.45   93.34
   6   3   1 1817.00   93.78
  -6   3  -1 1929.92   93.20
  -6  -3  -2  170.03   10.50
  -6   3  -2  165.85   10.22
  -6   3  -2  183.40    9.93
   6  -3   2  166.62    9.99
   6   3   2  164.06   10.40
   6  -3   3    5.61    2.51
   6   3   3    4.07    3.04
   6   3   3    3.96    2.45
  -6   3  -3    5.57    2.46
   6   3   3    1.80    2.66
   6  -3   3    2.08    2.83
  -6   3  -3    4.08    2.70
  -6  -3  -3    8.92    3.06
  -6  -3  -4  232.12   14.34
  -6   3  -4  248.77   14.42
   6  -3   4  243.33   13.90
   6  -3   4  238.33   14.92
   6   3   4  218.69   14.60
   6   3   4  234.79   13.88
  -6   3  -4  228.83   13.69
  -6   3  -5    1.02    3.44
   6   3   5    6.71    2.69
   6  -3   5    8.89    3.40
   6   3   5    9.83    3.40
   6  -3   5    7.24    3.21
   6  -3   5    6.52    3.83
   6   3   5    6.44    3.64
  -6  -3  -5   10.70    3.62
  -6   3  -5    7.47    3.53
   6  -3   5   11.05    3.20
  -6   3  -6   -2.45    4.14
   6  -3   6    5.39    3.97
   6   3   6    1.31    3.68
   6  -3   6    3.17    3.47
[truncated: 572,531 more chars]
