# Supplementary material for: Crystal structure and Hirshfeld surface analysis of 2,5-di­imino-8a-methyl-4,9-bis­(4-methyl­phen­yl)-7-oxo-6-phenyl-deca­hydro-2H-3,8-methano­pyrano[3,2-c]pyridine-3,4a-dicarbo­nitrile N,N-di­methyl­formamide monosolvate
Source: Acta Crystallogr E Crystallogr Commun. 2023 Mar 2;79(Pt 4):254–8. doi: 10.1107/S2056989023001718 (PMC10088326; doi:10.1107/S2056989023001718)
Supplement: Supplementary file 2 [file e-79-00254-Isup2.hkl]

data_I                                                                          
_shelx_title ' wm5672 in P2(1)/c'                                               
_shelx_refln_list_code          4                                               
_shelx_F_calc_maximum      168.66                                               
_exptl_crystal_F_000      1240.00                                               
_reflns_d_resolution_high  0.7841                                               
                                                                                
loop_                                                                           
 _space_group_symop_operation_xyz                                               
 'x, y, z'                                                                      
 '-x, y+1/2, -z+1/2'                                                            
 '-x, -y, -z'                                                                   
 'x, -y-1/2, z-1/2'                                                             
                                                                                
_cell_length_a    17.6747                                                       
_cell_length_b    15.7656                                                       
_cell_length_c    10.9086                                                       
_cell_angle_alpha  90.000                                                       
_cell_angle_beta  105.666                                                       
_cell_angle_gamma  90.000                                                       
                                                                                
_shelx_F_squared_multiplier     1.000                                           
                                                                                
loop_                                                                           
 _refln_index_h                                                                 
 _refln_index_k                                                                 
 _refln_index_l                                                                 
 _refln_F_squared_calc                                                          
 _refln_F_squared_meas                                                          
 _refln_F_squared_sigma                                                         
 _refln_observed_status                                                         
   3   0   0       3034.47       2450.20       121.23 o                         
   4   0   0         16.28          8.57         2.54 o                         
   5   0   0       2578.51       2312.38       267.33 o                         
   6   0   0         28.47         31.04         3.53 o                         
   7   0   0       2734.34       2848.76        83.59 o                         
   8   0   0        321.57        262.20        11.40 o                         
   9   0   0       7468.81       7908.55       228.43 o                         
  10   0   0       4638.34       5246.92       153.05 o                         
  11   0   0        427.33        430.47        16.76 o                         
  12   0   0        725.49        805.56        24.58 o                         
  13   0   0        142.49        129.47         6.92 o                         
  14   0   0         33.50         26.41         5.55 o                         
  15   0   0       4870.84       5822.92       133.23 o                         
  16   0   0       1544.56       1896.24        46.84 o                         
  17   0   0          5.77         11.39        10.44 o                         
  18   0   0        229.62        282.70        19.66 o                         
  19   0   0         21.06         24.73        10.03 o                         
  20   0   0        225.44        307.83        14.00 o                         
  21   0   0          2.59          1.13         3.94 o                         
   1   1   0       2991.21       3042.64        84.04 o                         
   2   1   0        390.24        363.44         8.65 o                         
   3   1   0      10456.92       9354.64       251.15 o                         
   4   1   0       4713.52       4224.74       103.10 o                         
   5   1   0       4532.51       4165.63        91.09 o                         
   6   1   0        956.37        930.58        19.39 o                         
   7   1   0          1.31          2.62         1.47 o                         
   8   1   0        696.37        696.48        15.60 o                         
   9   1   0         44.49         40.20         3.12 o                         
  10   1   0        294.15        304.34         8.97 o                         
  11   1   0       1534.21       1706.92        37.49 o                         
  12   1   0        154.27        158.72         5.76 o                         
  13   1   0        832.39        918.71        16.72 o                         
  14   1   0       1281.51       1483.05        27.88 o                         
  15   1   0        186.39        195.42         7.87 o                         
  16   1   0         61.35         80.25         5.58 o                         
  17   1   0         37.41         31.39         7.01 o                         
  18   1   0         15.12         20.01         8.66 o                         
  19   1   0          6.07          1.82         5.95 o                         
  20   1   0        196.79        296.78        12.62 o                         
  21   1   0        173.93        190.94         9.26 o                         
   0   2   0       7443.39      10401.06       514.22 o                         
   1   2   0         22.75         22.26         1.07 o                         
   2   2   0       4237.49       4322.80        75.64 o                         
   3   2   0       9920.51       9929.23       185.83 o                         
   4   2   0      13623.67      12992.71       261.46 o                         
   5   2   0      16113.55      15789.79       316.91 o                         
   6   2   0         72.88         80.39         3.10 o                         
   7   2   0         74.75         94.60         3.97 o                         
   8   2   0         90.75         91.40         5.17 o                         
   9   2   0         38.02         24.74         3.19 o                         
  10   2   0        205.33        258.16         9.67 o                         
  11   2   0        357.96        398.64        12.09 o                         
  12   2   0       1836.98       2053.49        44.88 o                         
  13   2   0       1812.96       2004.61        36.43 o                         
  14   2   0         59.35         72.42         5.09 o                         
  15   2   0       1313.60       1563.35        27.82 o                         
  16   2   0        329.15        376.19        10.38 o                         
  17   2   0        283.80        351.45        13.69 o                         
  18   2   0        188.74        229.48        14.36 o                         
  19   2   0          0.02         -1.00         4.67 o                         
  20   2   0         43.85         59.13         4.00 o                         
  21   2   0         13.50         15.16         3.03 o                         
   1   3   0      18364.12      21902.73       624.15 o                         
   2   3   0        485.42        574.44        11.35 o                         
   3   3   0        891.42        779.89        14.30 o                         
   4   3   0        707.94        728.62        13.55 o                         
   5   3   0        208.29        220.36         5.30 o                         
   6   3   0       5224.87       5352.41       108.38 o                         
   7   3   0         68.71         65.66         3.26 o                         
   8   3   0          0.39          1.38         2.24 o                         
   9   3   0        345.18        325.92         9.60 o                         
  10   3   0         87.52         87.44         5.86 o                         
  11   3   0        770.01        753.10        20.06 o                         
  12   3   0         81.63         62.17         4.27 o                         
  13   3   0        300.28        309.01         9.90 o                         
  14   3   0        940.63       1016.17        21.56 o                         
  15   3   0        892.78       1061.79        27.16 o                         
  16   3   0        167.06        187.97         8.96 o                         
  17   3   0         66.14         70.74         8.14 o                         
  18   3   0        167.78        190.64        10.58 o                         
  19   3   0          0.68         -0.61         4.75 o                         
  20   3   0         22.55         28.76         3.32 o                         
  21   3   0         78.37         72.87         6.42 o                         
   0   4   0        937.65       1356.87        69.62 o                         
   1   4   0       6979.02       8812.38       251.12 o                         
   2   4   0       2948.79       3612.45        89.19 o                         
   3   4   0       3999.43       4163.77        77.92 o                         
   4   4   0       1755.34       1914.64        36.64 o                         
   5   4   0       2545.90       2604.54        49.73 o                         
   6   4   0        757.82        764.49        15.66 o                         
   7   4   0        578.22        689.11        14.46 o                         
   8   4   0        396.76        472.24        10.01 o                         
   9   4   0       1414.00       1514.01        29.88 o                         
  10   4   0        661.23        718.45        22.03 o                         
  11   4   0        956.52       1023.11        22.15 o                         
  12   4   0          0.08         -0.91         3.27 o                         
  13   4   0        233.33        233.47         8.06 o                         
  14   4   0        331.73        344.65        10.25 o                         
  15   4   0        507.42        555.57        30.81 o                         
  16   4   0        169.17        178.61         9.55 o                         
  17   4   0         50.96         57.87         7.55 o                         
  18   4   0         22.74         23.46         4.95 o                         
  19   4   0        140.38        164.90         8.92 o                         
  20   4   0        609.68        699.99        38.27 o                         
  21   4   0        214.29        210.93        15.46 o                         
   1   5   0       1706.47       2206.33        63.92 o                         
   2   5   0         81.07         81.86         3.73 o                         
   3   5   0       7582.69       9075.13       180.98 o                         
   4   5   0       1107.33       1200.36        34.45 o                         
   5   5   0        105.92        116.28         3.82 o                         
   6   5   0         16.77         14.04         2.67 o                         
   7   5   0        122.50        153.67         4.80 o                         
   8   5   0          2.08          2.14         2.27 o                         
   9   5   0        189.08        182.24         6.60 o                         
  10   5   0        393.02        375.91        11.29 o                         
  11   5   0        260.01        232.18         6.40 o                         
  12   5   0        743.56        731.74        15.25 o                         
  13   5   0        307.53        327.99         8.68 o                         
  14   5   0         43.50         36.83         4.79 o                         
  15   5   0        168.17        167.91         7.33 o                         
  16   5   0          0.09         -1.45         5.13 o                         
  17   5   0         20.00          6.43         5.27 o                         
  18   5   0         53.74         60.73         4.83 o                         
  19   5   0        166.64        199.93         8.39 o                         
  20   5   0          1.80          0.69         3.50 o                         
   0   6   0       4061.41       5646.62       198.86 o                         
   1   6   0        200.05        221.99         6.25 o                         
   2   6   0         10.30          8.79         3.05 o                         
   3   6   0       9239.07      11370.13       225.80 o                         
   4   6   0       6581.18       7267.14       247.43 o                         
   5   6   0          2.06          1.44         2.33 o                         
   6   6   0       5384.64       5783.82       127.52 o                         
   7   6   0          8.22         13.42         2.82 o                         
   8   6   0        974.59       1001.00        22.20 o                         
   9   6   0        424.46        429.83        13.14 o                         
  10   6   0         22.02         29.92         3.21 o                         
  11   6   0         24.09         25.47         4.06 o                         
  12   6   0        113.80        126.08         5.57 o                         
  13   6   0        212.23        201.29         7.08 o                         
  14   6   0         75.89         84.09         5.16 o                         
  15   6   0        110.09         89.12         5.38 o                         
  16   6   0        417.35        456.24        13.07 o                         
  17   6   0         17.82         16.90         5.48 o                         
  18   6   0         59.74         57.67         5.13 o                         
  19   6   0          8.95          9.63         3.73 o                         
  20   6   0        211.29        244.48        13.03 o                         
   1   7   0        757.79       1214.84        28.70 o                         
   2   7   0        611.24        774.63        24.54 o                         
   3   7   0        489.42        549.05        15.02 o                         
   4   7   0         73.64         69.43         6.13 o                         
   5   7   0         32.33         23.58         3.80 o                         
   6   7   0       1296.51       1362.14        41.93 o                         
   7   7   0        121.66        153.79         6.95 o                         
   8   7   0        465.09        507.18        14.02 o                         
   9   7   0        155.98        152.64         6.35 o                         
  10   7   0        600.45        584.92        13.80 o                         
  11   7   0        354.68        344.34        10.36 o                         
  12   7   0         17.78         12.07         4.19 o                         
  13   7   0         35.83         37.20         4.27 o                         
  14   7   0       1399.66       1593.80        29.96 o                         
  15   7   0        247.03        252.17        11.23 o                         
  16   7   0         26.52         21.33         5.47 o                         
  17   7   0         20.35         29.99         5.10 o                         
  18   7   0        126.84        187.19        12.51 o                         
  19   7   0         54.38         53.26         7.42 o                         
  20   7   0          4.08          3.14         6.43 o                         
   0   8   0        137.50        161.48         7.91 o                         
   1   8   0       1429.53       1977.45        45.86 o                         
   2   8   0        965.54       1305.39        39.93 o                         
   3   8   0         93.00         79.51         5.08 o                         
   4   8   0       1548.18       1823.71        47.87 o                         
   5   8   0       7206.35       8558.74       212.66 o                         
   6   8   0        335.00        389.18        12.55 o                         
   7   8   0        238.93        298.09        10.59 o                         
   8   8   0       1652.99       1943.60        42.23 o                         
   9   8   0         23.23         15.32         3.05 o                         
  10   8   0         47.71         36.04         4.21 o                         
  11   8   0        500.37        493.86        14.34 o                         
  12   8   0         56.35         42.26         5.40 o                         
  13   8   0        583.09        582.91        14.27 o                         
  14   8   0         34.59         43.31         4.70 o                         
  15   8   0         37.91         29.40         7.08 o                         
  16   8   0        237.62        298.56        15.31 o                         
  17   8   0         68.74         74.59        10.53 o                         
  18   8   0         16.02          5.57        11.22 o                         
  19   8   0         34.99         33.33         7.52 o                         
   1   9   0        716.40        957.91        23.84 o                         
   2   9   0        594.49        786.37        25.49 o                         
   3   9   0         42.77         60.82         4.43 o                         
   4   9   0        222.57        247.05         8.48 o                         
   5   9   0       1047.30       1089.63        37.44 o                         
   6   9   0        834.01        947.68        30.39 o                         
   7   9   0         17.03         17.02         3.41 o                         
   8   9   0        269.90        277.47         8.44 o                         
   9   9   0       1165.04       1189.20        23.77 o                         
  10   9   0          8.78         14.03         3.76 o                         
  11   9   0        576.46        580.39        16.23 o                         
  12   9   0         29.38         24.21         4.57 o                         
  13   9   0         32.13         28.67         4.31 o                         
  14   9   0        138.08        138.39         8.46 o                         
  15   9   0        237.02        236.96        13.98 o                         
  16   9   0        209.19        200.60        11.98 o                         
  17   9   0         92.25         91.08        10.34 o                         
  18   9   0        188.61        216.27        19.10 o                         
  19   9   0        163.82        131.71        11.94 o                         
   0  10   0        133.91        218.66        14.43 o                         
   1  10   0       1106.71       1343.00        29.67 o                         
   2  10   0         80.25         97.78         5.66 o                         
   3  10   0         79.82         89.52         6.13 o                         
   4  10   0         18.57         15.75         3.55 o                         
   5  10   0       2363.95       2747.91        59.37 o                         
   6  10   0        730.02        772.31        21.44 o                         
   7  10   0        962.60       1008.16        20.53 o                         
   8  10   0        325.32        346.40         9.90 o                         
   9  10   0        686.60        722.21        16.86 o                         
  10  10   0        346.88        341.13        10.03 o                         
  11  10   0        197.15        164.05         6.59 o                         
  12  10   0         10.00          5.61         3.78 o                         
  13  10   0        205.37        249.30        12.25 o                         
  14  10   0        262.35        326.16        13.84 o                         
  15  10   0        197.64        218.23        12.81 o                         
  16  10   0         34.01         23.61         8.29 o                         
  17  10   0         36.74         53.88         8.22 o                         
  18  10   0        501.85        666.27        27.09 o                         
   1  11   0        380.66        475.25        10.07 o                         
   2  11   0        164.73        229.64         7.77 o                         
   3  11   0        263.10        301.38         9.23 o                         
   4  11   0        200.58        246.46        10.07 o                         
   5  11   0        295.30        290.20         8.27 o                         
   6  11   0       5599.07       6187.06       109.95 o                         
   7  11   0        492.00        488.93        12.05 o                         
   8  11   0         30.16         31.31         4.24 o                         
   9  11   0       1251.78       1288.46        45.48 o                         
  10  11   0        113.57         96.99         6.50 o                         
  11  11   0         86.08         68.30         5.54 o                         
  12  11   0          6.59         -5.23         6.09 o                         
  13  11   0         24.76         11.45         6.98 o                         
  14  11   0         71.47         70.58         7.08 o                         
  15  11   0         24.12         19.54         6.47 o                         
  16  11   0        485.99        572.82        41.08 o                         
  17  11   0        103.84        125.10        10.14 o                         
  18  11   0        135.26        119.17        15.91 o                         
   0  12   0        159.98        205.64        12.23 o                         
   1  12   0        190.19        237.47         6.78 o                         
   2  12   0         37.66         44.45         4.22 o                         
   3  12   0          3.10          6.36         4.11 o                         
   4  12   0        222.36        279.05         8.54 o                         
   5  12   0        957.36       1060.41        23.61 o                         
   6  12   0       2618.87       2985.66        59.60 o                         
   7  12   0       1720.96       1890.90        39.26 o                         
   8  12   0        652.04        722.05        23.94 o                         
   9  12   0       2716.27       2947.75        59.12 o                         
  10  12   0          2.08         -5.49         5.49 o                         
  11  12   0        454.90        512.09        24.03 o                         
  12  12   0          0.01         -3.56         5.68 o                         
  13  12   0        140.66        156.27         9.07 o                         
  14  12   0         91.78        103.38         7.23 o                         
  15  12   0        202.28        262.28        12.29 o                         
  16  12   0        168.25        230.43        12.75 o                         
  17  12   0         67.50         62.27         5.28 o                         
   1  13   0        438.65        467.35        10.61 o                         
   2  13   0          5.32         10.37         3.82 o                         
   3  13   0          1.96          5.84         4.44 o                         
   4  13   0        550.20        616.39        15.43 o                         
   5  13   0        863.03        985.05        22.33 o                         
   6  13   0       1105.20       1130.47        34.04 o                         
   7  13   0         70.50         67.07         5.77 o                         
   8  13   0       1168.47       1157.03        37.40 o                         
   9  13   0        115.25        121.31         7.44 o                         
  10  13   0        264.70        265.85        11.62 o                         
  11  13   0        241.65        248.14        10.86 o                         
  12  13   0          6.55          3.45         5.66 o                         
  13  13   0          0.07          0.02         4.60 o                         
  14  13   0         34.12         34.39         5.91 o                         
  15  13   0         18.42         20.02         4.72 o                         
  16  13   0        274.78        226.45        10.75 o                         
   0  14   0        152.26        129.73         9.90 o                         
   1  14   0       1259.61       1614.60        31.85 o                         
   2  14   0         93.45         77.81         5.22 o                         
   3  14   0        298.66        420.75        13.90 o                         
   4  14   0         76.06         86.53         6.04 o                         
   5  14   0        243.05        285.36        11.30 o                         
   6  14   0        169.84        179.25         7.98 o                         
   7  14   0        415.61        537.73        22.58 o                         
   8  14   0        715.82        810.22        26.86 o                         
   9  14   0        136.87        114.34         8.16 o                         
  10  14   0        170.68        169.34         7.92 o                         
  11  14   0         93.51        119.17         7.05 o                         
  12  14   0         41.45         47.50         5.80 o                         
  13  14   0         71.38         56.43         6.91 o                         
  14  14   0        134.75        136.81        10.27 o                         
  15  14   0        217.01        192.41         9.80 o                         
   1  15   0        457.18        450.78        12.33 o                         
   2  15   0         10.89         12.50         4.25 o                         
   3  15   0        217.76        213.29         9.67 o                         
   4  15   0        770.06        883.18        28.97 o                         
   5  15   0          9.75         18.61         5.88 o                         
   6  15   0         88.74         79.14         7.26 o                         
   7  15   0        124.17        116.66         8.08 o                         
   8  15   0         70.73         65.89         6.57 o                         
   9  15   0         74.23         81.19         7.60 o                         
  10  15   0        271.14        272.30        11.13 o                         
  11  15   0         80.75         84.12         6.90 o                         
  12  15   0         98.53         88.34        12.49 o                         
  13  15   0         13.14          3.89         7.56 o                         
  14  15   0         38.57         24.52         4.21 o                         
   0  16   0         10.36         -0.34         6.40 o                         
   1  16   0         76.11         85.16         6.55 o                         
   2  16   0         13.74         19.90         4.97 o                         
   3  16   0         14.73         23.35         4.96 o                         
   4  16   0         18.93         17.63         4.78 o                         
   5  16   0        164.80        206.00         9.81 o                         
   6  16   0         79.95         81.54         6.63 o                         
   7  16   0        220.09        280.72        11.46 o                         
   8  16   0         54.86         53.39         9.13 o                         
   9  16   0          3.38          1.20         5.10 o                         
  10  16   0         10.41          9.59         4.47 o                         
  11  16   0          2.36         -1.48         5.59 o                         
  12  16   0         12.77         11.97         6.75 o                         
  13  16   0        144.11        100.14         8.02 o                         
   1  17   0          0.50          2.35         4.02 o                         
   2  17   0        364.17        419.02        12.78 o                         
   3  17   0        265.27        289.45        10.72 o                         
   4  17   0         92.10        112.77         8.38 o                         
   5  17   0        141.81        181.14        11.88 o                         
   6  17   0         91.58        118.51         8.12 o                         
   7  17   0        130.57        140.74        10.48 o                         
   8  17   0        167.34        171.32         8.89 o                         
   9  17   0          4.42          5.03         3.85 o                         
  10  17   0       1233.64       1356.56        53.82 o                         
  11  17   0         87.70         71.81         8.94 o                         
   0  18   0         40.81         48.67         9.61 o                         
   1  18   0        222.08        256.90        19.27 o                         
   2  18   0         40.16         53.09         9.41 o                         
   3  18   0        172.94        174.17         8.74 o                         
   4  18   0         18.99         22.36         4.88 o                         
   5  18   0        121.48        152.22         8.07 o                         
   6  18   0          6.51          9.48         4.05 o                         
   7  18   0        750.86        894.12        28.07 o                         
   8  18   0         35.25         39.23         3.84 o                         
   9  18   0          0.90          1.70         4.62 o                         
   1  19   0         63.65         74.06         8.80 o                         
   2  19   0         88.89         73.05         8.40 o                         
   3  19   0          7.94         12.75         6.12 o                         
   4  19   0         20.06         20.37         5.86 o                         
   5  19   0         77.78         71.32         7.62 o                         
   6  19   0         50.52         42.73         5.45 o                         
   0  20   0        101.65        100.35         7.27 o                         
 -22   1   1          0.00         -0.30         2.49 o                         
 -21   1   1          2.13          1.56         3.50 o                         
 -20   1   1          3.62          1.31         4.83 o                         
 -19   1   1         11.97         25.31         8.12 o                         
 -18   1   1        591.92        742.05        28.97 o                         
 -17   1   1          1.49          1.41         6.49 o                         
 -16   1   1       2048.60       2244.95        40.78 o                         
 -15   1   1        197.87        213.81         7.44 o                         
 -14   1   1        531.04        500.19        11.87 o                         
 -13   1   1         38.75         32.42         3.83 o                         
 -12   1   1         77.97         47.88         4.41 o                         
 -11   1   1         17.18         20.36         3.83 o                         
 -10   1   1        328.02        311.15         9.05 o                         
  -9   1   1        115.66         89.57         4.46 o                         
  -8   1   1        187.87        208.02         6.95 o                         
  -7   1   1       2758.82       2501.66        49.96 o                         
  -6   1   1        294.84        243.46         5.96 o                         
  -5   1   1          5.62          3.88         1.75 o                         
  -4   1   1         29.95         19.47         3.12 o                         
  -3   1   1       2098.66       1707.18        44.61 o                         
  -1   1   1      15546.17      14444.27       355.53 o                         
   0   1   1       2738.78       2444.28        60.75 o                         
   1   1   1      18267.53      15835.39       450.86 o                         
   2   1   1      12860.41      10741.21       267.37 o                         
   3   1   1       1059.73        937.39        47.84 o                         
   4   1   1        105.31        109.07         4.31 o                         
   5   1   1       2410.07       1934.16        48.78 o                         
   6   1   1        313.48        263.46         8.53 o                         
   7   1   1        740.00        648.40        17.32 o                         
   8   1   1        216.55        184.24        11.14 o                         
   9   1   1        120.68        112.24         6.29 o                         
  10   1   1       2537.57       2633.27        68.31 o                         
  11   1   1        115.61        129.47         6.76 o                         
  12   1   1        303.74        267.95         8.76 o                         
  13   1   1         75.99         73.10         5.27 o                         
  14   1   1        625.03        584.45        12.83 o                         
  15   1   1          0.07         26.06         6.89 o                         
  16   1   1         78.83         76.74         5.88 o                         
  17   1   1        379.77        512.67        22.29 o                         
  18   1   1        285.57        359.87        14.83 o                         
  19   1   1         16.68         14.37         6.43 o                         
  20   1   1         33.62         30.33         3.90 o                         
  21   1   1         58.58         50.24         4.85 o                         
 -21   2   1         16.13         23.27         3.40 o                         
 -20   2   1          0.45         -0.94         3.64 o                         
 -19   2   1        153.48        189.06        10.84 o                         
 -18   2   1          0.32          2.92         6.28 o                         
 -17   2   1        159.42        161.67        10.90 o                         
 -16   2   1        743.13        755.64        15.78 o                         
 -15   2   1        231.79        225.60         8.30 o                         
 -14   2   1          1.04          2.45         4.13 o                         
 -13   2   1         11.25          6.56         3.60 o                         
 -12   2   1         77.95         66.68         4.23 o                         
 -11   2   1        152.08        171.93         7.46 o                         
 -10   2   1        459.85        492.16        13.67 o                         
  -9   2   1        218.36        190.60         9.01 o                         
  -8   2   1        474.03        451.28        11.47 o                         
  -7   2   1        927.37        880.06        20.74 o                         
  -6   2   1        117.82         94.23         3.83 o                         
  -5   2   1         13.84         37.19         6.46 o                         
  -4   2   1       9869.88       8752.36       150.23 o                         
  -3   2   1       1243.75       1011.31        20.83 o                         
  -2   2   1       2930.96       2710.20        42.76 o                         
  -1   2   1        689.65        704.98        17.14 o                         
   0   2   1       6184.77       6255.58       137.38 o                         
   1   2   1         80.54         73.34         5.99 o                         
   2   2   1       2042.46       1954.51        43.71 o                         
   3   2   1      17717.07      15960.43       351.56 o                         
   4   2   1       6092.84       5611.98       117.88 o                         
   5   2   1        102.85         63.09         2.58 o                         
   6   2   1       4993.89       4804.53        97.37 o                         
   7   2   1         33.14         29.22         2.74 o                         
   8   2   1          0.86          3.88         2.51 o                         
   9   2   1         77.38         63.46         4.51 o                         
  10   2   1       1420.90       1483.02        49.84 o                         
  11   2   1          0.51          0.12         3.72 o                         
  12   2   1         88.66         93.79         5.98 o                         
  13   2   1        417.91        461.44        13.70 o                         
  14   2   1         66.77         63.16         5.62 o                         
  15   2   1         25.20         40.01         4.99 o                         
  16   2   1        168.58        174.88         9.74 o                         
  17   2   1         32.47         34.10         6.07 o                         
  18   2   1         97.53        126.71         7.48 o                         
  19   2   1          5.75          5.78         4.34 o                         
  20   2   1         10.15         10.98         3.25 o                         
  21   2   1         32.76         28.13         2.81 o                         
 -21   3   1        345.06        351.71        12.88 o                         
 -20   3   1         10.33          6.72         3.43 o                         
 -19   3   1        561.76        707.38        20.33 o                         
 -18   3   1        242.56        268.70        12.95 o                         
 -17   3   1        103.72         92.69         9.01 o                         
 -16   3   1       1351.59       1479.99        37.07 o                         
 -15   3   1       1405.02       1492.47        32.33 o                         
 -14   3   1        140.31        136.48         5.86 o                         
 -13   3   1        477.16        449.84        11.08 o                         
 -12   3   1        413.16        398.05        10.18 o                         
 -11   3   1        350.93        367.78        14.49 o                         
 -10   3   1        734.23        801.03        22.83 o                         
  -9   3   1        777.17        679.61        19.50 o                         
  -8   3   1        336.66        351.38         9.73 o                         
  -7   3   1       1357.13       1430.37        27.84 o                         
  -6   3   1          9.97          4.85         1.90 o                         
  -5   3   1       1586.33       1432.83        25.64 o                         
  -4   3   1      15696.54      13983.33       259.60 o                         
  -3   3   1        647.69        613.06        13.11 o                         
  -2   3   1       1558.96       1924.61        87.92 o                         
  -1   3   1      10609.67      11099.32       191.27 o                         
   0   3   1       3885.81       4844.61       307.26 o                         
   1   3   1      14338.08      14497.65       413.74 o                         
   2   3   1        379.97        363.25         7.62 o                         
   3   3   1        495.58        832.30        38.32 o                         
   4   3   1        461.43        510.39        10.64 o                         
   5   3   1         30.40         65.02         2.74 o                         
   6   3   1       5684.43       5411.38       102.09 o                         
   7   3   1         98.15         82.19         3.59 o                         
   8   3   1        683.98        660.65        14.20 o                         
   9   3   1       1389.99       1346.10        27.04 o                         
  10   3   1         50.54         41.61         3.54 o                         
  11   3   1          1.24          0.97         3.39 o                         
  12   3   1        746.67        738.37        16.18 o                         
  13   3   1        127.45        120.38         6.27 o                         
  14   3   1          0.02         12.49         3.89 o                         
  15   3   1         27.66         36.77         4.72 o                         
  16   3   1         26.26         30.16         5.69 o                         
  17   3   1         46.31         47.01         5.90 o                         
  18   3   1        525.78        660.85        18.28 o                         
  19   3   1        200.84        264.14        10.21 o                         
  20   3   1         66.59         96.49         4.96 o                         
 -21   4   1          1.25          2.02         3.17 o                         
 -20   4   1        337.21        368.64        11.87 o                         
 -19   4   1        117.59        133.79         6.09 o                         
 -18   4   1         62.85         62.21         6.86 o                         
 -17   4   1        260.22        270.17        11.87 o                         
 -16   4   1        186.95        182.40         7.26 o                         
 -15   4   1        312.42        293.67         9.18 o                         
 -14   4   1        891.21        912.49        20.01 o                         
 -13   4   1        164.39        132.27         6.37 o                         
 -12   4   1       1080.08       1014.44        18.86 o                         
 -11   4   1         22.69         19.31         5.03 o                         
 -10   4   1         10.49         13.12         4.55 o                         
  -9   4   1          1.12          1.90         2.74 o                         
  -8   4   1       1506.68       1539.97        35.62 o                         
  -7   4   1       1129.00       1142.47        24.40 o                         
  -6   4   1        192.24        169.50         4.80 o                         
  -5   4   1      16489.76      15419.78       286.28 o                         
  -4   4   1       7588.85       7065.04       142.77 o                         
  -3   4   1       3587.22       3539.95        58.55 o                         
  -2   4   1       5558.38       6048.94       121.18 o                         
  -1   4   1      16149.02      18693.47       342.66 o                         
   0   4   1      23050.04      26805.22       510.84 o                         
   1   4   1       7247.15       8019.14       176.99 o                         
   2   4   1       2220.39       2263.81        52.56 o                         
   3   4   1       1662.89       2047.64        37.70 o                         
   4   4   1       7543.21       8038.51       151.02 o                         
   5   4   1         12.36         26.64         2.40 o                         
   6   4   1        755.78        793.81        16.43 o                         
   7   4   1       2847.47       3226.63        61.87 o                         
   8   4   1         53.89         76.42         3.68 o                         
   9   4   1         44.89         25.14         2.87 o                         
  10   4   1         99.00         69.97         4.38 o                         
  11   4   1        152.84        168.45         6.20 o                         
  12   4   1        265.63        255.72         8.49 o                         
  13   4   1          7.55         14.18         3.66 o                         
  14   4   1        369.76        382.42        12.52 o                         
  15   4   1        700.50        768.87        22.87 o                         
  16   4   1         41.89         41.98         5.69 o                         
  17   4   1         13.99         16.55         4.86 o                         
  18   4   1         47.65         53.38         5.43 o                         
  19   4   1          2.15          2.21         4.84 o                         
  20   4   1         36.21         38.16         4.69 o                         
 -21   5   1        160.42        132.46         8.11 o                         
 -20   5   1          2.05         -0.51         4.11 o                         
 -19   5   1        254.28        286.14        11.06 o                         
 -18   5   1         43.54         42.63         4.78 o                         
 -17   5   1         22.30         17.04         5.82 o                         
 -16   5   1         89.63         98.76         8.92 o                         
 -15   5   1        308.17        314.50         8.88 o                         
 -14   5   1        720.47        651.34        13.25 o                         
 -13   5   1        463.93        424.06        10.66 o                         
 -12   5   1        335.61        281.60         8.10 o                         
 -11   5   1        271.33        242.38         9.21 o                         
 -10   5   1       1928.42       1854.97        77.37 o                         
  -9   5   1         83.51         79.01         5.07 o                         
  -8   5   1        596.90        563.27        14.58 o                         
  -7   5   1       1557.06       1424.27        33.29 o                         
  -6   5   1        596.91        605.32        13.67 o                         
  -5   5   1       2076.80       2157.58        51.16 o                         
  -4   5   1        627.04        613.60        11.73 o                         
  -3   5   1        514.52        578.77        11.27 o                         
  -1   5   1        561.87        772.93        21.72 o                         
   0   5   1        520.67        682.11        19.65 o                         
   1   5   1      14703.37      15786.51       316.02 o                         
   2   5   1        722.14        717.72        22.01 o                         
   3   5   1        250.62        334.03         8.13 o                         
   4   5   1       4920.55       5080.24       103.56 o                         
   5   5   1       1482.95       1420.74        27.96 o                         
   6   5   1       1903.98       1887.92        36.84 o                         
   7   5   1         54.98         67.02         3.56 o                         
   8   5   1         56.20         68.84         3.67 o                         
   9   5   1         27.75         45.87         4.98 o                         
  10   5   1          0.82          3.36         2.75 o                         
  11   5   1        596.90        534.93        14.70 o                         
  12   5   1         79.03         89.58         7.30 o                         
  13   5   1         89.08         88.26         4.95 o                         
  14   5   1         16.01         16.30         4.88 o                         
  15   5   1          0.08         -4.33         4.33 o                         
  16   5   1         43.31         44.93         5.06 o                         
  17   5   1          7.62          8.24         4.20 o                         
  18   5   1         71.50         75.15         8.32 o                         
  19   5   1        379.03        479.23        22.23 o                         
  20   5   1         20.40         17.83         7.76 o                         
 -20   6   1        415.85        471.06        21.00 o                         
 -19   6   1          4.13         16.02         3.78 o                         
 -18   6   1         99.00         96.23         6.16 o                         
 -17   6   1        200.43        185.12         7.40 o                         
 -16   6   1        798.05        833.78        25.56 o                         
 -15   6   1         33.95         34.25         4.16 o                         
 -14   6   1        339.32        299.65         7.95 o                         
 -13   6   1        102.10         81.32         4.13 o                         
 -12   6   1       1335.86       1277.48        25.99 o                         
 -11   6   1         34.78         29.90         3.65 o                         
 -10   6   1       1214.58       1221.04        37.22 o                         
  -9   6   1          0.00          6.78         3.72 o                         
  -8   6   1        146.38        142.69         5.88 o                         
  -7   6   1        280.69        294.23         8.85 o                         
  -6   6   1         48.59         88.14         7.78 o                         
  -5   6   1       5386.46       5122.98        96.23 o                         
  -4   6   1       3112.42       3157.29        59.44 o                         
  -3   6   1       3567.66       3929.28        68.48 o                         
  -2   6   1       1874.37       2188.42        65.63 o                         
  -1   6   1       1027.39       1232.29        33.56 o                         
   0   6   1        437.64        608.78        15.25 o                         
   1   6   1       1077.44       1420.53        29.66 o                         
   2   6   1        119.44        209.22         9.31 o                         
   4   6   1        514.39        845.24        36.76 o                         
   5   6   1       1883.67       1698.18        39.45 o                         
   6   6   1        346.98        393.61        10.11 o                         
   7   6   1        535.98        559.71        13.62 o                         
   8   6   1        352.10        356.75         9.75 o                         
   9   6   1         82.52         79.67         4.76 o                         
  10   6   1        976.41        921.41        24.34 o                         
  11   6   1        998.21       1007.85        27.08 o                         
  12   6   1        662.74        623.32        14.79 o                         
  13   6   1        302.71        235.53         8.25 o                         
  14   6   1       1032.57       1081.47        24.65 o                         
  15   6   1        236.98        216.45         8.22 o                         
  16   6   1         10.47          9.63         4.18 o                         
  17   6   1          4.74          3.99         5.08 o                         
  18   6   1         18.43         17.61         3.78 o                         
  19   6   1         67.15         63.87         8.35 o                         
  20   6   1          1.04          0.17         3.80 o                         
 -20   7   1          0.00         -4.31         8.71 o                         
 -19   7   1          3.53         -4.29         6.89 o                         
 -18   7   1         67.88         59.19         6.17 o                         
 -17   7   1         97.11         97.09         6.58 o                         
 -16   7   1         94.86         77.32         8.74 o                         
 -15   7   1          1.01          4.65         3.71 o                         
 -14   7   1        907.62        874.21        23.24 o                         
 -13   7   1        184.68        156.44         6.01 o                         
 -12   7   1        983.56        924.37        26.97 o                         
 -11   7   1         10.64         12.32         3.20 o                         
 -10   7   1        267.48        224.36         6.68 o                         
  -9   7   1        410.94        338.34         9.56 o                         
  -8   7   1        148.72        121.89         6.66 o                         
  -7   7   1        146.64        109.38         6.25 o                         
  -6   7   1       1688.92       1744.55        38.07 o                         
  -5   7   1        147.61        164.85         7.34 o                         
  -4   7   1        369.82        423.97        15.63 o                         
  -3   7   1        436.52        635.84        23.90 o                         
  -2   7   1        571.09       1010.31        31.04 o                         
  -1   7   1       6888.24       8666.78       215.39 o                         
   0   7   1        666.43       1715.02        49.43 o                         
   1   7   1       3558.57       4415.46        99.22 o                         
   2   7   1       2308.27       2775.61        70.57 o                         
   3   7   1        352.64        462.03        15.57 o                         
   4   7   1        430.76        495.09        16.39 o                         
   5   7   1        381.43        460.76        21.50 o                         
   6   7   1        200.96        178.63         7.36 o                         
   7   7   1          9.13          8.10         3.38 o                         
   8   7   1        105.13        120.22         8.88 o                         
   9   7   1        575.72        598.67        13.81 o                         
  10   7   1        165.69        178.37         7.82 o                         
  11   7   1        484.96        417.14        11.75 o                         
  12   7   1         91.36         96.89         6.51 o                         
  13   7   1        258.78        272.39         8.39 o                         
  14   7   1        547.64        513.76        12.32 o                         
  15   7   1        334.74        316.05        15.74 o                         
  16   7   1          9.34         10.36         4.61 o                         
  17   7   1         77.72         91.00         8.80 o                         
  18   7   1         29.44         30.24         6.06 o                         
  19   7   1         84.48         90.33         6.18 o                         
 -20   8   1          5.99          2.39         3.34 o                         
 -19   8   1          3.07         -8.31         9.41 o                         
 -18   8   1        285.30        337.68        27.38 o                         
 -17   8   1          7.02          2.45        13.68 o                         
 -16   8   1        324.87        369.47        17.64 o                         
 -15   8   1         27.79         25.23         8.14 o                         
 -14   8   1         43.44         44.15         4.72 o                         
 -13   8   1        795.92        754.03        18.46 o                         
 -12   8   1        701.82        629.73        17.08 o                         
 -11   8   1        112.75         96.88         6.82 o                         
 -10   8   1          5.70         13.19         3.43 o                         
  -9   8   1         44.86         24.96         3.70 o                         
  -8   8   1       1050.55       1016.42        21.58 o                         
  -7   8   1       2317.09       2291.10        52.96 o                         
  -6   8   1        420.08        431.96        13.96 o                         
  -5   8   1       1261.00       1334.70        50.14 o                         
  -4   8   1         26.77         21.34         3.19 o                         
  -2   8   1          0.75         35.57         4.67 o                         
   0   8   1       4234.35       5112.44       114.83 o                         
   1   8   1        274.48        301.97         7.47 o                         
   2   8   1      10702.41      11583.81       274.91 o                         
   3   8   1         44.91         56.48         4.67 o                         
   4   8   1       1995.54       2125.82        54.46 o                         
   5   8   1        518.03        554.64        26.25 o                         
   6   8   1         13.07         90.22        12.52 o                         
   7   8   1        401.58        419.73        14.09 o                         
   8   8   1         89.67         89.13         5.50 o                         
   9   8   1        145.08        151.47         6.52 o                         
  10   8   1         63.39         61.61         4.78 o                         
  11   8   1        891.66        914.93        23.66 o                         
  12   8   1        151.60        139.28        10.56 o                         
  13   8   1          2.39          2.81         4.77 o                         
  14   8   1        104.85         86.69         8.69 o                         
  15   8   1         17.37         29.99         8.40 o                         
  16   8   1        165.55        174.76        11.57 o                         
  17   8   1         50.58         48.29         9.20 o                         
  18   8   1         21.03         19.60         6.45 o                         
  19   8   1         10.31         13.28         4.07 o                         
 -19   9   1         29.21         21.93         7.50 o                         
 -18   9   1        210.66        228.34        13.87 o                         
 -17   9   1        172.41        187.49        24.73 o                         
 -16   9   1         15.54         27.96         9.38 o                         
 -15   9   1          6.33          8.94         7.30 o                         
 -14   9   1        335.66        343.52        14.78 o                         
 -13   9   1        752.07        711.31        24.37 o                         
 -12   9   1        105.90         86.80         5.33 o                         
 -11   9   1        992.14        919.42        19.66 o                         
 -10   9   1        575.34        531.52        13.54 o                         
  -9   9   1        163.72        174.00         6.25 o                         
  -8   9   1        429.81        425.75        10.52 o                         
  -7   9   1       3971.48       4202.12       101.74 o                         
  -6   9   1          1.57         -0.69         3.27 o                         
  -5   9   1        101.47        112.64         7.69 o                         
  -4   9   1        870.02       1065.30        33.14 o                         
  -3   9   1       1030.74       1331.38        38.30 o                         
  -2   9   1       1130.81       1289.92        40.05 o                         
  -1   9   1        224.42        258.12         8.59 o                         
   0   9   1         40.55         73.19         4.25 o                         
   1   9   1         92.73        288.44        15.82 o                         
   2   9   1       2102.52       2339.05        66.19 o                         
   3   9   1        317.82        376.00        21.74 o                         
   4   9   1        240.85        224.31         8.00 o                         
   5   9   1        127.87        143.09         7.15 o                         
   6   9   1       2409.02       2718.35        57.51 o                         
   7   9   1        245.35        266.81        11.10 o                         
   8   9   1       1243.42       1301.80        24.20 o                         
   9   9   1       1069.24       1014.35        20.78 o                         
  10   9   1         10.86         35.35         5.76 o                         
  11   9   1        220.83        200.99         7.92 o                         
  12   9   1       1783.95       1792.39        37.24 o                         
  13   9   1        332.65        328.22        24.15 o                         
  14   9   1        124.80        155.82        10.14 o                         
  15   9   1        354.31        395.63        15.36 o                         
  16   9   1          3.66         -3.64         6.23 o                         
  17   9   1         23.12         30.64        12.20 o                         
  18   9   1          0.00         -8.77         8.77 o                         
 -19  10   1         90.56         93.19         8.54 o                         
 -18  10   1          5.14         13.78         5.54 o                         
 -17  10   1          2.91         11.62         7.23 o                         
 -16  10   1        159.40        162.91        17.61 o                         
 -15  10   1         96.48        101.34         9.50 o                         
 -14  10   1         15.64          9.52         5.75 o                         
 -13  10   1        247.28        230.18        10.99 o                         
 -12  10   1         78.05         96.49         6.40 o                         
 -11  10   1         88.58         82.40         5.46 o                         
 -10  10   1        186.46        188.90         6.45 o                         
  -9  10   1        116.96         91.25         4.69 o                         
  -8  10   1        494.60        501.40        13.27 o                         
  -7  10   1       3084.07       3215.13        68.17 o                         
  -6  10   1        644.27        770.97        16.42 o                         
  -5  10   1        234.97        251.83        10.14 o                         
  -4  10   1        280.69        436.78        20.92 o                         
  -3  10   1        145.38        167.53         7.63 o                         
  -2  10   1        191.75        404.27        31.78 o                         
  -1  10   1        578.71        705.54        16.96 o                         
   0  10   1        424.45        564.88        14.43 o                         
   1  10   1       1861.23       1979.59        45.99 o                         
   2  10   1        359.64        424.08        39.25 o                         
   3  10   1       1232.56       1412.12        50.18 o                         
   4  10   1        166.41        155.88         7.78 o                         
   5  10   1        349.41        382.93        12.16 o                         
   6  10   1       1741.07       1994.57        39.94 o                         
   7  10   1          3.59         19.39         3.86 o                         
   8  10   1        116.68         86.10         4.86 o                         
   9  10   1       1320.43       1247.99        25.63 o                         
  10  10   1        118.43         96.48         5.21 o                         
  11  10   1        539.40        517.99        16.13 o                         
  12  10   1          9.48         11.47         4.70 o                         
  13  10   1          5.98          5.31         5.33 o                         
  14  10   1          2.43         -0.57         5.91 o                         
  15  10   1         17.08         22.28         6.94 o                         
  16  10   1         48.65         41.99         6.53 o                         
  17  10   1        211.35        208.81        12.45 o                         
  18  10   1          2.15          2.60         5.42 o                         
 -18  11   1         95.23         90.10         6.46 o                         
 -17  11   1         68.91         82.06         8.12 o                         
 -16  11   1         75.62         80.47         9.38 o                         
 -15  11   1        198.45        212.19        12.04 o                         
 -14  11   1          2.81         -2.00         5.47 o                         
 -13  11   1       1463.98       1570.96        44.11 o                         
 -12  11   1          4.36         17.09         6.43 o                         
 -11  11   1          0.00         -4.94         4.94 o                         
 -10  11   1         77.06         96.54         5.79 o                         
  -9  11   1       1569.29       1759.49        36.26 o                         
  -8  11   1       1005.59       1059.96        24.49 o                         
  -7  11   1        133.20        163.02         7.30 o                         
  -6  11   1       1077.86       1115.69        22.64 o                         
  -5  11   1       1572.04       1757.04        33.85 o                         
  -4  11   1       1269.56       1296.46        27.62 o                         
  -3  11   1          1.56         11.18         3.98 o                         
  -2  11   1        887.69        982.50        21.35 o                         
  -1  11   1        124.19        134.33         5.26 o                         
   0  11   1         12.68         23.96         3.50 o                         
   1  11   1         78.34        176.76        14.46 o                         
   2  11   1        130.01        154.61         6.32 o                         
   3  11   1        307.40        451.62        12.08 o                         
   4  11   1       1880.43       2258.00        45.59 o                         
   5  11   1         35.13        126.94        11.94 o                         
   6  11   1       1088.76       1105.92        26.34 o                         
   7  11   1       1509.92       1641.28        37.17 o                         
   8  11   1       4741.94       4636.43       106.17 o                         
   9  11   1       1244.02       1256.74        38.01 o                         
  10  11   1         18.57         33.33         5.17 o                         
  11  11   1       1300.53       1321.40        41.05 o                         
  13  11   1          8.08          7.69         5.96 o                         
  14  11   1         50.89         67.28         6.66 o                         
  15  11   1        190.11        225.25        14.53 o                         
  16  11   1        108.80        115.22         7.70 o                         
  17  11   1        661.58        722.42        28.66 o                         
 -17  12   1          2.93         -3.20         3.92 o                         
 -16  12   1          4.55          0.04         5.43 o                         
 -15  12   1          2.04         -0.56         6.44 o                         
 -14  12   1        111.05        102.26         8.84 o                         
 -13  12   1          3.54          2.58         5.27 o                         
 -12  12   1        490.84        496.82        20.50 o                         
 -11  12   1        566.31        571.50        17.33 o                         
 -10  12   1        967.59        974.25        43.67 o                         
  -9  12   1        264.58        230.17         7.98 o                         
  -8  12   1        250.97        264.94        10.61 o                         
  -7  12   1         59.87         70.90         4.85 o                         
  -6  12   1          7.48         67.79         7.91 o                         
  -5  12   1        243.02        269.84        10.44 o                         
  -4  12   1         13.96         16.77         3.93 o                         
  -3  12   1         70.55         97.91         7.06 o                         
  -2  12   1         31.99         56.66         6.91 o                         
  -1  12   1        311.31        309.66         8.10 o                         
   0  12   1          0.82         27.81         4.29 o                         
   1  12   1        371.52        382.03        10.10 o                         
   2  12   1        297.35        331.77         9.93 o                         
   3  12   1          4.98          5.95         4.34 o                         
   4  12   1        891.21        915.44        22.56 o                         
   5  12   1       1187.02       1213.54        28.64 o                         
   6  12   1        612.84        581.89        16.01 o                         
   7  12   1        868.70        874.28        24.23 o                         
   8  12   1        151.62        135.70         6.76 o                         
   9  12   1         48.86        103.72         8.01 o                         
  10  12   1        189.65        225.39        15.13 o                         
  11  12   1        134.36        162.90         9.39 o                         
  12  12   1         28.95         27.39         5.51 o                         
  13  12   1          8.57         13.95         6.30 o                         
  14  12   1         39.93         31.40         5.30 o                         
  15  12   1          7.57          1.52         4.91 o                         
  16  12   1          1.90          1.65         4.74 o                         
 -16  13   1         31.81         32.42         7.21 o                         
 -15  13   1         15.66          7.50        11.67 o                         
 -14  13   1          1.81          4.55         5.30 o                         
 -13  13   1         10.68         12.17         6.09 o                         
 -12  13   1         36.85         36.62         5.68 o                         
 -11  13   1        122.94        125.91         7.63 o                         
 -10  13   1         61.86         54.83         6.19 o                         
  -9  13   1       1550.53       1659.97        64.74 o                         
  -8  13   1          6.11          6.99         4.36 o                         
  -7  13   1       3876.93       3848.55        85.85 o                         
  -6  13   1        109.01        107.83         5.93 o                         
  -5  13   1        108.70         97.76         5.65 o                         
  -4  13   1        207.20        208.68        12.21 o                         
  -3  13   1         17.11         28.37         4.52 o                         
  -2  13   1        109.84        106.88         7.24 o                         
  -1  13   1         36.65         54.12         4.63 o                         
   0  13   1         48.26         47.02         4.13 o                         
   1  13   1         19.30         25.76         3.84 o                         
   2  13   1          1.54          6.47         4.08 o                         
   3  13   1        158.46        200.28         9.34 o                         
   4  13   1         19.04         22.15         4.67 o                         
   5  13   1          7.50         11.73         4.57 o                         
   6  13   1         42.68        343.99        31.36 o                         
   7  13   1         66.77         52.36         5.02 o                         
   8  13   1        707.26        788.79        38.66 o                         
   9  13   1        140.08        134.76         7.88 o                         
  10  13   1        143.29        134.16         7.63 o                         
  11  13   1          0.21          3.24         4.60 o                         
  12  13   1         16.86         15.82         4.78 o                         
  13  13   1        313.78        305.53        20.45 o                         
  14  13   1         47.53         42.44         5.66 o                         
  15  13   1        264.87        262.59        11.21 o                         
  16  13   1         18.34         12.49         4.39 o                         
 -15  14   1          6.22          5.63         6.15 o                         
 -14  14   1         40.41         38.39         5.30 o                         
 -13  14   1          1.31          2.52         4.44 o                         
 -12  14   1        318.07        305.30        17.22 o                         
 -11  14   1        159.63        132.93        21.55 o                         
 -10  14   1       1101.40       1109.90        40.84 o                         
  -9  14   1         93.77        107.01         9.71 o                         
  -8  14   1        211.20        217.60        10.79 o                         
  -7  14   1        160.03        171.93         9.75 o                         
  -6  14   1        360.08        394.31        12.73 o                         
  -5  14   1         23.51         13.25         3.87 o                         
  -4  14   1          1.42         25.96         4.79 o                         
  -3  14   1        244.99        305.18        13.00 o                         
  -2  14   1       1370.97       1481.43        37.38 o                         
  -1  14   1         92.39        179.77         6.88 o                         
   0  14   1        967.32        963.78        23.39 o                         
   1  14   1        328.46        488.17        12.27 o                         
   2  14   1        272.78        268.67        14.55 o                         
   3  14   1        310.26        299.53        15.75 o                         
   4  14   1          0.00         -4.19         4.19 o                         
   5  14   1          1.16         27.78         5.83 o                         
   6  14   1        153.86        139.38         7.24 o                         
   7  14   1          4.90         17.73         6.24 o                         
   8  14   1        155.10        153.24         9.36 o                         
   9  14   1         52.21        108.75         7.04 o                         
  10  14   1         86.73         70.09         5.69 o                         
  11  14   1         14.45         24.11         4.41 o                         
  12  14   1         11.96          5.07         3.68 o                         
  13  14   1         91.51         87.64         7.80 o                         
  14  14   1        186.33        138.21        10.56 o                         
  15  14   1         97.67         67.57         6.87 o                         
 -14  15   1          0.16         -0.03         3.83 o                         
 -13  15   1         27.02         14.95         5.71 o                         
 -12  15   1        785.68        772.33        45.47 o                         
 -11  15   1        419.97        399.51        28.56 o                         
 -10  15   1        162.01        180.28        12.23 o                         
  -9  15   1         33.07         35.20         6.79 o                         
  -8  15   1        625.76        667.39        24.76 o                         
  -7  15   1        193.10        232.68        13.73 o                         
  -6  15   1        118.95        137.74         8.69 o                         
  -5  15   1        142.95        169.67         9.69 o                         
  -4  15   1         25.00         12.81         5.77 o                         
  -3  15   1         49.03         47.63         5.59 o                         
  -2  15   1        248.65        243.77        10.22 o                         
  -1  15   1         57.35         93.04         6.56 o                         
   0  15   1        555.98        587.33        22.52 o                         
   1  15   1          5.42         28.55         4.94 o                         
   2  15   1        158.53        157.62        13.10 o                         
   3  15   1         27.37         25.44         5.72 o                         
   4  15   1        240.67        269.33        13.34 o                         
   5  15   1        540.79        547.16        17.63 o                         
   6  15   1        431.18        500.08        17.43 o                         
   7  15   1         63.19         95.09         8.93 o                         
   8  15   1        134.64        129.54         8.11 o                         
   9  15   1         27.35         48.38         5.88 o                         
  10  15   1        131.70        150.67         7.83 o                         
  11  15   1         74.71        118.93         6.47 o                         
  12  15   1        253.90        264.66        10.97 o                         
  13  15   1          3.84         12.20         6.38 o                         
 -13  16   1         36.15         29.29         3.97 o                         
 -12  16   1        223.03        205.65        15.52 o                         
 -11  16   1         23.22         24.81         5.80 o                         
 -10  16   1         11.77          7.76         4.69 o                         
  -9  16   1         20.95         35.59         5.82 o                         
  -8  16   1         68.08         57.99         7.70 o                         
  -7  16   1         85.79         94.24         9.85 o                         
  -6  16   1         27.49         25.96         7.42 o                         
  -5  16   1         18.86         18.06         4.72 o                         
  -4  16   1          0.89          9.58         5.41 o                         
  -3  16   1        470.93        507.85        21.23 o                         
  -2  16   1        334.58        335.42        11.53 o                         
  -1  16   1        277.24        298.12        14.10 o                         
   0  16   1         32.08         61.94         5.33 o                         
   1  16   1          9.44         52.60         6.93 o                         
   2  16   1         95.47        139.55        16.30 o                         
   3  16   1        138.96        115.12         9.04 o                         
   4  16   1          0.05          6.50         5.42 o                         
   5  16   1          0.63          6.14         5.29 o                         
   6  16   1        122.65        120.77         9.31 o                         
   7  16   1          2.09          0.00         4.73 o                         
   8  16   1        250.79        244.53         9.94 o                         
   9  16   1         89.31         86.52         5.77 o                         
  10  16   1         21.51         17.16         3.74 o                         
  11  16   1        192.23        183.05        10.64 o                         
  12  16   1        164.25        130.99         7.67 o                         
 -11  17   1          9.95         13.18         4.23 o                         
 -10  17   1         19.95         15.48         5.02 o                         
  -9  17   1         17.89         17.45         4.20 o                         
  -8  17   1        389.86        439.35        15.40 o                         
  -7  17   1        443.10        532.39        18.21 o                         
  -6  17   1        213.35        225.12        10.26 o                         
  -5  17   1        327.78        346.00        12.60 o                         
  -4  17   1          2.60          1.18         4.02 o                         
  -3  17   1         16.03         46.60         6.38 o                         
  -2  17   1         39.75         44.10         4.98 o                         
  -1  17   1         23.79         25.50         5.29 o                         
   0  17   1         11.22         17.50         6.85 o                         
   1  17   1          0.01         -1.05         6.10 o                         
   2  17   1        360.38        394.91        32.44 o                         
   3  17   1         51.01         62.18         5.86 o                         
   4  17   1        255.86        290.84        12.51 o                         
   5  17   1          2.10         14.49         4.53 o                         
   6  17   1         10.21         47.73         5.18 o                         
   7  17   1          0.03         26.64         6.97 o                         
   8  17   1        166.42        143.27         7.77 o                         
   9  17   1          2.11          3.44         3.72 o                         
  10  17   1          6.97          1.41         3.94 o                         
  11  17   1         44.47         24.15         4.44 o                         
  -9  18   1         17.33         11.55         4.31 o                         
  -8  18   1         67.72         65.58         4.49 o                         
  -7  18   1          0.77          4.95         3.67 o                         
  -6  18   1        152.98        148.86         7.83 o                         
  -5  18   1        149.05        143.54         7.92 o                         
  -4  18   1         25.37         29.64         5.12 o                         
  -3  18   1         15.56         22.70         5.60 o                         
  -2  18   1         54.31         45.79         5.38 o                         
  -1  18   1          0.44         17.47         5.91 o                         
   0  18   1        284.29        327.86        15.91 o                         
   1  18   1        119.76        113.07         8.92 o                         
   2  18   1          0.00          2.32         3.81 o                         
   3  18   1         60.24         59.84         4.26 o                         
   4  18   1         25.26         37.87         4.16 o                         
   5  18   1         15.30         33.07         4.69 o                         
   6  18   1         44.81         34.62         5.09 o                         
   7  18   1         20.75         24.28         3.67 o                         
   8  18   1         97.36         68.45         4.10 o                         
   9  18   1          4.11         -2.34         3.64 o                         
  -7  19   1        184.64        140.05         9.26 o                         
  -6  19   1        458.84        397.17        22.24 o                         
  -5  19   1        677.03        759.90        40.80 o                         
  -4  19   1        208.80        182.00        13.30 o                         
  -3  19   1          0.24          6.17         5.77 o                         
  -2  19   1          1.59         25.45         6.66 o                         
  -1  19   1        129.43        118.52        10.62 o                         
   0  19   1         85.60         85.29         9.17 o                         
   1  19   1        141.39        140.33         8.32 o                         
   2  19   1         50.58         42.99         7.10 o                         
   4  19   1         25.68         76.25         8.19 o                         
   5  19   1         90.85         93.19         8.42 o                         
   6  19   1          0.67          7.27         3.43 o                         
  -2  20   1          3.74          9.92         2.94 o                         
   0  20   1         25.59         21.15         3.49 o                         
 -22   0   2        270.10        277.47        13.17 o                         
 -21   0   2         50.85         39.27         6.32 o                         
 -20   0   2         12.00         13.49         7.26 o                         
 -19   0   2        386.72        471.99        20.83 o                         
 -18   0   2         30.19         48.46        16.56 o                         
 -17   0   2        211.37        223.50        10.79 o                         
 -16   0   2       3044.34       3315.46        71.81 o                         
 -15   0   2        257.09        236.12         9.94 o                         
 -14   0   2       3313.59       3494.09        74.98 o                         
 -13   0   2        185.82        170.05         7.67 o                         
 -12   0   2       1038.55       1013.41        26.48 o                         
 -11   0   2          6.20          5.83         5.79 o                         
 -10   0   2        164.29        134.22         9.42 o                         
  -9   0   2       8674.52       8094.65       285.47 o                         
  -8   0   2        381.10        325.12        18.32 o                         
  -7   0   2          0.03         11.10         4.39 o                         
  -6   0   2       1089.28        976.83        36.24 o                         
  -5   0   2      17163.50      15233.14       532.77 o                         
  -4   0   2       3492.63       2989.44       150.23 o                         
  -3   0   2          0.07          4.04         5.34 o                         
  -2   0   2       5230.36       4435.17       221.00 o                         
  -1   0   2      24035.29      21753.38      1075.10 o                         
   0   0   2      28446.05      25267.74       880.21 o                         
   1   0   2         13.69          8.04         3.50 o                         
   2   0   2      11169.49       9948.53       348.80 o                         
   3   0   2      17525.00      16091.43       459.93 o                         
   4   0   2      25808.93      23048.10      1139.04 o                         
   5   0   2       2431.75       2298.01       115.93 o                         
   6   0   2       1988.24       1915.88        68.53 o                         
   7   0   2      12417.33      11779.58       411.02 o                         
   8   0   2        344.40        349.08        30.47 o                         
   9   0   2        531.54        373.23        22.59 o                         
  10   0   2         20.70         18.14         6.61 o                         
  11   0   2         47.54         60.35         8.89 o                         
  12   0   2       3410.93       3522.81       106.50 o                         
  13   0   2        309.09        223.10        13.29 o                         
  14   0   2         56.60         60.73         6.66 o                         
  15   0   2         44.15         42.08         6.42 o                         
  16   0   2          0.45         -2.59         8.13 o                         
  17   0   2        404.35        470.21        20.63 o                         
  18   0   2         30.71         28.53         7.29 o                         
  19   0   2          9.62          6.20         7.35 o                         
  20   0   2        229.98        260.85        12.80 o                         
 -22   1   2        138.83        116.13         6.24 o                         
 -21   1   2          2.09          5.09         3.35 o                         
 -20   1   2        126.03        151.04         9.31 o                         
 -19   1   2          4.59         -2.95         7.20 o                         
 -18   1   2         50.89         56.16         7.89 o                         
 -17   1   2         17.25         15.62         4.60 o                         
 -16   1   2        681.92        716.92        16.89 o                         
 -15   1   2       1560.83       1664.33        31.09 o                         
 -14   1   2       1636.45       1697.61        31.50 o                         
 -13   1   2        171.27        152.40         5.79 o                         
 -12   1   2        247.64        204.06         7.22 o                         
 -11   1   2          0.39          2.26         3.99 o                         
 -10   1   2         37.90         34.83         4.49 o                         
  -9   1   2       1242.73       1215.17        32.36 o                         
  -8   1   2          0.11          1.98         3.78 o                         
  -7   1   2         78.79         52.81         4.24 o                         
  -6   1   2          2.96          4.97         1.33 o                         
  -5   1   2         28.77         14.23         1.89 o                         
  -4   1   2         11.81          9.10         2.64 o                         
  -3   1   2       2837.18       2576.27        74.62 o                         
  -2   1   2        297.03        256.94        11.08 o                         
  -1   1   2       8581.55       8122.86       232.74 o                         
   0   1   2       1184.18       1039.99        30.68 o                         
   1   1   2        934.95        785.68        23.65 o                         
   2   1   2       9467.03       8564.61       212.24 o                         
   3   1   2       2385.91       2100.56        52.91 o                         
   4   1   2      13968.78      12722.51       281.01 o                         
   5   1   2       2108.84       1966.08        44.75 o                         
   6   1   2       1377.16       1275.50        27.20 o                         
   7   1   2        262.82        268.20         9.07 o                         
   8   1   2        728.20        587.80        15.15 o                         
   9   1   2        605.46        692.00        18.06 o                         
  10   1   2        172.35        191.93         7.31 o                         
  11   1   2          3.99          5.40         4.13 o                         
  12   1   2        147.36        120.07         6.84 o                         
  13   1   2         19.50         24.07         4.69 o                         
  14   1   2          0.86         -4.14         4.14 o                         
  15   1   2        342.18        329.91        10.95 o                         
  16   1   2         82.34         88.25         9.10 o                         
  17   1   2         42.66         42.94         7.36 o                         
  18   1   2          4.95         10.36         5.75 o                         
  19   1   2         22.73         35.26         5.32 o                         
  20   1   2        446.86        546.89        22.35 o                         
 -22   2   2          6.66          0.46         2.82 o                         
 -21   2   2          0.06          0.74         2.99 o                         
 -20   2   2          1.40         -2.30         5.11 o                         
 -19   2   2        480.31        610.87        18.89 o                         
 -18   2   2         69.31         72.44         8.45 o                         
 -17   2   2        149.08        164.61         8.70 o                         
 -16   2   2        209.05        209.99         7.30 o                         
 -15   2   2       1029.41       1079.16        20.64 o                         
 -14   2   2         93.31        103.53         4.61 o                         
 -13   2   2         50.39         45.68         3.73 o                         
 -12   2   2        285.07        269.67         9.88 o                         
 -11   2   2       1307.18       1325.48        41.49 o                         
 -10   2   2          0.14         -0.89         4.43 o                         
  -9   2   2       1115.66       1108.08        34.39 o                         
  -8   2   2          2.45          5.79         3.79 o                         
  -7   2   2        188.63        177.07         7.48 o                         
  -6   2   2       2152.30       1835.12        69.59 o                         
  -5   2   2      12742.04      10655.74       260.80 o                         
  -4   2   2        182.86        174.23         3.92 o                         
  -3   2   2       3565.68       3286.91        57.65 o                         
  -2   2   2       2772.96       2527.66        50.52 o                         
  -1   2   2       5252.61       5042.18       112.12 o                         
   0   2   2         21.58         14.48         2.07 o                         
   1   2   2       6568.32       6193.42       177.32 o                         
   2   2   2      24890.49      22606.50       499.21 o                         
   3   2   2       1426.55       1306.30        27.48 o                         
   4   2   2       1878.20       1787.83        37.31 o                         
   5   2   2       1712.77       1662.68        35.06 o                         
   6   2   2        562.73        556.08        14.38 o                         
   7   2   2       5924.87       5864.72       119.10 o                         
   8   2   2        534.94        584.68        13.21 o                         
   9   2   2       2327.01       2255.49        44.40 o                         
  10   2   2        914.56        916.95        23.08 o                         
  11   2   2        925.82        934.09        23.02 o                         
  12   2   2        109.89         85.13         5.60 o                         
  13   2   2          6.28          0.48         4.39 o                         
  14   2   2         29.64         26.44         5.88 o                         
  15   2   2         81.65         81.69         4.57 o                         
  16   2   2         58.11         61.27         6.75 o                         
  17   2   2        236.54        259.69        10.22 o                         
  18   2   2          7.63         11.48         4.69 o                         
  19   2   2         60.73         74.44         4.57 o                         
  20   2   2          1.61          2.90         2.60 o                         
 -22   3   2         95.34         73.17         7.79 o                         
 -21   3   2         67.01         86.03         5.20 o                         
 -20   3   2          1.34          3.20         4.59 o                         
 -19   3   2          2.38          3.64         4.63 o                         
 -18   3   2        359.84        422.50        12.75 o                         
 -17   3   2         13.85          5.21         6.14 o                         
 -16   3   2        186.63        175.66         7.28 o                         
 -15   3   2        239.34        218.04         7.57 o                         
 -14   3   2         52.85         46.43         4.52 o                         
 -13   3   2        285.20        284.86         8.02 o                         
 -12   3   2         48.62         51.88         4.54 o                         
 -11   3   2          0.41         -4.19         4.65 o                         
 -10   3   2        450.03        485.77        15.09 o                         
  -9   3   2        203.63        224.28         8.44 o                         
  -8   3   2         39.93         23.41         2.81 o                         
  -7   3   2        734.86        594.64        15.63 o                         
  -6   3   2       3368.96       3106.93        57.65 o                         
  -5   3   2        120.71         86.49         2.76 o                         
  -4   3   2       4909.48       4369.68        81.98 o                         
  -3   3   2       9050.34       7846.91       128.21 o                         
  -2   3   2      16686.24      16033.45       280.29 o                         
  -1   3   2       2778.19       2729.53        55.62 o                         
   0   3   2        270.29        268.40         9.53 o                         
   1   3   2        714.28        678.65        15.89 o                         
   2   3   2        259.48        266.44         6.68 o                         
   3   3   2        953.62        965.65        20.77 o                         
   4   3   2        724.22        712.39        15.93 o                         
   5   3   2       4175.34       4059.25        91.21 o                         
   6   3   2        494.44        491.79        13.16 o                         
   7   3   2        840.88        793.69        16.78 o                         
   8   3   2        171.07        175.19         5.25 o                         
   9   3   2          1.22          5.43         2.53 o                         
  10   3   2        647.56        599.50        13.09 o                         
  11   3   2         51.84         43.80         3.61 o                         
  12   3   2         16.45         19.41         3.79 o                         
  13   3   2         72.60         65.65         5.13 o                         
  14   3   2          4.58          0.57         4.39 o                         
  15   3   2         84.71         87.13         5.23 o                         
  16   3   2        154.81        160.33         7.10 o                         
  17   3   2         72.32         89.36         6.57 o                         
  18   3   2          0.13         -1.76         3.97 o                         
  19   3   2         88.51         95.59         6.61 o                         
  20   3   2         27.36         32.90         4.08 o                         
 -21   4   2         84.42         83.00         5.28 o                         
 -20   4   2         90.49        102.56         5.84 o                         
 -19   4   2        289.13        312.95         9.34 o                         
 -18   4   2        123.22        117.89         7.05 o                         
 -17   4   2          9.71          6.41         6.22 o                         
 -16   4   2         57.47         48.80         5.39 o                         
 -15   4   2          0.68         -3.84         3.84 o                         
 -14   4   2        757.30        812.56        17.51 o                         
 -13   4   2         21.96         16.16         3.61 o                         
 -12   4   2        402.25        385.78        10.90 o                         
 -11   4   2        973.74       1017.35        26.00 o                         
 -10   4   2         29.03         39.62         5.28 o                         
  -9   4   2       1739.85       1680.31        65.62 o                         
  -8   4   2        296.13        275.91         7.66 o                         
  -7   4   2        423.27        406.23         9.78 o                         
  -6   4   2        709.75        768.51        15.46 o                         
  -5   4   2        212.10        235.95         5.57 o                         
  -4   4   2       6054.58       5564.73       104.60 o                         
  -3   4   2       1594.55       1599.88        27.12 o                         
  -2   4   2       7052.01       7169.77       119.65 o                         
  -1   4   2       9658.91      10227.41       206.67 o                         
   0   4   2       3467.08       3519.29        80.95 o                         
   1   4   2      20798.97      20684.14       449.69 o                         
   2   4   2       2544.08       2476.20        61.73 o                         
   3   4   2          2.04          5.78         2.14 o                         
   4   4   2        322.69        313.03         6.91 o                         
   5   4   2        294.05        328.39         7.84 o                         
   6   4   2       6779.86       6672.03       126.27 o                         
   7   4   2        109.34         84.19         3.84 o                         
   8   4   2       1213.65       1186.41        22.87 o                         
   9   4   2        242.62        208.21         7.28 o                         
  10   4   2         10.05         11.28         3.02 o                         
  11   4   2         63.56         58.55         4.22 o                         
  12   4   2         21.36          9.73         3.80 o                         
  13   4   2        224.56        192.00         8.52 o                         
  14   4   2          8.23          6.54         3.84 o                         
  15   4   2          6.75         12.60         4.54 o                         
  16   4   2        178.56        185.97         7.33 o                         
  17   4   2          2.75          7.64         4.32 o                         
  18   4   2         20.85         18.60         4.72 o                         
  19   4   2         85.91         91.91         7.28 o                         
  20   4   2         42.74         29.60         4.52 o                         
 -21   5   2        631.62        519.96        30.15 o                         
 -20   5   2         25.91         21.68         3.74 o                         
 -19   5   2         18.76         14.86         4.86 o                         
 -18   5   2        317.48        336.26        10.05 o                         
 -17   5   2         24.26         17.30         4.83 o                         
 -16   5   2        390.50        350.65        10.14 o                         
 -15   5   2          0.18         -2.78         4.95 o                         
 -14   5   2        565.93        536.74        13.54 o                         
 -13   5   2         95.13         87.73         4.57 o                         
 -12   5   2       1819.24       1762.75        31.78 o                         
 -11   5   2        319.71        344.23        10.43 o                         
 -10   5   2        138.01        116.84         6.66 o                         
  -9   5   2        173.62        157.93         6.89 o                         
  -8   5   2       2299.88       2082.53        47.80 o                         
  -7   5   2        160.96        156.11         4.52 o                         
  -6   5   2        957.15        943.26        18.93 o                         
  -5   5   2        496.91        528.67        11.10 o                         
  -4   5   2         58.27         74.92         3.22 o                         
  -3   5   2       4407.68       4348.95        81.69 o                         
  -2   5   2       2359.67       2469.56        43.86 o                         
  -1   5   2       8841.65       9322.96       172.05 o                         
   0   5   2       1392.40       1323.09        24.25 o                         
   1   5   2        267.19        283.80         8.55 o                         
   2   5   2         92.72         75.00         3.23 o                         
   3   5   2       3032.48       3053.58        68.86 o                         
   4   5   2       2624.29       2543.76        45.47 o                         
   5   5   2        446.81        433.83         9.25 o                         
   6   5   2       1065.81       1054.49        20.11 o                         
   7   5   2       2761.07       2747.64        49.62 o                         
   8   5   2         25.87         25.70         3.26 o                         
   9   5   2        419.38        353.28         8.46 o                         
  10   5   2         30.65         21.35         3.33 o                         
  11   5   2          0.86         -1.71         3.53 o                         
  12   5   2         64.06         47.42         4.96 o                         
  13   5   2        331.55        296.43         9.33 o                         
  14   5   2        885.39        908.49        20.00 o                         
  15   5   2        717.78        782.27        23.52 o                         
  16   5   2          8.25          6.46         4.54 o                         
  17   5   2         86.42        100.48         9.07 o                         
  18   5   2         37.06         28.39         8.93 o                         
  19   5   2         25.00         34.17         8.27 o                         
 -20   6   2        147.51        155.10        14.34 o                         
 -19   6   2         72.89         75.47         5.03 o                         
 -18   6   2        275.97        263.95        14.72 o                         
 -17   6   2          5.04          1.78         4.83 o                         
 -16   6   2          0.37         -4.38         4.77 o                         
 -15   6   2        596.03        543.71        20.92 o                         
 -14   6   2        257.20        230.27         7.36 o                         
 -13   6   2        515.08        440.58         9.91 o                         
 -12   6   2        103.37         77.21         5.06 o                         
 -11   6   2         54.01         35.04         3.20 o                         
 -10   6   2        147.50        138.89         7.00 o                         
  -9   6   2         15.16         14.79         3.19 o                         
  -8   6   2        380.44        392.90        11.07 o                         
  -7   6   2       1044.94       1075.35        21.67 o                         
  -6   6   2         29.22         14.13         2.49 o                         
  -5   6   2        210.69        187.36         5.53 o                         
  -4   6   2        151.57        125.65         4.27 o                         
  -3   6   2       5455.45       5597.10       103.94 o                         
  -2   6   2       4646.51       4827.28       139.67 o                         
  -1   6   2        641.49        794.31        20.06 o                         
   0   6   2       2381.91       2778.92        57.05 o                         
   1   6   2       5798.96       6053.20       111.79 o                         
   2   6   2        894.26        903.25        19.41 o                         
   3   6   2       1335.77       1362.85        28.78 o                         
   4   6   2        467.56        452.68        11.12 o                         
   5   6   2        156.57        153.47         5.42 o                         
   6   6   2       1263.36       1347.86        24.10 o                         
   7   6   2        666.80        705.21        13.81 o                         
   8   6   2         47.03         44.82         3.46 o                         
   9   6   2          0.11         -1.00         2.54 o                         
  10   6   2         26.50         26.22         3.10 o                         
  11   6   2        164.24        125.03         4.98 o                         
  12   6   2          1.89         -1.76         3.34 o                         
  13   6   2        730.04        749.72        15.31 o                         
  14   6   2         98.83        117.46         6.80 o                         
  15   6   2         61.06         63.20         5.51 o                         
  16   6   2         71.42         77.69         7.04 o                         
  17   6   2         19.17         15.97         5.34 o                         
  18   6   2         41.76         42.23         5.99 o                         
  19   6   2          2.15         -5.48         8.05 o                         
 -20   7   2         15.54          3.42         4.76 o                         
 -19   7   2         44.78         50.20        11.89 o                         
 -18   7   2          9.08         10.41         5.37 o                         
 -17   7   2        388.10        357.10        19.28 o                         
 -16   7   2        164.10        149.49         7.85 o                         
 -15   7   2        252.65        258.08         8.54 o                         
 -14   7   2         29.00         10.64         6.16 o                         
 -13   7   2       1183.41       1116.09        25.69 o                         
 -12   7   2        571.71        478.78        13.30 o                         
 -11   7   2        224.88        157.32         5.28 o                         
 -10   7   2          0.32         -2.32         2.73 o                         
  -9   7   2          1.31         -1.35         3.49 o                         
  -8   7   2        273.01        255.65        13.81 o                         
  -7   7   2        858.96        830.68        18.61 o                         
  -6   7   2         66.62         46.21         3.09 o                         
  -5   7   2       2137.01       2147.36        54.96 o                         
  -4   7   2       1008.79       1007.33        22.92 o                         
  -3   7   2       2183.40       2359.64        52.73 o                         
  -2   7   2        206.92        287.50        11.54 o                         
  -1   7   2       4770.96       5718.29       165.11 o                         
   0   7   2        675.05        765.51        20.07 o                         
   1   7   2        135.19        184.63        22.91 o                         
   2   7   2       2389.64       2317.62        41.26 o                         
   3   7   2        315.71        337.43        11.29 o                         
   4   7   2          0.93         19.12         4.16 o                         
   5   7   2       1416.10       1405.64        30.47 o                         
   6   7   2        412.26        438.40        11.39 o                         
   7   7   2        134.63        143.05         5.84 o                         
   8   7   2         75.38         78.45         3.67 o                         
   9   7   2         10.95          5.13         2.63 o                         
  10   7   2         49.39         44.85         3.58 o                         
  11   7   2         39.63         27.90         3.75 o                         
  12   7   2       4502.45       4453.23        69.19 o                         
  13   7   2        254.10        200.62         6.41 o                         
  14   7   2        804.46        773.38        23.57 o                         
  15   7   2          6.10          5.58         4.81 o                         
  16   7   2          8.86          8.92         5.47 o                         
  17   7   2        206.77        229.74        14.38 o                         
  18   7   2        287.20        299.35        14.98 o                         
  19   7   2         16.23         12.90         4.01 o                         
 -19   8   2          0.12         11.25         8.66 o                         
 -18   8   2         39.54         36.14        13.85 o                         
 -17   8   2        187.54        206.12        27.70 o                         
 -16   8   2          5.15         15.16         7.22 o                         
 -15   8   2        960.06        843.57        28.27 o                         
 -14   8   2        422.97        380.16        10.61 o                         
 -13   8   2        868.66        847.32        19.71 o                         
 -12   8   2         78.20         73.72         5.15 o                         
 -11   8   2        830.95        758.08        18.02 o                         
 -10   8   2        399.99        404.88        10.27 o                         
  -9   8   2        740.86        696.35        14.13 o                         
  -8   8   2        379.06        353.54        11.92 o                         
  -7   8   2          6.34          6.05         3.20 o                         
  -6   8   2        970.48        925.74        37.51 o                         
  -5   8   2         14.05         15.17         3.36 o                         
  -4   8   2        965.35        992.75        27.77 o                         
  -3   8   2        484.45        542.96        16.17 o                         
  -2   8   2         29.02         36.10         6.06 o                         
  -1   8   2        665.27        711.31        23.60 o                         
   0   8   2       1040.33       1237.39        33.50 o                         
   1   8   2        450.17        512.30        13.48 o                         
   2   8   2       1125.93       1275.67        32.22 o                         
   3   8   2        245.62        233.84         8.37 o                         
   4   8   2        404.11        394.16        13.36 o                         
   5   8   2        410.40        372.41        13.61 o                         
   6   8   2          8.35         15.84         3.62 o                         
   7   8   2        741.69        710.24        14.59 o                         
   8   8   2        100.06         88.14         4.54 o                         
   9   8   2         55.68         55.08         4.40 o                         
  10   8   2          8.17          5.05         3.79 o                         
  11   8   2        731.47        676.53        16.70 o                         
  12   8   2        353.72        331.80        12.13 o                         
  13   8   2         66.88         61.17         6.51 o                         
  14   8   2          0.00          0.74         7.02 o                         
  15   8   2          9.20         -0.47         8.91 o                         
  16   8   2          8.32          7.24         6.33 o                         
  17   8   2         45.48         40.24         7.29 o                         
  18   8   2          7.11          0.46         5.71 o                         
 -19   9   2          5.36          4.34         4.70 o                         
 -18   9   2        154.72        148.82        11.32 o                         
 -17   9   2          2.22          3.49         7.67 o                         
 -16   9   2         55.34         69.66        11.00 o                         
 -15   9   2         22.67         22.36         6.25 o                         
 -14   9   2        706.04        703.63        20.41 o                         
 -13   9   2        262.25        209.63         7.58 o                         
 -12   9   2         40.20         24.61         4.52 o                         
 -11   9   2        130.26        102.98         5.98 o                         
 -10   9   2         14.63         11.74         3.59 o                         
  -9   9   2         91.61         73.84         4.42 o                         
  -8   9   2         40.22         40.65         3.64 o                         
  -7   9   2        670.85        658.28        15.08 o                         
  -6   9   2        105.72        113.90         7.28 o                         
  -5   9   2        394.80        400.46        19.92 o                         
  -4   9   2        717.01        746.30        35.88 o                         
  -3   9   2        693.29        753.36        21.90 o                         
  -2   9   2        979.89       1070.55        34.18 o                         
  -1   9   2        407.27        530.00        18.99 o                         
   0   9   2         73.67         88.76         7.07 o                         
   1   9   2         73.90         85.81         5.71 o                         
   2   9   2        345.66        444.73        16.82 o                         
   3   9   2        522.10        551.63        24.80 o                         
   4   9   2       1181.38       1196.89        32.44 o                         
   5   9   2        862.99        799.68        17.92 o                         
   6   9   2         76.73         70.17         4.29 o                         
   7   9   2         96.44         98.29         4.77 o                         
   8   9   2        726.58        639.39        13.76 o                         
   9   9   2        196.22        168.50         5.90 o                         
  10   9   2         25.54         24.29         4.13 o                         
  11   9   2         70.46         56.65         5.69 o                         
  12   9   2        987.65        947.61        23.55 o                         
  13   9   2        112.31        135.48         8.75 o                         
  14   9   2        423.54        469.77        23.19 o                         
  15   9   2         14.45          8.13         8.41 o                         
  16   9   2        217.94        248.90        20.63 o                         
  18   9   2         30.65         27.38         5.48 o                         
 -19  10   2        361.40        367.37        22.50 o                         
 -18  10   2         32.80         34.89         6.17 o                         
 -17  10   2          2.63         -7.29         7.29 o                         
 -16  10   2         32.37         17.66         8.32 o                         
 -15  10   2         98.44         85.31         7.57 o                         
 -14  10   2        152.26        139.56         9.14 o                         
 -13  10   2         32.35         35.15         5.66 o                         
 -12  10   2        416.29        382.34        12.29 o                         
 -11  10   2        302.62        239.14         9.34 o                         
 -10  10   2        581.09        494.14        14.34 o                         
  -9  10   2        491.26        452.35        12.19 o                         
  -8  10   2       1209.40       1135.95        24.69 o                         
  -7  10   2        122.09        114.96         7.45 o                         
  -6  10   2        404.16        381.36        11.96 o                         
  -5  10   2        131.05        137.41         6.98 o                         
  -4  10   2       1265.05       1354.41        41.19 o                         
  -3  10   2          7.76          8.91         4.96 o                         
  -2  10   2        269.52        327.40        13.39 o                         
  -1  10   2         14.85         16.09         4.27 o                         
   0  10   2        136.49        184.98         9.25 o                         
   1  10   2       1195.60       1344.04        37.03 o                         
   2  10   2        980.19       1096.84        31.39 o                         
   3  10   2         67.26         54.02         4.43 o                         
   4  10   2         12.39         18.51         4.25 o                         
   5  10   2        321.67        336.17        10.82 o                         
   6  10   2         30.45         20.76         4.55 o                         
   7  10   2        931.60        907.26        24.61 o                         
   8  10   2         66.59         57.31         4.75 o                         
   9  10   2         15.42         14.63         4.10 o                         
  10  10   2         25.92         19.22         4.54 o                         
  11  10   2       1532.67       1506.65        40.97 o                         
  12  10   2         28.03         30.83         8.21 o                         
  13  10   2        198.90        231.53        14.61 o                         
  14  10   2         40.16         39.65         8.94 o                         
  15  10   2          1.90          0.96         7.06 o                         
  16  10   2         17.69         13.48         6.11 o                         
 -18  11   2         40.20         39.45         6.39 o                         
 -17  11   2         20.42         23.20         6.24 o                         
 -16  11   2         71.53         76.06         9.13 o                         
 -15  11   2         41.04         36.18         6.59 o                         
 -14  11   2          0.04         -5.73         5.73 o                         
 -13  11   2       1051.19       1025.54        26.85 o                         
 -12  11   2         12.83          2.87         4.95 o                         
 -11  11   2        134.61        130.99         6.99 o                         
 -10  11   2         20.51         19.76         4.54 o                         
  -9  11   2        124.27        115.67         5.55 o                         
  -8  11   2         33.00         26.64         4.21 o                         
  -7  11   2        106.38         83.29         6.13 o                         
  -6  11   2        406.68        408.88        14.82 o                         
  -5  11   2       1222.72       1191.39        29.87 o                         
  -4  11   2        190.89        200.68         7.49 o                         
  -3  11   2          3.73          3.28         3.50 o                         
  -2  11   2        311.08        354.86         9.99 o                         
  -1  11   2        571.84        727.09        21.74 o                         
   0  11   2         52.61         92.66         4.90 o                         
   1  11   2         65.43         77.64         4.33 o                         
   2  11   2          1.52          1.30         3.38 o                         
   3  11   2         46.53         64.56         5.45 o                         
   4  11   2        234.79        249.74         9.21 o                         
   5  11   2        538.93        530.77        14.55 o                         
   6  11   2        240.23        250.46         9.58 o                         
   7  11   2        346.36        333.30        10.12 o                         
   8  11   2        165.20        138.33         7.26 o                         
   9  11   2          0.72         -1.61         4.06 o                         
  10  11   2         28.37         30.20         6.35 o                         
  11  11   2        193.20        172.44        13.84 o                         
  12  11   2         15.07         18.38         9.20 o                         
  13  11   2        216.19        241.47        22.69 o                         
  14  11   2        155.27        179.59        12.94 o                         
  15  11   2        562.50        638.85        33.45 o                         
  16  11   2         37.32         31.16         6.56 o                         
  17  11   2         61.07         39.63         3.72 o                         
 -17  12   2         14.10          9.50         4.21 o                         
 -16  12   2         22.73         12.03         6.62 o                         
 -15  12   2         26.00         21.34         6.99 o                         
 -14  12   2         63.04         56.31         7.19 o                         
 -13  12   2        244.03        233.64        14.48 o                         
 -12  12   2        239.75        239.14         9.67 o                         
 -11  12   2         12.89          8.29         4.58 o                         
 -10  12   2        286.64        266.56         8.83 o                         
  -9  12   2        201.91        181.98         6.68 o                         
  -8  12   2        581.79        569.95        18.91 o                         
  -7  12   2          0.00          6.61         4.49 o                         
  -6  12   2        525.67        512.52        16.31 o                         
  -5  12   2         37.12         36.74         4.70 o                         
  -4  12   2         15.30         20.34         4.10 o                         
  -3  12   2         11.75         12.30         3.54 o                         
  -2  12   2          3.76          1.91         3.59 o                         
  -1  12   2         65.00         75.24         4.47 o                         
   0  12   2        660.84        699.00        15.24 o                         
   1  12   2         58.93         62.92         4.31 o                         
   2  12   2         34.69         32.77         4.42 o                         
   3  12   2        173.06        171.30         7.69 o                         
   4  12   2         11.05         23.83         4.62 o                         
   5  12   2         36.49         22.79         6.40 o                         
   6  12   2         18.55         11.64         4.77 o                         
   7  12   2         22.05         21.04         4.89 o                         
   8  12   2         25.31         16.16         5.21 o                         
   9  12   2          0.09         -3.33         7.30 o                         
  10  12   2         19.47         30.60         8.84 o                         
  11  12   2         64.89         84.30        10.28 o                         
  12  12   2         90.07         82.20         8.90 o                         
  13  12   2        310.03        345.50        41.71 o                         
  14  12   2          7.36         -0.66         7.85 o                         
  15  12   2         15.63         19.80         5.46 o                         
  16  12   2         30.11         19.64         3.55 o                         
 -16  13   2         25.96         35.91         9.19 o                         
 -15  13   2        366.08        329.63        16.00 o                         
 -14  13   2         15.23         17.56         5.27 o                         
 -13  13   2        187.17        159.37         9.84 o                         
 -12  13   2        456.73        395.77        16.30 o                         
 -11  13   2          1.09         -0.04         5.02 o                         
 -10  13   2        348.35        319.14        11.34 o                         
  -9  13   2        143.81        132.84         8.20 o                         
  -8  13   2        495.44        482.56        16.65 o                         
  -7  13   2        691.90        676.45        28.07 o                         
  -6  13   2          0.58          9.12         3.82 o                         
  -5  13   2         10.56          2.10         3.43 o                         
  -4  13   2         18.30         26.26         3.89 o                         
  -3  13   2         26.11         25.29         5.42 o                         
  -2  13   2         23.62         24.06         4.87 o                         
  -1  13   2         56.78         57.66         4.54 o                         
   0  13   2        100.56        106.25         5.13 o                         
   1  13   2        388.14        427.12        16.36 o                         
   2  13   2        299.57        323.40        16.53 o                         
   3  13   2          1.20          1.59         4.58 o                         
   4  13   2        832.99        792.23        22.42 o                         
   5  13   2         47.07         46.61         5.41 o                         
   6  13   2        176.40        162.61         7.76 o                         
   7  13   2         82.69         75.43         5.85 o                         
   8  13   2          5.55          9.10         6.83 o                         
   9  13   2        140.95        146.82        12.80 o                         
  10  13   2         44.37         50.85        13.34 o                         
  11  13   2       1438.88       1584.03        49.91 o                         
  12  13   2         51.74         56.29         6.31 o                         
  13  13   2          1.64          5.57         7.44 o                         
  14  13   2        215.90        191.78        15.00 o                         
  15  13   2        160.87        138.16        10.27 o                         
 -15  14   2          0.96          1.47         5.22 o                         
 -14  14   2          0.22         -4.30         5.78 o                         
 -13  14   2        265.99        263.07        15.03 o                         
 -12  14   2          4.13         -1.27         9.09 o                         
 -11  14   2        185.71        192.70        14.07 o                         
 -10  14   2        233.34        219.78        17.54 o                         
  -9  14   2         41.53         47.04        11.40 o                         
  -8  14   2        294.55        299.60        15.76 o                         
  -7  14   2        105.26        110.64         7.02 o                         
  -6  14   2          5.81          4.57         4.02 o                         
  -5  14   2        338.93        348.11        14.85 o                         
  -4  14   2         10.08         23.99         4.71 o                         
  -3  14   2       1026.41       1070.98        26.61 o                         
  -2  14   2         98.42        103.69         8.32 o                         
  -1  14   2        220.50        213.29         8.90 o                         
   0  14   2        130.62        155.46         6.64 o                         
   1  14   2          5.37         42.22         8.32 o                         
   2  14   2        492.43        436.82        16.80 o                         
   3  14   2        264.43        202.52        12.49 o                         
   4  14   2          0.07          1.56         4.39 o                         
   5  14   2        123.11        112.94         6.65 o                         
   6  14   2         14.92         13.95         6.18 o                         
   7  14   2          1.78          2.85         5.70 o                         
   8  14   2        410.38        348.60        19.32 o                         
   9  14   2          3.23          3.01         5.43 o                         
  10  14   2        265.86        293.59        15.73 o                         
  11  14   2         23.39         16.06         4.82 o                         
  12  14   2        196.86        188.55         7.64 o                         
  13  14   2        420.97        405.62        58.18 o                         
 -14  15   2         89.79         55.71         6.69 o                         
 -13  15   2         75.04         68.37         6.96 o                         
 -12  15   2          0.36          0.83        17.99 o                         
 -11  15   2         41.19         31.59        10.76 o                         
 -10  15   2         57.49         42.06         7.15 o                         
  -9  15   2         33.52         33.99         5.76 o                         
  -8  15   2        127.47        127.82        11.23 o                         
  -7  15   2         62.09         54.99         6.42 o                         
  -6  15   2        214.90        224.96        10.63 o                         
  -5  15   2        111.93        114.46         7.87 o                         
  -4  15   2        241.17        236.43        10.79 o                         
  -3  15   2        107.35        106.24         8.23 o                         
  -2  15   2          6.48          8.09         5.07 o                         
  -1  15   2        365.19        310.88        12.61 o                         
   0  15   2        270.95        311.43        11.57 o                         
   1  15   2        359.12        320.43        13.22 o                         
   2  15   2        171.75        178.50        11.54 o                         
   3  15   2        213.22        222.03        12.67 o                         
   4  15   2        361.84        336.33        13.62 o                         
   5  15   2         15.86         13.23         5.90 o                         
   6  15   2        366.06        399.05        14.71 o                         
   7  15   2       1004.70       1058.28        35.05 o                         
   8  15   2        808.89        876.11        29.55 o                         
   9  15   2          9.39         17.29         5.42 o                         
  10  15   2         39.25         36.68         5.46 o                         
  11  15   2         53.30         46.79         4.93 o                         
  12  15   2        168.84        178.88         9.74 o                         
  13  15   2         13.91         16.10         5.16 o                         
 -13  16   2         89.36         75.71        11.44 o                         
 -12  16   2        137.92        115.03         7.83 o                         
 -11  16   2        415.02        389.18        31.81 o                         
 -10  16   2         95.41         74.64        11.37 o                         
  -9  16   2          0.02         -3.85         4.48 o                         
  -8  16   2        463.80        505.05        22.65 o                         
  -7  16   2        172.31        172.27        13.26 o                         
  -6  16   2          0.84          0.82         4.40 o                         
  -5  16   2         34.67         33.78         4.89 o                         
  -4  16   2          0.38         -2.53         4.46 o                         
  -3  16   2        541.10        585.03        20.91 o                         
  -2  16   2        117.94        100.68         7.96 o                         
  -1  16   2        662.79        785.36        23.75 o                         
   0  16   2          0.90          8.89         6.20 o                         
   1  16   2         14.43         27.65         8.83 o                         
   2  16   2         14.00          4.22         5.93 o                         
   3  16   2          3.10          5.37         5.81 o                         
   4  16   2         36.16         22.40         5.52 o                         
   5  16   2         49.24         64.66         6.49 o                         
   6  16   2         47.94         52.96         6.70 o                         
   7  16   2          8.35         21.62         5.44 o                         
   8  16   2        183.37        189.17         9.53 o                         
   9  16   2          0.21         -0.69         4.13 o                         
  10  16   2        327.96        312.99        11.63 o                         
  11  16   2         29.90         19.77         3.93 o                         
 -11  17   2          0.03          4.27         4.93 o                         
 -10  17   2         90.87         59.51         5.87 o                         
  -9  17   2        207.85        186.25         8.50 o                         
  -8  17   2          1.52         -3.88         3.88 o                         
  -7  17   2         29.29         30.95         4.65 o                         
  -6  17   2        289.74        263.90        14.63 o                         
  -5  17   2         55.73         48.43         4.55 o                         
  -4  17   2        198.10        207.73         8.05 o                         
  -3  17   2        182.25        175.12         6.74 o                         
  -2  17   2       1967.69       2094.19        63.60 o                         
  -1  17   2          8.88         20.93         5.33 o                         
   0  17   2        103.85        209.01        27.39 o                         
   1  17   2          3.27         11.90         7.13 o                         
   2  17   2         11.72         19.75        13.55 o                         
   3  17   2         41.94         44.88         6.97 o                         
   4  17   2         42.46         56.07         5.42 o                         
   5  17   2         24.72         22.06         4.87 o                         
   6  17   2         94.28         90.72         6.39 o                         
   7  17   2         25.35         30.22         5.05 o                         
   8  17   2          0.20         -0.01         3.50 o                         
   9  17   2        598.02        526.02        16.92 o                         
  10  17   2          0.08         -0.87         3.78 o                         
  -8  18   2        194.04        202.83        24.22 o                         
  -7  18   2        264.74        335.76        17.77 o                         
  -6  18   2       2620.90       2820.08       330.52 o                         
  -5  18   2        357.24        429.54        31.17 o                         
  -4  18   2        174.00        201.85        11.51 o                         
  -3  18   2          9.63         18.49         5.78 o                         
  -2  18   2          2.40         13.13         4.37 o                         
  -1  18   2        115.99         99.38         5.65 o                         
   0  18   2         95.01         92.75         6.25 o                         
   1  18   2        120.91        111.25         8.91 o                         
   2  18   2         22.67         33.85         4.76 o                         
   3  18   2        169.61        209.19        11.77 o                         
   4  18   2         89.91        174.51        11.24 o                         
   5  18   2         20.62         26.78         3.38 o                         
   6  18   2         49.47         62.96         6.17 o                         
   7  18   2         73.16         66.16         6.62 o                         
   8  18   2          5.42          0.26         3.40 o                         
  -7  19   2        187.05        126.69         8.68 o                         
  -5  19   2        170.60        141.26        10.42 o                         
  -4  19   2        263.95        295.27        18.38 o                         
  -3  19   2         97.28        111.74        10.16 o                         
  -2  19   2         22.94         27.84        14.28 o                         
  -1  19   2          2.45         -0.35         4.13 o                         
   0  19   2         54.28         43.84         4.82 o                         
   1  19   2        112.39        106.88         6.80 o                         
   2  19   2         21.11         35.28         8.40 o                         
   3  19   2        228.79        183.15        12.55 o                         
   4  19   2         39.90         43.42         5.80 o                         
   5  19   2        114.47        110.99         8.17 o                         
 -22   1   3         25.81         22.76         8.94 o                         
 -21   1   3        386.25        459.48        18.00 o                         
 -20   1   3        405.87        499.91        20.52 o                         
 -19   1   3          0.57          3.55         7.91 o                         
 -18   1   3          0.05         -7.31         7.31 o                         
 -17   1   3         22.72         20.94         4.69 o                         
 -16   1   3        212.33        210.23        15.07 o                         
 -15   1   3        130.68        124.58         6.39 o                         
 -14   1   3        356.00        342.48         9.38 o                         
 -13   1   3        125.45        122.01         4.96 o                         
 -12   1   3       1047.68        998.63        25.22 o                         
 -11   1   3         76.13         72.91         5.80 o                         
 -10   1   3        543.31        566.25        17.36 o                         
  -9   1   3        906.45        952.11        26.45 o                         
  -8   1   3         78.13         73.76         4.89 o                         
  -7   1   3       1577.90       1388.79        60.69 o                         
  -6   1   3       2395.26       2144.07        53.76 o                         
  -5   1   3          0.89         14.12         4.18 o                         
  -4   1   3      11976.84      11179.17       392.80 o                         
  -3   1   3        341.94        269.20        15.88 o                         
  -2   1   3          2.00          3.51         3.82 o                         
  -1   1   3         92.65        111.29         7.12 o                         
   0   1   3       8025.30       7179.87       205.39 o                         
   1   1   3       1932.49       1766.02        36.90 o                         
   2   1   3        318.82        360.28        10.69 o                         
   3   1   3        413.14        323.10        10.02 o                         
   4   1   3         49.36         36.69         2.92 o                         
   5   1   3       3243.03       3238.98        66.62 o                         
   6   1   3        679.57        743.10        18.15 o                         
   7   1   3       2942.78       2759.76        63.17 o                         
   8   1   3         30.11         17.39         2.95 o                         
   9   1   3       1801.31       1708.36        52.41 o                         
  10   1   3        703.31        716.78        20.44 o                         
  11   1   3        693.57        680.85        23.31 o                         
  12   1   3         76.82         57.03         5.45 o                         
  13   1   3        560.09        571.52        19.14 o                         
  14   1   3        659.58        674.36        20.21 o                         
  15   1   3          8.04          6.40         7.94 o                         
  16   1   3         41.91         51.19         7.50 o                         
  17   1   3          1.01          4.08         5.75 o                         
  18   1   3         17.01         21.84         5.14 o                         
  19   1   3        119.96        134.67         9.71 o                         
 -22   2   3        151.53        141.17         6.01 o                         
 -21   2   3          0.06         -3.07         4.00 o                         
 -20   2   3        439.57        552.84        15.26 o                         
 -19   2   3         16.89         10.64         5.28 o                         
 -18   2   3         18.66         19.37         5.54 o                         
 -17   2   3         12.77         16.61         4.31 o                         
 -16   2   3        122.07        113.66         5.52 o                         
 -15   2   3        102.67        114.69         5.44 o                         
 -14   2   3         68.17         54.48         4.32 o                         
 -13   2   3         13.59         15.88         3.35 o                         
 -12   2   3        100.01        108.02         4.86 o                         
 -11   2   3        577.27        516.53        16.74 o                         
 -10   2   3       1377.72       1394.30        38.15 o                         
  -9   2   3       1597.81       1653.89        39.32 o                         
  -8   2   3         50.76         56.73         4.13 o                         
  -7   2   3        298.44        293.18         8.26 o                         
  -6   2   3         79.58         65.06         4.00 o                         
  -5   2   3        382.50        365.85         7.53 o                         
  -4   2   3        208.61        175.52         4.92 o                         
  -3   2   3       3154.17       2796.67        63.05 o                         
  -2   2   3       2453.27       2251.30        57.26 o                         
  -1   2   3         80.74         38.64         3.02 o                         
   0   2   3        483.16        483.59        12.10 o                         
   1   2   3        301.20        280.50         7.81 o                         
   2   2   3       1221.49       1080.65        28.34 o                         
   3   2   3       1534.14       1388.75        32.34 o                         
   4   2   3        351.55        369.45        10.20 o                         
   5   2   3       1417.25       1544.27        30.81 o                         
   6   2   3        433.68        470.26        12.94 o                         
   7   2   3        853.80        860.93        21.57 o                         
   8   2   3         38.41         55.99         5.62 o                         
   9   2   3         36.46         37.39         3.59 o                         
  10   2   3         75.03         66.34         3.79 o                         
  11   2   3         73.63         74.15         4.38 o                         
  12   2   3        770.58        754.28        14.57 o                         
  13   2   3       1113.85       1219.96        33.62 o                         
  14   2   3         93.72         90.71         5.92 o                         
  15   2   3        103.90        105.87         7.69 o                         
  16   2   3         18.69         11.81         5.49 o                         
  17   2   3         14.17         11.19         4.91 o                         
  18   2   3         39.58         32.30         4.01 o                         
  19   2   3          1.90          4.99         3.77 o                         
 -21   3   3          0.06          6.30         3.39 o                         
 -20   3   3        473.29        607.77        14.87 o                         
 -19   3   3        344.35        412.28        11.29 o                         
 -18   3   3       1652.96       2069.22        43.37 o                         
 -17   3   3         24.55         27.53         5.69 o                         
 -16   3   3         32.65         21.94         5.20 o                         
 -15   3   3        122.88        116.19         5.45 o                         
 -14   3   3        183.77        174.97         6.16 o                         
 -13   3   3          0.48         -1.49         3.07 o                         
 -12   3   3        308.44        277.61         7.53 o                         
 -11   3   3        969.42        866.31        22.70 o                         
 -10   3   3        996.68        899.78        23.07 o                         
  -9   3   3        148.14        179.75         6.90 o                         
  -8   3   3       8924.08       8429.36       208.37 o                         
  -7   3   3       6309.22       6014.41       131.21 o                         
  -6   3   3       1544.80       1394.15        28.82 o                         
  -5   3   3        529.99        438.93         8.81 o                         
  -4   3   3        767.14        620.08        12.54 o                         
  -3   3   3       2572.33       2397.56        54.46 o                         
  -2   3   3         65.76         55.96         6.22 o                         
  -1   3   3       9333.04       8892.94       219.60 o                         
   0   3   3       1459.78       1441.06        29.92 o                         
   1   3   3       1215.76       1333.15        30.79 o                         
   2   3   3       1538.88       1396.00        27.35 o                         
   3   3   3       2925.18       2838.13        64.26 o                         
   4   3   3       1759.28       1602.02        37.35 o                         
   5   3   3        891.30       1003.24        19.48 o                         
   6   3   3         15.59         12.92         2.74 o                         
   7   3   3        564.10        657.59        14.88 o                         
   8   3   3       1736.48       1841.41        36.66 o                         
   9   3   3         32.63         35.06         2.90 o                         
  10   3   3       1022.85        920.54        15.68 o                         
  11   3   3         29.70         28.63         3.34 o                         
  12   3   3          1.77          2.63         3.63 o                         
  13   3   3         17.75         12.82         4.11 o                         
  14   3   3         73.68         61.99         4.91 o                         
  15   3   3         23.36         29.92         5.07 o                         
  16   3   3         72.69         67.38         5.70 o                         
  17   3   3        110.25        108.27         5.89 o                         
  18   3   3        129.49        149.62         6.90 o                         
  19   3   3         89.72        103.65         5.52 o                         
 -21   4   3        582.29        684.42        22.16 o                         
 -20   4   3         66.44         73.92         4.80 o                         
 -19   4   3         63.89         61.41         5.05 o                         
 -18   4   3         95.89        113.12         6.51 o                         
 -17   4   3        115.75        114.33         7.24 o                         
 -16   4   3        180.70        150.98         5.98 o                         
 -15   4   3         78.36         78.02         5.23 o                         
 -14   4   3        107.93         96.57         5.69 o                         
 -13   4   3       1534.66       1516.71        27.02 o                         
 -12   4   3        529.65        512.86        11.83 o                         
 -11   4   3          1.30          2.51         3.26 o                         
 -10   4   3         51.05         46.42         4.42 o                         
  -9   4   3       3019.54       2945.27        67.17 o                         
  -8   4   3       1295.65       1168.82        31.33 o                         
  -7   4   3         18.35          7.13         2.54 o                         
  -6   4   3       1175.52       1092.97        24.39 o                         
  -5   4   3       5583.36       5105.46        94.16 o                         
  -4   4   3       1790.81       1815.74        35.13 o                         
  -3   4   3       1148.61       1087.23        23.33 o                         
  -2   4   3        440.96        463.34         9.31 o                         
  -1   4   3       1291.92       1306.86        33.90 o                         
   0   4   3        817.83        785.37        21.08 o                         
   1   4   3       1074.05       1065.39        24.83 o                         
   2   4   3         58.41         71.63         3.40 o                         
   3   4   3       5062.95       4977.70       110.92 o                         
   4   4   3        558.93        520.64        12.62 o                         
   5   4   3        344.26        408.52         9.28 o                         
   6   4   3       2703.75       2723.62        46.87 o                         
   7   4   3       4057.18       4030.93        65.07 o                         
   8   4   3         10.73          8.21         2.66 o                         
   9   4   3        383.43        356.34         7.86 o                         
  10   4   3        276.31        255.08         6.79 o                         
  11   4   3         28.22         19.21         3.54 o                         
  12   4   3       1145.01       1076.31        24.91 o                         
  13   4   3         47.82         23.62         4.19 o                         
  14   4   3         65.03         47.85         7.11 o                         
  15   4   3         63.70         55.92         5.65 o                         
  16   4   3        220.63        253.23        10.42 o                         
  17   4   3        131.38        127.19         7.05 o                         
  18   4   3         63.01         62.02         6.81 o                         
  19   4   3         85.55        110.70        11.05 o                         
 -21   5   3        221.80        156.81        11.60 o                         
 -20   5   3          4.72          2.94         4.14 o                         
 -19   5   3          3.25         -1.76         4.04 o                         
 -18   5   3         99.42         89.70         5.74 o                         
 -17   5   3         59.28         51.10         5.30 o                         
 -16   5   3         44.19         24.44         4.46 o                         
 -15   5   3       1258.07       1309.12        23.20 o                         
 -14   5   3         38.32         23.41         4.02 o                         
 -13   5   3       1343.89       1364.79        24.80 o                         
 -12   5   3        818.94        785.15        17.59 o                         
 -11   5   3         27.55         35.18         4.14 o                         
 -10   5   3         11.78         12.81         4.84 o                         
  -9   5   3        573.91        555.70        18.31 o                         
  -8   5   3       1353.12       1389.54        36.55 o                         
  -7   5   3       1710.17       1621.30        37.83 o                         
  -6   5   3        107.38        113.19         4.29 o                         
  -5   5   3       4992.07       4726.93        96.62 o                         
  -4   5   3        206.34        211.01         6.04 o                         
  -3   5   3         39.22         53.70         2.27 o                         
  -2   5   3        960.84       1038.71        19.45 o                         
  -1   5   3        737.37        804.79        17.72 o                         
   0   5   3       2517.21       2759.66        62.51 o                         
   1   5   3        663.06        757.67        17.96 o                         
   2   5   3       1003.56        959.62        20.83 o                         
   3   5   3        370.26        359.99         8.54 o                         
   4   5   3        555.29        554.50        13.32 o                         
   5   5   3       3490.18       3351.76        60.40 o                         
   6   5   3       1278.14       1090.70        20.14 o                         
   7   5   3          1.17          1.12         2.71 o                         
   8   5   3        344.02        251.92         7.04 o                         
   9   5   3        182.42        200.44         5.67 o                         
  10   5   3        190.99        176.81         5.91 o                         
  11   5   3          2.29         -2.77         3.23 o                         
  12   5   3         30.77         13.24         3.70 o                         
  13   5   3         88.67         62.23         4.81 o                         
  14   5   3          6.92          0.58         6.40 o                         
  15   5   3          1.81         -2.01         4.50 o                         
  16   5   3         68.03         65.69         5.00 o                         
  17   5   3         27.66         19.04         5.42 o                         
  18   5   3          8.52          6.12         4.74 o                         
  19   5   3         36.25         22.42         6.00 o                         
 -21   6   3        180.65        180.24        13.33 o                         
 -20   6   3        178.29        151.62         9.53 o                         
 -19   6   3        202.93        210.27        11.18 o                         
 -18   6   3          3.51          2.60         5.90 o                         
 -17   6   3        120.19        131.36         7.72 o                         
 -16   6   3        249.20        217.16         8.20 o                         
 -15   6   3       1011.51        975.12        23.59 o                         
 -14   6   3        107.46        106.44         6.13 o                         
 -13   6   3          0.68         -3.05         3.25 o                         
 -12   6   3          0.54          4.18         2.64 o                         
 -11   6   3        110.58         80.39         3.67 o                         
 -10   6   3        241.04        203.27         8.40 o                         
  -9   6   3        657.12        639.01        18.85 o                         
  -8   6   3        173.28        155.88         6.95 o                         
  -7   6   3          7.84          5.23         2.86 o                         
  -6   6   3       5042.53       4562.02        93.56 o                         
  -5   6   3       1067.52        964.30        21.10 o                         
  -4   6   3       1864.06       1759.89        40.66 o                         
  -3   6   3       1532.82       1680.90        30.70 o                         
  -2   6   3          5.76          5.91         2.41 o                         
  -1   6   3        463.25        520.95        13.42 o                         
   0   6   3       2101.74       2304.29        48.00 o                         
   1   6   3       1268.59       1365.56        36.70 o                         
   2   6   3        882.06        882.58        19.15 o                         
   3   6   3       2433.58       2542.60        48.62 o                         
   4   6   3        577.95        541.91        11.37 o                         
   5   6   3       4993.20       4831.36        80.97 o                         
   6   6   3       3353.86       3290.16        59.55 o                         
   7   6   3         23.41         21.00         3.08 o                         
   8   6   3        356.13        288.78         6.93 o                         
   9   6   3         36.74         30.82         3.17 o                         
  10   6   3        234.94        223.01         6.73 o                         
  11   6   3          0.95         -3.48         3.48 o                         
  12   6   3        783.63        689.69        16.04 o                         
  13   6   3         50.92         56.19         4.68 o                         
  14   6   3         63.98         37.64         9.17 o                         
  15   6   3         92.72        106.44         7.35 o                         
  16   6   3        291.17        302.20        11.86 o                         
  17   6   3         62.65         88.70         8.57 o                         
  18   6   3          4.15         10.24         7.41 o                         
 -21   7   3         14.40         21.98         4.70 o                         
 -20   7   3         10.40         14.74         5.48 o                         
 -19   7   3        496.30        536.35        33.99 o                         
 -18   7   3         72.24         74.11         8.26 o                         
 -17   7   3         38.18         31.59         6.55 o                         
 -16   7   3        195.73        139.51         8.96 o                         
 -15   7   3       1245.50       1139.76        28.94 o                         
 -14   7   3        963.76        805.26        27.72 o                         
 -13   7   3          0.12          0.57         4.49 o                         
 -12   7   3        143.76         95.63         5.15 o                         
 -11   7   3        168.91        156.77         6.08 o                         
 -10   7   3         20.88         22.47         3.63 o                         
  -9   7   3        118.18        107.20         8.61 o                         
  -8   7   3        120.36         96.94         8.02 o                         
  -7   7   3         74.93         58.59         3.90 o                         
  -6   7   3        843.61        862.28        19.24 o                         
  -5   7   3       1250.93       1238.76        29.37 o                         
  -4   7   3       1750.91       2019.76        49.36 o                         
  -3   7   3        166.07        173.10         7.21 o                         
  -2   7   3       2907.71       3075.33        69.19 o                         
  -1   7   3       3168.61       3440.34        76.94 o                         
   0   7   3        329.08        430.93        11.60 o                         
   1   7   3       3131.46       3513.04        79.51 o                         
   2   7   3       3142.02       3290.92        74.55 o                         
   3   7   3         42.73         40.80         2.83 o                         
   4   7   3       1791.69       1736.68        32.01 o                         
   5   7   3        636.10        645.62        14.65 o                         
   6   7   3       5030.92       4878.97        81.75 o                         
   7   7   3         79.20         70.39         3.74 o                         
   8   7   3        137.81        129.00         4.49 o                         
   9   7   3          0.21         -1.81         2.77 o                         
  10   7   3         30.40         17.73         3.42 o                         
  11   7   3       1822.09       1749.75        33.15 o                         
  12   7   3        496.01        503.25        14.09 o                         
  13   7   3       1029.40       1090.10        23.72 o                         
  14   7   3         27.91         39.52        12.83 o                         
  15   7   3         66.86         54.02         6.09 o                         
  16   7   3         14.61         15.87         5.28 o                         
  17   7   3          0.13         -4.88         4.88 o                         
  18   7   3          1.28          3.86         4.30 o                         
 -19   8   3          9.90          7.99         5.41 o                         
 -18   8   3        189.16        172.17        12.66 o                         
 -17   8   3          6.88         -0.96         8.42 o                         
 -16   8   3         43.38         50.34         8.69 o                         
 -15   8   3        181.59        153.40        14.78 o                         
 -14   8   3        271.54        257.00         9.13 o                         
 -13   8   3         40.44         32.50         3.86 o                         
 -12   8   3        386.82        365.22        10.96 o                         
 -11   8   3         33.37         25.28         4.18 o                         
 -10   8   3         59.52         52.73         4.55 o                         
  -9   8   3        193.59        153.63         5.66 o                         
  -8   8   3          1.70          2.04         3.30 o                         
  -7   8   3        232.37        163.00         7.00 o                         
  -6   8   3         24.51         24.61         5.53 o                         
  -5   8   3       1735.09       1820.39        55.26 o                         
  -4   8   3        109.65        153.52         8.17 o                         
  -3   8   3        129.00        154.71         8.17 o                         
  -2   8   3       2089.79       2273.93        68.29 o                         
  -1   8   3       2957.99       3169.27        93.91 o                         
   0   8   3       1966.83       2166.55        65.42 o                         
   1   8   3         39.75         44.81         4.63 o                         
   2   8   3         13.93         17.58         4.41 o                         
   3   8   3        114.95        128.87         9.00 o                         
   4   8   3        136.68        113.03         8.50 o                         
   5   8   3       1018.28       1061.90        19.76 o                         
   6   8   3         32.47         30.68         3.00 o                         
   7   8   3        279.88        286.00         7.28 o                         
   8   8   3         62.04         49.56         3.90 o                         
   9   8   3        366.05        290.48         7.86 o                         
  10   8   3         78.96         80.65         6.38 o                         
  11   8   3       1469.45       1452.48        33.83 o                         
  12   8   3        135.00        106.42         7.43 o                         
  13   8   3        283.95        277.21        12.51 o                         
  14   8   3         17.92          9.04         7.75 o                         
  15   8   3         56.79         42.57         6.41 o                         
  16   8   3          0.10         -2.49         4.75 o                         
  17   8   3         14.85         14.37         6.45 o                         
 -20   9   3          0.11         -2.77         4.44 o                         
 -19   9   3          9.66         11.34         7.39 o                         
 -18   9   3          1.23         -3.20         7.11 o                         
 -17   9   3        170.56        188.08        13.59 o                         
 -16   9   3        254.70        233.16        12.84 o                         
 -15   9   3        266.25        251.63        13.93 o                         
 -14   9   3          1.34         -0.87         6.19 o                         
 -13   9   3          0.04          1.81         3.89 o                         
 -12   9   3        113.10         99.69         6.56 o                         
 -11   9   3         25.53         20.79         4.43 o                         
 -10   9   3        209.14        189.57         7.32 o                         
  -9   9   3          4.63          5.81         3.64 o                         
  -8   9   3         72.57         66.52         5.63 o                         
  -7   9   3          8.19          7.40         4.02 o                         
  -6   9   3        483.30        485.49        13.98 o                         
  -5   9   3       1307.21       1304.21        41.05 o                         
  -4   9   3        850.43       1001.37        32.47 o                         
  -3   9   3        475.72        535.75        16.64 o                         
  -2   9   3          0.02         -0.74         4.46 o                         
  -1   9   3          3.99          6.24         4.68 o                         
   0   9   3        142.04        143.92         8.61 o                         
   1   9   3        224.91        191.30         9.57 o                         
   2   9   3          1.34          0.65         3.83 o                         
   3   9   3       1285.39       1317.57        36.51 o                         
   4   9   3        321.67        307.89        11.02 o                         
   5   9   3        323.48        276.82         9.52 o                         
   6   9   3       2089.54       2054.30        42.00 o                         
   7   9   3        521.99        449.30        11.61 o                         
   8   9   3          5.87          1.61         4.07 o                         
   9   9   3        685.18        664.17        19.93 o                         
  10   9   3         32.29         13.65         4.34 o                         
  11   9   3        234.83        203.82         8.23 o                         
  12   9   3        130.35        128.19         9.75 o                         
  13   9   3         11.19         17.89         5.62 o                         
  14   9   3         54.31         62.65         8.50 o                         
  15   9   3         85.04         84.37         8.09 o                         
  16   9   3        183.56        184.88        13.60 o                         
  17   9   3          0.14         -3.07         3.89 o                         
 -19  10   3         16.54         17.25         5.91 o                         
 -18  10   3         56.54         41.21         5.89 o                         
 -17  10   3          9.07         10.00         6.25 o                         
 -16  10   3          1.42          3.31         6.11 o                         
 -15  10   3         71.90         70.53         8.34 o                         
 -14  10   3        687.68        677.25        22.87 o                         
 -13  10   3        128.22        119.81         7.37 o                         
 -12  10   3        159.85        182.48         9.12 o                         
 -11  10   3       1810.86       1673.90        37.60 o                         
 -10  10   3         56.64         50.31         5.15 o                         
  -9  10   3       1774.04       1620.65        33.63 o                         
  -8  10   3          7.04          8.22         7.19 o                         
  -7  10   3         96.69         70.52         5.84 o                         
  -6  10   3        151.18        120.99         6.14 o                         
  -5  10   3         50.57         45.23         4.89 o                         
  -4  10   3       7243.68       7896.55       197.16 o                         
  -3  10   3       4208.29       4521.25        86.96 o                         
  -2  10   3        434.11        483.35        18.22 o                         
  -1  10   3         10.72         11.11         3.58 o                         
   0  10   3        523.63        549.60        13.01 o                         
   1  10   3         19.08         27.37         4.92 o                         
   2  10   3        513.42        552.68        13.86 o                         
   3  10   3         73.68         70.64         8.22 o                         
   4  10   3          8.66         -0.01         4.33 o                         
   5  10   3        224.90        188.00         8.13 o                         
   6  10   3        659.30        617.75        15.58 o                         
   7  10   3          7.02          6.85         4.13 o                         
   8  10   3       1102.32       1084.02        26.08 o                         
   9  10   3        215.37        180.93         7.15 o                         
  10  10   3          2.03          0.77         4.08 o                         
  11  10   3        460.96        479.00        15.69 o                         
  12  10   3        769.99        879.02        26.76 o                         
  13  10   3        604.19        649.95        20.63 o                         
  14  10   3          3.24         -2.78         6.06 o                         
  15  10   3          3.79          1.61         5.01 o                         
  16  10   3         50.55         41.21         6.88 o                         
 -18  11   3          7.26          9.52         5.77 o                         
 -17  11   3          1.26         -1.77         4.84 o                         
 -16  11   3         85.76         64.61         7.97 o                         
 -15  11   3        227.82        229.07        12.86 o                         
 -14  11   3        322.78        283.60        12.17 o                         
 -13  11   3        203.17        197.87        10.40 o                         
 -12  11   3         21.24         10.04         6.01 o                         
 -11  11   3        101.26         79.16         5.77 o                         
 -10  11   3         16.13         14.67         4.35 o                         
  -9  11   3          0.16          2.80         4.19 o                         
  -8  11   3       1305.63       1267.99        32.65 o                         
  -7  11   3        212.00        174.46         9.76 o                         
  -6  11   3       1773.63       1803.08        46.41 o                         
  -5  11   3         41.79         29.54         6.07 o                         
  -4  11   3       1718.84       1829.21        55.75 o                         
  -3  11   3         66.08         76.70         5.17 o                         
  -2  11   3          7.39         15.66         3.69 o                         
  -1  11   3        894.49        994.40        20.63 o                         
   0  11   3       1034.05       1119.56        21.63 o                         
   1  11   3        518.22        557.11        12.51 o                         
   2  11   3        795.85        834.38        19.29 o                         
   3  11   3        207.64        190.55         8.15 o                         
   4  11   3       1042.89        958.90        21.87 o                         
   5  11   3         14.95          8.08         4.29 o                         
   6  11   3        147.72        125.49         6.50 o                         
   7  11   3         64.52         63.54         5.43 o                         
   8  11   3         88.89         78.00         4.87 o                         
   9  11   3        812.25        823.82        30.52 o                         
  10  11   3       1026.80       1060.93        28.46 o                         
  11  11   3          0.20         -1.36         5.00 o                         
  12  11   3          3.10          3.85         5.27 o                         
  13  11   3         90.14        100.96         6.70 o                         
  14  11   3         45.85         37.19         7.37 o                         
  15  11   3          0.05         -0.72         5.04 o                         
  16  11   3        105.33         86.74         7.31 o                         
 -17  12   3          7.40          7.41         5.25 o                         
 -16  12   3          0.25          3.30         4.84 o                         
 -15  12   3          2.59         -3.43         4.88 o                         
 -14  12   3        198.39        176.77         8.80 o                         
 -13  12   3         36.01         33.38         5.78 o                         
 -12  12   3         13.71         12.18         5.53 o                         
 -11  12   3        222.57        205.37        10.68 o                         
 -10  12   3       1220.93       1222.35        41.01 o                         
  -9  12   3       2148.06       2222.19        53.58 o                         
  -8  12   3         12.68          8.40         5.73 o                         
  -7  12   3        525.38        472.87        19.63 o                         
  -6  12   3        119.44         98.79         6.54 o                         
  -5  12   3        147.71        139.51        11.67 o                         
  -4  12   3          8.61          6.29         3.83 o                         
  -3  12   3         24.39         19.13         3.83 o                         
  -2  12   3       1427.12       1491.44        32.86 o                         
  -1  12   3        470.08        474.36        18.82 o                         
   0  12   3        226.92        178.98         6.49 o                         
   1  12   3         64.48         74.09         4.37 o                         
   2  12   3        255.87        197.54         7.68 o                         
   3  12   3        143.51        147.05         7.36 o                         
   4  12   3         83.52         68.67         5.33 o                         
   5  12   3        607.06        576.85        16.01 o                         
   6  12   3         34.28         26.98         4.00 o                         
   7  12   3        420.82        434.98        15.14 o                         
   8  12   3        566.24        578.35        17.48 o                         
   9  12   3        252.13        260.60        15.26 o                         
  10  12   3         38.44         48.04         8.35 o                         
  11  12   3         39.87         37.66         6.09 o                         
  12  12   3          0.01         -0.97         4.45 o                         
  13  12   3         52.58         48.77         4.49 o                         
  14  12   3          1.65          4.02        12.39 o                         
  15  12   3         71.65         45.43         4.68 o                         
 -15  13   3          4.30          0.29         4.40 o                         
 -14  13   3         34.66         31.24         5.01 o                         
 -13  13   3         94.04         91.18         6.39 o                         
 -12  13   3         28.46         17.62         4.83 o                         
 -11  13   3         63.06         52.65         8.38 o                         
 -10  13   3         23.21         24.24         6.96 o                         
  -9  13   3         20.03         17.74         5.75 o                         
  -8  13   3         12.68         14.95         5.22 o                         
  -7  13   3          0.35          2.17         5.90 o                         
  -6  13   3        185.09        160.54        13.20 o                         
  -5  13   3          8.22         13.53         4.31 o                         
  -4  13   3       1145.73       1160.61        30.78 o                         
  -3  13   3         25.29         15.62         4.46 o                         
  -2  13   3        161.77        140.33         6.77 o                         
  -1  13   3         49.23         48.37         4.22 o                         
   0  13   3         58.41         48.44         4.23 o                         
   1  13   3        512.38        494.90        19.41 o                         
   2  13   3         27.91         20.76         4.24 o                         
   3  13   3          0.40          2.72         4.28 o                         
   4  13   3        860.30        827.35        19.43 o                         
   5  13   3        186.34        176.99         6.90 o                         
   6  13   3         49.98         39.85         4.61 o                         
   7  13   3        318.80        294.36        13.24 o                         
   8  13   3          2.41         -2.87         5.71 o                         
   9  13   3          3.48          3.99         5.47 o                         
  10  13   3        147.07        157.08         8.66 o                         
  11  13   3         78.82         77.48         5.49 o                         
  12  13   3        110.00        106.17         5.65 o                         
  13  13   3        160.29        164.63         8.38 o                         
  14  13   3        104.18         61.37         5.11 o                         
 -14  14   3         29.75         29.28         7.04 o                         
 -13  14   3         20.80         17.72         4.73 o                         
 -12  14   3        244.05        208.29        10.52 o                         
 -11  14   3         24.63         18.80         6.03 o                         
 -10  14   3          0.83         -1.17         5.99 o                         
  -9  14   3         89.51        101.39         8.36 o                         
  -8  14   3        448.23        487.26        19.50 o                         
  -7  14   3         15.45         16.45         6.34 o                         
  -6  14   3       1020.41       1041.85        35.69 o                         
  -5  14   3        282.47        268.49        10.69 o                         
  -4  14   3         78.28         74.80         6.12 o                         
  -3  14   3        171.42        154.42         7.45 o                         
  -2  14   3        241.50        236.56        17.44 o                         
  -1  14   3        673.56        717.49        29.77 o                         
   0  14   3        215.78        200.77         8.23 o                         
   1  14   3         22.37         29.77         4.47 o                         
   2  14   3          0.06          2.66         3.91 o                         
   3  14   3         77.58         84.85         5.44 o                         
   4  14   3        343.00        279.74        11.62 o                         
   5  14   3         10.03          8.81         4.70 o                         
   6  14   3         48.83         52.83         9.57 o                         
   7  14   3        641.76        660.98        21.11 o                         
   8  14   3         17.62         16.40         5.53 o                         
   9  14   3         52.62         51.98         5.31 o                         
  10  14   3        248.98        257.28        10.76 o                         
  11  14   3          1.62          1.57         3.36 o                         
  12  14   3         47.73         44.57         3.44 o                         
  13  14   3        374.28        327.97        26.43 o                         
 -13  15   3        119.67        111.92        17.60 o                         
 -12  15   3          0.49         -0.83         5.81 o                         
 -11  15   3         17.30         13.86         4.09 o                         
 -10  15   3         27.61         14.69         5.50 o                         
  -9  15   3        125.59        117.61        10.98 o                         
  -8  15   3         60.86         53.07         7.25 o                         
  -7  15   3         31.83         29.40         5.66 o                         
  -6  15   3        885.87        907.56        33.12 o                         
  -5  15   3        805.27        815.02        28.79 o                         
  -4  15   3         20.67         24.04         5.94 o                         
  -3  15   3        233.20        235.13        15.24 o                         
  -2  15   3         46.70         47.95         6.65 o                         
  -1  15   3        551.95        631.92        23.87 o                         
   0  15   3        926.55       1053.56        82.08 o                         
   1  15   3        992.26       1069.56        57.95 o                         
   2  15   3         97.15         99.60         8.72 o                         
   3  15   3        249.77        285.67        17.05 o                         
   4  15   3        805.61        761.33        33.31 o                         
   5  15   3         11.99         -0.65         6.52 o                         
   6  15   3         67.91         84.88         7.92 o                         
   7  15   3       1009.70       1060.02        34.84 o                         
   8  15   3         76.43         50.40         6.39 o                         
   9  15   3        404.80        396.78        18.52 o                         
  10  15   3         11.23          5.65         4.32 o                         
  11  15   3          0.02          1.35         3.34 o                         
  12  15   3         97.95         71.77         5.10 o                         
 -12  16   3          2.87          3.92         6.58 o                         
 -11  16   3         33.08         17.43         5.00 o                         
 -10  16   3        582.20        533.12        31.74 o                         
  -9  16   3         74.01         66.10         5.53 o                         
  -8  16   3          0.01         -4.82         4.82 o                         
  -7  16   3          7.15          5.09         4.56 o                         
  -6  16   3        343.89        334.68        12.43 o                         
  -5  16   3        370.29        360.31        15.23 o                         
  -4  16   3         74.06         70.96         7.48 o                         
  -3  16   3        433.59        416.67        14.53 o                         
  -2  16   3         87.46         83.12        12.95 o                         
  -1  16   3        705.36        815.90        63.21 o                         
   0  16   3        318.48        342.41        44.59 o                         
   1  16   3          0.79          2.15         7.42 o                         
   2  16   3          1.79          5.83         7.39 o                         
   3  16   3          6.52          9.48         6.76 o                         
   4  16   3         88.14         78.51         8.98 o                         
   5  16   3        196.22        192.85        10.18 o                         
   6  16   3         43.58         45.67         6.21 o                         
   7  16   3          0.55         -1.04         4.72 o                         
   8  16   3         21.88         28.90         4.82 o                         
   9  16   3         40.86         50.69         7.60 o                         
  10  16   3          9.66          8.89         2.88 o                         
 -11  17   3         30.21         12.69         5.34 o                         
  -9  17   3        548.93        556.85        71.54 o                         
  -8  17   3          2.67          6.36         3.81 o                         
  -7  17   3        377.47        492.27        22.13 o                         
  -6  17   3        123.32        119.31         8.37 o                         
  -5  17   3         27.42         20.93         5.50 o                         
  -4  17   3        335.14        404.11        18.78 o                         
  -3  17   3          5.81          5.89         8.08 o                         
  -2  17   3         25.24         28.17         6.69 o                         
  -1  17   3        666.20        736.69        30.31 o                         
   0  17   3        146.46        133.10        10.27 o                         
   1  17   3         24.48         33.02        11.40 o                         
   2  17   3         72.42         76.76         8.26 o                         
   3  17   3        185.42        181.56        16.59 o                         
   4  17   3          0.43          8.11         8.80 o                         
   5  17   3         10.80         12.21         4.20 o                         
   6  17   3        155.24        145.79         9.76 o                         
   7  17   3         20.87         23.35         3.77 o                         
   8  17   3        466.87        432.89        42.51 o                         
  -9  18   3         11.26          8.76         3.17 o                         
  -8  18   3          0.15          0.47         3.35 o                         
  -7  18   3        125.31         87.40        13.14 o                         
  -6  18   3         19.62         15.89         4.78 o                         
  -5  18   3         34.45         23.06         4.63 o                         
  -4  18   3        583.41        550.84        23.24 o                         
  -3  18   3         10.45         22.73         4.92 o                         
  -2  18   3        148.52        168.61         8.22 o                         
  -1  18   3         22.40         20.67         5.51 o                         
   0  18   3        455.50        473.29        16.53 o                         
   1  18   3        133.83        150.10         7.64 o                         
   2  18   3         29.15         30.21         4.44 o                         
   3  18   3        507.54        513.96        30.21 o                         
   4  18   3         62.56         66.03         5.98 o                         
   5  18   3         21.98         22.29         3.82 o                         
   6  18   3        142.64        117.67         5.40 o                         
   7  18   3         78.59         51.79         5.02 o                         
  -6  19   3        180.87        139.52         6.84 o                         
  -5  19   3        512.48        429.42        24.00 o                         
  -4  19   3          3.06         -0.63         2.48 o                         
  -3  19   3         22.04         22.30         2.99 o                         
  -2  19   3         88.35         74.73         4.33 o                         
  -1  19   3         27.54         23.41         2.75 o                         
   0  19   3         44.64         39.07         4.42 o                         
   1  19   3        231.01        234.12        10.49 o                         
   2  19   3         38.53         41.76         3.96 o                         
   3  19   3          2.65          3.45         1.97 o                         
 -22   0   4          2.24          1.59         4.51 o                         
 -21   0   4         13.16         23.98         7.40 o                         
 -20   0   4        157.30        231.57        16.13 o                         
 -19   0   4        313.41        409.17        40.58 o                         
 -18   0   4       2851.54       3395.80       103.71 o                         
 -17   0   4        862.72        982.54        34.99 o                         
 -16   0   4         65.70         74.61        11.17 o                         
 -15   0   4       1888.70       1932.85        48.60 o                         
 -14   0   4       1686.25       1705.40        43.19 o                         
 -13   0   4        253.26        241.49         8.86 o                         
 -12   0   4          7.48         14.39         4.23 o                         
 -11   0   4        247.00        255.67        14.91 o                         
 -10   0   4       1388.37       1377.43        53.33 o                         
  -9   0   4        780.17        909.30        36.46 o                         
  -8   0   4        121.46        154.31         9.84 o                         
  -7   0   4        968.55        898.41        51.41 o                         
  -6   0   4       1640.89       1630.28        60.99 o                         
  -5   0   4       9435.60       9219.45       325.53 o                         
  -4   0   4       3274.91       2960.79       106.80 o                         
  -3   0   4       6477.45       6375.94       225.87 o                         
  -2   0   4       5046.90       5101.97       181.41 o                         
  -1   0   4       6949.82       6566.73       328.62 o                         
   0   0   4       8260.79       8370.04       417.77 o                         
   1   0   4       1569.77       1318.14        49.64 o                         
   2   0   4       2510.97       2766.96        81.71 o                         
   3   0   4         68.09         52.55         3.96 o                         
   4   0   4        480.49        500.46        15.20 o                         
   5   0   4        103.56        116.29         6.18 o                         
   6   0   4        842.23        991.93        26.29 o                         
   7   0   4       9813.52       9516.62       315.84 o                         
   8   0   4        136.25        102.69        11.10 o                         
   9   0   4       1871.75       1990.89        75.19 o                         
  10   0   4        452.50        406.09        18.25 o                         
  11   0   4       4486.53       5006.35       142.53 o                         
  12   0   4       6293.42       6421.68       202.64 o                         
  13   0   4        901.46        793.13        41.38 o                         
  14   0   4        131.25        119.62        16.58 o                         
  15   0   4        163.73        193.06        15.62 o                         
  16   0   4         42.47         40.76         8.52 o                         
  17   0   4         13.49         22.23         6.22 o                         
  18   0   4         66.18         80.33         8.71 o                         
  19   0   4         85.12         85.83         8.14 o                         
 -22   1   4         48.01         42.60         5.71 o                         
 -21   1   4          8.18          4.89         6.89 o                         
 -20   1   4         30.45         26.86         6.48 o                         
 -19   1   4          0.61          1.72         6.19 o                         
 -18   1   4         28.44         36.10         7.56 o                         
 -17   1   4         11.37         11.10         5.10 o                         
 -16   1   4       1857.23       1995.00        39.13 o                         
 -15   1   4       2618.65       2824.42        53.59 o                         
 -14   1   4        146.32        132.04         6.42 o                         
 -13   1   4        163.52        145.83         6.01 o                         
 -12   1   4        288.55        269.63         8.78 o                         
 -11   1   4        488.79        466.80        17.63 o                         
 -10   1   4        875.70        910.48        29.86 o                         
  -9   1   4        737.79        696.59        23.32 o                         
  -8   1   4       2799.70       2524.63        81.24 o                         
  -7   1   4       5180.25       4900.87       140.75 o                         
  -6   1   4       2952.94       2821.45       102.62 o                         
  -5   1   4       1116.95       1056.22        40.73 o                         
  -4   1   4        219.03        230.16        11.84 o                         
  -3   1   4        204.94        189.14        10.42 o                         
  -2   1   4       2420.78       2370.19        86.10 o                         
  -1   1   4       1528.14       1407.59        74.18 o                         
   0   1   4       3185.36       2835.56       101.96 o                         
   1   1   4        337.83        278.95         8.26 o                         
   2   1   4       1532.25       1632.72        34.82 o                         
   3   1   4        326.86        344.02         9.33 o                         
   4   1   4        163.84        164.07         6.42 o                         
   5   1   4        437.97        465.38        11.89 o                         
   6   1   4       5361.67       5279.42       108.66 o                         
   7   1   4          2.43          6.99         3.20 o                         
   8   1   4        141.43        112.52         7.80 o                         
   9   1   4        300.19        303.24         9.61 o                         
  10   1   4        121.01        119.25         5.64 o                         
  11   1   4        447.67        445.12        12.92 o                         
  12   1   4         44.35         45.75         4.85 o                         
  13   1   4         15.42          7.20         4.63 o                         
  14   1   4         10.03         14.93         7.94 o                         
  15   1   4        974.98       1143.98        39.03 o                         
  16   1   4         80.74        109.83         8.39 o                         
  17   1   4         10.76         19.36         4.95 o                         
  18   1   4         84.03        111.59         8.91 o                         
 -22   2   4          3.47         -3.26         3.26 o                         
 -21   2   4         55.53         49.53         4.95 o                         
 -20   2   4         24.83         24.11         5.01 o                         
 -19   2   4          0.00         -4.55         4.55 o                         
 -18   2   4         28.60         18.22         5.51 o                         
 -17   2   4          3.41         -2.82         4.81 o                         
 -16   2   4         60.02         48.40         4.54 o                         
 -15   2   4        597.02        560.97        11.92 o                         
 -14   2   4         61.14         56.17         4.09 o                         
 -13   2   4         46.85         28.80         3.56 o                         
 -12   2   4        380.01        357.19         9.24 o                         
 -11   2   4        575.32        607.97        19.06 o                         
 -10   2   4       1410.19       1344.40        36.96 o                         
  -9   2   4       1044.92       1078.91        30.05 o                         
  -8   2   4         30.83         27.56         4.46 o                         
  -7   2   4       8488.77       8333.12       206.13 o                         
  -6   2   4       3225.12       2970.60        56.47 o                         
  -5   2   4        470.06        349.41         8.88 o                         
  -4   2   4       3212.66       2952.16        67.08 o                         
  -3   2   4        393.52        396.82        12.40 o                         
  -2   2   4       9399.98       9188.08       228.95 o                         
  -1   2   4       2446.63       2229.38        65.89 o                         
   0   2   4      15257.06      15326.57       379.64 o                         
   1   2   4          4.07          3.47         2.71 o                         
   2   2   4         80.86         79.96         3.96 o                         
   3   2   4       1570.54       1755.91        30.66 o                         
   4   2   4        195.06        143.85         5.15 o                         
   5   2   4        289.74        283.10         7.35 o                         
   6   2   4        339.09        320.30         8.19 o                         
   7   2   4         33.94         27.95         3.35 o                         
   8   2   4        357.40        375.95        10.69 o                         
   9   2   4         24.70         20.60         3.30 o                         
  10   2   4          0.10          1.77         3.41 o                         
  11   2   4        265.88        234.44         7.26 o                         
  12   2   4         12.69         15.30         4.17 o                         
  13   2   4         47.20         39.54         4.95 o                         
  14   2   4         98.53        102.58         9.02 o                         
  15   2   4         88.28         83.05         7.21 o                         
  16   2   4        191.73        203.95         9.37 o                         
  17   2   4         56.85         59.23         5.45 o                         
  18   2   4         38.51         33.21         8.88 o                         
 -22   3   4        140.49        114.84         6.82 o                         
 -21   3   4        669.73        898.36        26.64 o                         
 -20   3   4        435.27        516.73        14.22 o                         
 -19   3   4       1103.87       1323.95        26.81 o                         
 -18   3   4        217.53        254.87         9.00 o                         
 -17   3   4        129.44        122.24         7.62 o                         
 -16   3   4        106.45         89.03         5.02 o                         
 -15   3   4        943.95        970.83        17.56 o                         
 -14   3   4        429.70        379.82        11.02 o                         
 -13   3   4        943.54        842.01        16.12 o                         
 -12   3   4         41.83         31.99         3.31 o                         
 -11   3   4       1955.40       1883.26        38.41 o                         
 -10   3   4       1440.71       1307.99        32.09 o                         
  -9   3   4        117.46        109.77         6.92 o                         
  -8   3   4       1231.22       1231.61        38.34 o                         
  -7   3   4        344.84        374.55        11.58 o                         
  -6   3   4       6148.84       5923.73       110.02 o                         
  -5   3   4         10.87         10.04         1.90 o                         
  -4   3   4        257.96        245.98         7.74 o                         
  -3   3   4       1080.31       1112.88        26.66 o                         
  -2   3   4        217.88        262.31         7.29 o                         
  -1   3   4        401.72        413.82        11.15 o                         
   0   3   4         56.21         52.89         3.59 o                         
   1   3   4       2678.03       2658.96        55.41 o                         
   2   3   4        648.40        614.89        13.47 o                         
   3   3   4       1559.30       1692.01        29.64 o                         
   4   3   4        217.82        247.35         6.29 o                         
   5   3   4       1606.81       1613.52        32.65 o                         
   6   3   4        657.72        678.99        15.52 o                         
   7   3   4         88.69         83.96         4.73 o                         
   8   3   4        169.18        154.67         4.90 o                         
   9   3   4        249.30        207.38         5.59 o                         
  10   3   4        972.61        941.12        19.02 o                         
  11   3   4       1545.68       1577.17        33.80 o                         
  12   3   4        126.08        111.67         6.19 o                         
  13   3   4        144.90        134.41         6.61 o                         
  14   3   4         66.82         82.57        12.44 o                         
  15   3   4          5.90          4.88         5.71 o                         
  16   3   4          4.23         -1.67         4.28 o                         
  17   3   4        140.35        166.25        10.71 o                         
  18   3   4         52.37         52.16         5.52 o                         
 -21   4   4         26.71         12.87         5.78 o                         
 -20   4   4          7.76         13.55         4.14 o                         
 -19   4   4         23.16         16.50         4.53 o                         
 -18   4   4         37.22         26.12         4.98 o                         
 -17   4   4          6.72          4.40         4.54 o                         
 -16   4   4        836.02        840.07        18.20 o                         
 -15   4   4        159.25        140.17         7.50 o                         
 -14   4   4         60.58         56.03         4.48 o                         
 -13   4   4         17.47         13.95         3.52 o                         
 -12   4   4         58.93         54.49         3.37 o                         
 -11   4   4        368.40        343.30         8.19 o                         
 -10   4   4       1309.29       1373.88        43.73 o                         
  -9   4   4        625.61        612.39        22.01 o                         
  -8   4   4       1243.72       1293.00        50.44 o                         
  -7   4   4         36.27         49.95         4.90 o                         
  -6   4   4        878.92        911.21        24.86 o                         
  -5   4   4         42.00         30.08         3.02 o                         
  -4   4   4       2267.87       2035.14        42.76 o                         
  -3   4   4       1577.82       1696.05        35.99 o                         
  -2   4   4        292.56        281.32         9.21 o                         
  -1   4   4       2908.66       2841.12        72.25 o                         
   0   4   4       1898.14       1963.25        45.39 o                         
   1   4   4         78.97         80.50         4.39 o                         
   2   4   4       3424.41       3519.20        67.25 o                         
   3   4   4       4018.64       4224.23        71.18 o                         
   4   4   4          0.01          4.28         2.48 o                         
   5   4   4        126.08        145.11         5.90 o                         
   6   4   4       1703.93       1669.33        33.95 o                         
   7   4   4        192.75        164.82         5.29 o                         
   8   4   4         28.48         15.00         2.78 o                         
   9   4   4        296.35        278.56         6.85 o                         
  10   4   4         97.47         86.99         5.12 o                         
  11   4   4          0.87          1.70         3.76 o                         
  12   4   4        204.61        199.38         7.29 o                         
  13   4   4         27.97         22.02         6.31 o                         
  14   4   4        189.89        215.31        12.61 o                         
  15   4   4        300.53        377.85        11.32 o                         
  16   4   4        260.77        257.28        10.86 o                         
  17   4   4          1.52         -4.00         4.00 o                         
  18   4   4         23.44         42.02         5.39 o                         
 -21   5   4          5.79          3.95         6.06 o                         
 -20   5   4         11.71          4.16         4.76 o                         
 -19   5   4        121.09        114.28         8.64 o                         
 -18   5   4         26.35         13.99         6.76 o                         
 -17   5   4        160.24        171.83         7.84 o                         
 -16   5   4          0.43         -2.16         3.91 o                         
 -15   5   4       1632.58       1616.64        26.60 o                         
 -14   5   4        161.24        142.31         5.62 o                         
 -13   5   4          1.37          2.29         3.17 o                         
 -12   5   4        118.00         99.63         4.30 o                         
 -11   5   4        785.78        740.17        16.29 o                         
 -10   5   4        216.08        188.51         7.08 o                         
  -9   5   4         70.78         75.38         8.36 o                         
  -8   5   4        384.80        317.38        16.25 o                         
  -7   5   4        552.25        468.66        16.65 o                         
  -6   5   4        164.70        193.69         7.32 o                         
  -5   5   4       2159.34       2004.57        42.29 o                         
  -4   5   4       1523.76       1485.12        29.54 o                         
  -3   5   4         65.99         59.60         3.00 o                         
  -2   5   4       1592.04       1724.75        40.02 o                         
  -1   5   4          5.75          6.84         2.71 o                         
   0   5   4         20.45         21.80         2.83 o                         
   1   5   4         32.98         34.43         3.35 o                         
   2   5   4        355.23        367.74         9.79 o                         
   3   5   4        103.20         81.08         3.41 o                         
   4   5   4        997.87       1099.40        19.18 o                         
   5   5   4       2330.79       2415.42        39.82 o                         
   6   5   4        310.98        255.45         6.53 o                         
   7   5   4        393.84        400.28         8.51 o                         
   8   5   4        127.91        109.43         4.63 o                         
   9   5   4          0.12         -1.99         3.13 o                         
  10   5   4        216.23        197.30         6.83 o                         
  11   5   4        148.09        118.59         8.01 o                         
  12   5   4         71.41         50.43         3.84 o                         
  13   5   4        626.93        580.32        22.53 o                         
  14   5   4        850.98        978.91        23.29 o                         
  15   5   4        512.81        585.84        15.82 o                         
  16   5   4        108.98        117.21         6.69 o                         
  17   5   4         51.23         58.78        25.16 o                         
  18   5   4         37.33         33.87         7.16 o                         
 -21   6   4        176.88        176.02        13.44 o                         
 -20   6   4         17.37         11.46         5.11 o                         
 -19   6   4         64.54         64.38         8.12 o                         
 -18   6   4        278.81        207.50        11.76 o                         
 -17   6   4        204.57        168.90         7.01 o                         
 -16   6   4         19.83         10.43         4.58 o                         
 -15   6   4         45.74         59.96         4.34 o                         
 -14   6   4         25.05         27.33         3.99 o                         
 -13   6   4        256.36        195.87         5.92 o                         
 -12   6   4        103.74         91.24         4.32 o                         
 -11   6   4        101.63         68.92         4.03 o                         
 -10   6   4        226.08        205.97         8.98 o                         
  -9   6   4          4.72          3.94         4.78 o                         
  -8   6   4       1641.71       1647.68        62.44 o                         
  -7   6   4         18.58          5.96         3.86 o                         
  -6   6   4        460.12        519.11        15.41 o                         
  -5   6   4        138.08        190.81         7.45 o                         
  -4   6   4       2548.58       2628.24        54.92 o                         
  -3   6   4       1226.61       1242.15        32.90 o                         
  -2   6   4        527.06        653.66        16.72 o                         
  -1   6   4       1681.17       1821.05        42.19 o                         
   0   6   4         75.39         64.33         3.81 o                         
   1   6   4        106.78         93.86         4.25 o                         
   2   6   4        940.36        985.82        20.59 o                         
   3   6   4        163.35        183.43         5.78 o                         
   4   6   4          2.01          0.21         2.34 o                         
   5   6   4         44.90         40.88         2.97 o                         
   6   6   4        445.17        379.85        10.98 o                         
   7   6   4        235.12        237.43         6.40 o                         
   8   6   4       1006.41        949.82        17.74 o                         
   9   6   4        165.68        163.79         5.06 o                         
  10   6   4        146.26        131.97         4.92 o                         
  11   6   4        244.16        197.98         7.53 o                         
  12   6   4         43.41         32.35         4.99 o                         
  13   6   4        195.19        231.09         9.27 o                         
  14   6   4         75.91         79.17         7.46 o                         
  15   6   4        172.78        164.94        11.28 o                         
  16   6   4        117.12        123.17         9.58 o                         
  17   6   4         39.86         50.09        10.16 o                         
  18   6   4          0.06         -1.79         4.33 o                         
 -21   7   4         23.80         28.19         5.19 o                         
 -18   7   4          2.03         -1.25         4.81 o                         
 -17   7   4        125.57        107.82         6.98 o                         
 -16   7   4        266.88        280.98        17.88 o                         
 -15   7   4         79.29         33.98         4.43 o                         
 -14   7   4          4.33          2.14         3.19 o                         
 -13   7   4         74.43         48.74         4.00 o                         
 -12   7   4        276.79        276.40        12.02 o                         
 -11   7   4        547.86        479.27        29.37 o                         
 -10   7   4        880.61        815.73        31.55 o                         
  -9   7   4       1647.50       1564.44        39.96 o                         
  -8   7   4          2.46         -3.16         3.94 o                         
  -7   7   4        356.95        320.86        12.67 o                         
  -6   7   4        351.36        284.80         9.84 o                         
  -5   7   4        420.74        368.43        11.83 o                         
  -4   7   4       2520.86       2714.83       149.86 o                         
  -3   7   4       1994.03       1882.55        48.67 o                         
  -2   7   4       3258.13       3160.02        71.79 o                         
  -1   7   4         41.36         55.93         5.79 o                         
   0   7   4        488.65        565.77        16.70 o                         
   1   7   4        573.63        623.07        18.08 o                         
   2   7   4        837.73        893.52        20.23 o                         
   3   7   4          2.17          3.33         3.02 o                         
   4   7   4        326.97        322.82        10.40 o                         
   5   7   4        835.05        769.81        20.66 o                         
   6   7   4         16.20         26.22         2.65 o                         
   7   7   4        281.17        266.01         7.91 o                         
   8   7   4        668.27        632.88        16.12 o                         
   9   7   4       3433.09       3292.09        50.17 o                         
  10   7   4        770.67        728.23        15.58 o                         
  11   7   4        203.64        114.53         7.04 o                         
  12   7   4          5.50         -0.80         5.74 o                         
  13   7   4        271.91        237.16        11.61 o                         
  14   7   4          2.58         -4.62         4.62 o                         
  15   7   4         34.20         33.04         6.49 o                         
  16   7   4          2.25         -9.74         9.74 o                         
 -20   8   4          0.16         -5.42         6.15 o                         
 -19   8   4          0.97         -5.08         8.42 o                         
 -18   8   4        114.81        124.15        15.72 o                         
 -17   8   4         31.57         17.55         6.68 o                         
 -16   8   4        796.77        865.04        54.47 o                         
 -15   8   4        223.75        205.31        14.36 o                         
 -14   8   4       1044.94        968.46        48.64 o                         
 -13   8   4        550.59        569.16        29.11 o                         
 -12   8   4        228.61        205.87        10.82 o                         
 -11   8   4         29.76         27.73         7.09 o                         
 -10   8   4        178.58        165.06        10.91 o                         
  -9   8   4        197.53        191.09        11.28 o                         
  -8   8   4          3.23          4.16         3.75 o                         
  -7   8   4        538.81        487.72        14.14 o                         
  -6   8   4         63.22         56.51         5.09 o                         
  -5   8   4        594.57        549.39        23.63 o                         
  -4   8   4        122.39        142.31        12.06 o                         
  -3   8   4          7.83         13.28         5.94 o                         
  -2   8   4         81.35         88.24         6.86 o                         
  -1   8   4       1076.72       1247.94        39.55 o                         
   0   8   4        327.94        345.08        14.17 o                         
   1   8   4         84.44         87.94         8.52 o                         
   2   8   4        424.35        369.37        29.31 o                         
   3   8   4       1641.31       1733.97        53.88 o                         
   4   8   4          3.98          7.83         3.97 o                         
   5   8   4        152.88        137.31         6.72 o                         
   6   8   4        392.53        403.20        13.21 o                         
   7   8   4        566.29        490.70        20.01 o                         
   8   8   4        213.90        191.34         6.82 o                         
   9   8   4         20.87         10.00         4.19 o                         
  10   8   4          0.15         -0.99         4.28 o                         
  11   8   4        106.17         86.63         7.37 o                         
  12   8   4          1.52          0.78         5.77 o                         
  13   8   4         52.14         56.32         7.86 o                         
  14   8   4         44.21         34.14         6.88 o                         
  15   8   4          3.08          0.41         5.60 o                         
  16   8   4         95.32         96.36         6.65 o                         
  17   8   4         77.41         72.27         7.59 o                         
 -20   9   4         13.45          6.29         4.27 o                         
 -19   9   4          1.38          2.34         6.98 o                         
 -18   9   4         38.29         43.31        10.53 o                         
 -17   9   4         27.15         53.69        11.11 o                         
 -16   9   4         98.64        110.04        11.57 o                         
 -15   9   4        129.06         97.12         9.25 o                         
 -14   9   4         14.02          0.49        10.51 o                         
 -13   9   4         84.74         74.32         6.36 o                         
 -12   9   4        357.14        293.75        10.50 o                         
 -11   9   4       1439.33       1404.39        43.98 o                         
 -10   9   4         24.92         14.86         5.68 o                         
  -9   9   4        863.26        768.13        27.76 o                         
  -8   9   4        171.48        146.43        13.45 o                         
  -7   9   4         63.44         49.98         5.65 o                         
  -6   9   4        195.99        164.26         8.21 o                         
  -5   9   4        105.28         77.70         6.34 o                         
  -4   9   4       1569.92       1777.76        78.75 o                         
  -3   9   4        273.16        297.08        13.08 o                         
  -2   9   4          3.22          3.45         4.19 o                         
  -1   9   4        233.20        233.72         8.94 o                         
   0   9   4        761.30        778.48        17.69 o                         
   1   9   4         19.20         15.79         3.77 o                         
   2   9   4       1385.88       1467.71        36.22 o                         
   3   9   4         24.87         27.86         4.34 o                         
   4   9   4        325.11        318.10        10.32 o                         
   5   9   4        154.26        138.20         7.00 o                         
   6   9   4         22.84         24.28         4.56 o                         
   7   9   4       1134.22       1022.32        21.72 o                         
   8   9   4         51.89         52.30         4.89 o                         
   9   9   4        432.41        403.43        20.49 o                         
  10   9   4          1.26         -0.63         4.47 o                         
  11   9   4         44.59         44.30         6.17 o                         
  12   9   4        108.70        113.33         7.31 o                         
  13   9   4         29.98         20.88         7.74 o                         
  14   9   4         23.90         22.31         5.31 o                         
  15   9   4         25.40         28.55        11.77 o                         
  16   9   4         28.99         30.53         4.93 o                         
 -19  10   4         73.00         75.85         8.40 o                         
 -18  10   4        273.45        292.24        20.92 o                         
 -17  10   4          9.89          9.18         6.42 o                         
 -16  10   4          0.74          4.08         7.76 o                         
 -15  10   4        759.82        778.86        36.14 o                         
 -14  10   4         64.03         45.19         7.72 o                         
 -13  10   4        602.19        594.08        18.22 o                         
 -12  10   4        247.57        202.81         8.58 o                         
 -11  10   4        234.30        240.69        11.39 o                         
 -10  10   4        728.50        632.60        26.60 o                         
  -9  10   4        305.76        244.42        11.44 o                         
  -8  10   4        929.15        898.60        45.46 o                         
  -7  10   4         58.66         59.67        10.59 o                         
  -6  10   4          0.09          2.34         4.70 o                         
  -5  10   4         30.49         28.46         4.29 o                         
  -4  10   4         71.46         65.00         4.80 o                         
  -3  10   4        385.39        431.59        12.96 o                         
  -2  10   4         64.85         63.26         5.30 o                         
  -1  10   4        639.83        698.81        15.39 o                         
   0  10   4        119.27        136.75         5.30 o                         
   1  10   4       1288.62       1375.15        29.23 o                         
   2  10   4        900.23        900.66        22.07 o                         
   3  10   4        417.05        416.82        13.92 o                         
   4  10   4         78.67         76.65         7.16 o                         
   5  10   4         11.94          7.98         4.45 o                         
   6  10   4         42.32         49.21         4.98 o                         
   7  10   4       1723.97       1766.00        38.17 o                         
   8  10   4        862.90        858.90        25.28 o                         
   9  10   4         63.33         70.31         6.18 o                         
  10  10   4          3.17          5.97         5.34 o                         
  11  10   4          7.30         -2.39         5.35 o                         
  12  10   4          2.86         -1.70         4.84 o                         
  13  10   4         11.81          4.86         4.97 o                         
  14  10   4          0.91          0.69         7.99 o                         
 -18  11   4         47.56         52.34         7.44 o                         
 -17  11   4          6.84          3.00         7.39 o                         
 -16  11   4        297.51        266.21        14.64 o                         
 -15  11   4         16.53          7.82         5.24 o                         
 -14  11   4        177.16        132.38        15.66 o                         
 -13  11   4        737.55        682.20        19.23 o                         
 -12  11   4         90.95         65.99         5.95 o                         
 -11  11   4       1147.25       1102.06        28.94 o                         
 -10  11   4         18.35         17.52         5.14 o                         
  -9  11   4         25.63          3.54         6.92 o                         
  -8  11   4        195.30        197.65        12.27 o                         
  -7  11   4          0.02          1.01         7.07 o                         
  -6  11   4       1596.66       1593.52        44.24 o                         
  -5  11   4         24.63         26.57         5.62 o                         
  -4  11   4       1130.39       1196.59        44.33 o                         
  -3  11   4        105.00         94.88         6.19 o                         
  -2  11   4        347.79        367.50        11.50 o                         
  -1  11   4        679.35        696.36        14.76 o                         
   0  11   4        292.92        279.06         9.53 o                         
   1  11   4        625.11        665.30        16.27 o                         
   2  11   4          7.39          7.50         4.10 o                         
   3  11   4         54.95         53.43         5.31 o                         
   4  11   4          7.86         -2.24         5.00 o                         
   5  11   4         46.50         30.14         5.03 o                         
   6  11   4       3432.81       3435.81        63.59 o                         
   7  11   4        226.75        193.27         9.36 o                         
   8  11   4        118.49        117.59         7.07 o                         
   9  11   4         11.54          6.66         5.39 o                         
  10  11   4        323.77        285.57        11.06 o                         
  11  11   4         95.21         84.02         7.21 o                         
  12  11   4        376.04        401.25        15.41 o                         
  13  11   4        100.24        100.00         7.22 o                         
  14  11   4          0.04         -1.64         6.69 o                         
  15  11   4         48.81         45.18         6.58 o                         
 -17  12   4        180.75        158.02        11.63 o                         
 -16  12   4         20.63         18.36         5.08 o                         
 -15  12   4         93.50         69.09         7.69 o                         
 -14  12   4         51.99         19.41         5.08 o                         
 -13  12   4          3.43          3.33         5.60 o                         
 -12  12   4        204.81        176.63        11.31 o                         
 -11  12   4        103.69        103.99         9.76 o                         
 -10  12   4          8.39          3.02         6.51 o                         
  -9  12   4       2704.76       2824.26        82.56 o                         
  -8  12   4         92.12         80.05         8.79 o                         
  -7  12   4         68.61         72.43         8.63 o                         
  -6  12   4        220.93        208.73        10.57 o                         
  -5  12   4        336.30        272.40        11.78 o                         
  -4  12   4        198.52        232.55        13.78 o                         
  -3  12   4        544.55        637.34        19.95 o                         
  -2  12   4       2212.61       2400.24        57.89 o                         
  -1  12   4        175.36        186.55         6.76 o                         
   0  12   4        638.17        662.42        16.65 o                         
   1  12   4        299.56        273.52         9.25 o                         
   2  12   4          9.26         17.08         4.72 o                         
   3  12   4          2.37         -0.99         4.21 o                         
   4  12   4         37.75         37.69         7.64 o                         
   5  12   4        263.68        274.20        12.21 o                         
   6  12   4         61.17         54.49         6.64 o                         
   7  12   4        590.82        580.87        24.24 o                         
   8  12   4         89.74         73.09         6.25 o                         
   9  12   4        176.72        160.54        12.62 o                         
  10  12   4        315.97        303.89        22.58 o                         
  11  12   4         17.72         11.70         4.80 o                         
  12  12   4        157.68        189.35         8.24 o                         
  13  12   4        448.69        566.84        28.06 o                         
  14  12   4         71.41         66.35         5.69 o                         
 -15  13   4         24.92         15.35         7.01 o                         
 -14  13   4          0.62          4.79         8.19 o                         
 -13  13   4          8.22         -5.19         9.58 o                         
 -12  13   4          0.56         -2.98         4.69 o                         
 -11  13   4          6.77         -4.49         6.41 o                         
 -10  13   4        232.39        221.37        19.81 o                         
  -9  13   4        417.03        400.63        20.16 o                         
  -8  13   4        539.80        567.40        34.06 o                         
  -7  13   4         16.20         17.29         6.78 o                         
  -6  13   4        255.75        300.75        17.96 o                         
  -5  13   4        244.80        200.25         9.83 o                         
  -4  13   4         35.19         38.18         5.13 o                         
  -3  13   4        832.60        852.94        26.65 o                         
  -2  13   4        383.00        440.03        22.15 o                         
  -1  13   4        770.17        843.14        21.70 o                         
   0  13   4        475.25        471.26        12.86 o                         
   1  13   4         91.88         77.75         5.39 o                         
   2  13   4         86.25         75.78         5.41 o                         
   3  13   4        176.75        150.64         6.85 o                         
   4  13   4         50.37         46.14         5.07 o                         
   5  13   4        272.94        264.89        10.57 o                         
   6  13   4        566.09        530.06        34.42 o                         
   7  13   4        372.26        380.29        19.88 o                         
   8  13   4        377.07        375.18        13.68 o                         
   9  13   4        502.73        492.09        21.67 o                         
  10  13   4        176.67        175.05         8.46 o                         
  11  13   4         15.58          8.73         3.97 o                         
  12  13   4         73.51         62.85         4.46 o                         
  13  13   4          5.07          2.57         3.62 o                         
 -14  14   4        201.57        166.65        12.58 o                         
 -13  14   4        104.71         77.06        10.39 o                         
 -12  14   4          7.46          4.81         6.84 o                         
 -11  14   4          0.54          0.11         4.36 o                         
 -10  14   4        308.67        318.92        24.41 o                         
  -9  14   4        772.12        780.09        35.62 o                         
  -8  14   4        239.17        234.64        10.69 o                         
  -7  14   4         63.44         47.98         8.65 o                         
  -6  14   4        294.20        274.48        25.01 o                         
  -5  14   4       2199.05       2336.97       102.07 o                         
  -4  14   4        158.61        123.14         8.29 o                         
  -3  14   4       1039.65       1022.06        25.22 o                         
  -2  14   4         38.59         47.11         5.54 o                         
  -1  14   4        492.06        450.67        19.89 o                         
   0  14   4        761.18        738.18        19.11 o                         
   1  14   4        200.34        228.13         9.87 o                         
   2  14   4         96.30         84.39         7.34 o                         
   3  14   4        546.85        449.62        20.06 o                         
   4  14   4         45.51         47.25         6.08 o                         
   5  14   4        241.77        239.85         9.53 o                         
   6  14   4        374.25        346.66        19.24 o                         
   7  14   4         24.27         14.44         4.37 o                         
   8  14   4        274.15        291.04        14.70 o                         
   9  14   4          1.55          0.04         4.25 o                         
  10  14   4        118.35        100.72         5.70 o                         
  11  14   4        750.36        727.72        24.64 o                         
  12  14   4        344.93        318.78        19.53 o                         
 -14  15   4        501.45        398.93        24.12 o                         
 -13  15   4        160.75         87.77         7.91 o                         
 -12  15   4          2.34          3.59         5.19 o                         
 -11  15   4         86.46         81.33         6.42 o                         
 -10  15   4        455.29        444.70        24.39 o                         
  -9  15   4          0.10          0.62         5.12 o                         
  -8  15   4        563.92        576.48        25.04 o                         
  -7  15   4        358.79        341.70        15.23 o                         
  -6  15   4         29.24         18.72         6.38 o                         
  -5  15   4         57.13         47.02         6.35 o                         
  -4  15   4         17.18         24.81         5.93 o                         
  -3  15   4        757.51        809.34        33.60 o                         
  -2  15   4        470.09        460.94        20.95 o                         
  -1  15   4        182.48        203.36        11.70 o                         
   0  15   4        139.92        152.67        10.35 o                         
   1  15   4         20.68         18.09         6.34 o                         
   2  15   4         26.57         23.20         5.40 o                         
   3  15   4         19.47         27.70         5.21 o                         
   4  15   4         24.96         11.84         4.51 o                         
   5  15   4         35.17         28.86         4.32 o                         
   6  15   4         10.71         12.26         4.64 o                         
   7  15   4          8.09         -0.06         4.26 o                         
   8  15   4        502.41        568.03        23.02 o                         
   9  15   4          1.41          2.95         3.85 o                         
  10  15   4          0.15          1.26         3.24 o                         
 -13  16   4         29.34         11.71         4.47 o                         
 -12  16   4         94.19         64.80         8.83 o                         
 -11  16   4         74.73         78.01         6.46 o                         
 -10  16   4         24.83         27.70         4.09 o                         
  -9  16   4         70.32         70.22         6.21 o                         
  -8  16   4          2.06         -3.24         4.43 o                         
  -7  16   4          6.55          9.29         4.16 o                         
  -6  16   4         22.43         20.63         4.97 o                         
  -5  16   4        643.45        749.78        26.22 o                         
  -4  16   4        210.26        242.22        22.16 o                         
  -3  16   4        107.61         89.00        10.01 o                         
  -2  16   4          3.82         -5.69         5.69 o                         
  -1  16   4         46.62         57.28         8.67 o                         
   0  16   4        157.19        153.67         9.49 o                         
   1  16   4        100.50         99.22        10.85 o                         
   2  16   4          0.02         -4.10         5.34 o                         
   3  16   4          3.24          2.07         5.08 o                         
   4  16   4        210.41        187.42        17.74 o                         
   5  16   4        103.28         74.30         7.23 o                         
   6  16   4         54.53         48.26         5.14 o                         
   7  16   4         22.23         23.57         4.14 o                         
   8  16   4         88.92         99.88         6.84 o                         
   9  16   4         19.66         14.43         3.36 o                         
 -11  17   4         29.01         28.07         5.42 o                         
 -10  17   4          0.91          2.87         3.50 o                         
  -9  17   4         53.18         37.27         3.83 o                         
  -8  17   4          6.53          4.88         4.46 o                         
  -7  17   4          7.99          8.29         3.91 o                         
  -6  17   4         44.16         69.37         5.85 o                         
  -5  17   4          8.55          6.12         4.71 o                         
  -4  17   4         16.68         11.51         5.06 o                         
  -3  17   4          4.30          7.88         6.23 o                         
  -2  17   4        103.38        104.93         9.19 o                         
  -1  17   4         24.84         11.68         6.42 o                         
   0  17   4        432.48        413.57        30.47 o                         
   1  17   4        284.40        279.18        19.36 o                         
   2  17   4        159.53        148.32        16.94 o                         
   3  17   4        179.97        185.48        10.88 o                         
   4  17   4          0.87          0.52         6.75 o                         
   5  17   4         22.46         34.22         7.62 o                         
   6  17   4          0.10         -1.58         3.90 o                         
   7  17   4         14.64         21.67         3.62 o                         
   8  17   4          1.65          2.02         2.86 o                         
  -9  18   4        532.31        411.92        22.50 o                         
  -7  18   4        363.12        314.69        19.24 o                         
  -6  18   4         28.66         32.88         4.74 o                         
  -5  18   4        251.71        254.61         8.36 o                         
  -4  18   4         56.79         82.31         4.59 o                         
  -3  18   4         54.92         41.77         3.75 o                         
  -2  18   4        339.87        383.23        11.69 o                         
  -1  18   4          0.01          4.27         3.11 o                         
   0  18   4        322.37        383.70        31.17 o                         
   1  18   4        320.13        297.36        14.00 o                         
   2  18   4        122.95         89.05         5.36 o                         
   3  18   4         17.14         11.41         3.74 o                         
   4  18   4          1.85          1.01         4.44 o                         
   5  18   4        294.87        208.81        33.57 o                         
  -3  19   4        208.19        182.31        11.40 o                         
  -2  19   4         98.18         71.47         6.41 o                         
  -1  19   4        106.26        104.88         8.19 o                         
   0  19   4         85.48         57.70         5.83 o                         
 -22   1   5         10.91          4.05         4.32 o                         
 -21   1   5         56.20         54.93         8.05 o                         
 -20   1   5         13.68         16.72         7.02 o                         
 -19   1   5         17.48         12.41         6.44 o                         
 -18   1   5        151.15        145.49         8.80 o                         
 -17   1   5       1458.05       1756.29        44.43 o                         
 -16   1   5       3998.06       4218.33        83.27 o                         
 -15   1   5        333.52        299.17        10.01 o                         
 -14   1   5        652.90        610.44        15.15 o                         
 -13   1   5        470.47        429.99        10.27 o                         
 -12   1   5       1128.02       1056.54        19.69 o                         
 -11   1   5         47.09         48.87         3.44 o                         
 -10   1   5         56.46         50.84         5.54 o                         
  -9   1   5       2473.41       2264.14        68.10 o                         
  -8   1   5        766.35        837.23        36.07 o                         
  -7   1   5       4077.54       3922.64        88.46 o                         
  -6   1   5        740.79        752.05        25.31 o                         
  -5   1   5         72.70         67.50         5.07 o                         
  -4   1   5       3002.11       3117.95        81.00 o                         
  -3   1   5       1049.32       1059.89        26.06 o                         
  -2   1   5         53.39         11.97         3.81 o                         
  -1   1   5        880.98        959.75        23.92 o                         
   0   1   5        540.82        644.18        15.63 o                         
   1   1   5        169.82        155.57         6.05 o                         
   2   1   5         63.53         99.81         6.10 o                         
   3   1   5        425.45        430.34        12.80 o                         
   4   1   5         74.92         54.13         5.33 o                         
   5   1   5        813.41        944.04        20.43 o                         
   6   1   5       1281.58       1281.13        26.88 o                         
   7   1   5        387.28        358.90        13.66 o                         
   8   1   5        566.11        577.10        19.66 o                         
   9   1   5        264.53        291.54        14.76 o                         
  10   1   5         82.18         79.97         4.94 o                         
  11   1   5        133.41        143.01         5.70 o                         
  12   1   5        221.29        240.22         8.64 o                         
  13   1   5        302.66        315.75        16.24 o                         
  14   1   5         32.61         22.42         7.33 o                         
  15   1   5          7.07          1.09         6.17 o                         
  16   1   5          7.00          3.76         3.97 o                         
  17   1   5        212.65        219.46        31.77 o                         
 -22   2   5        348.20        331.58        10.34 o                         
 -21   2   5          5.60          1.76         4.26 o                         
 -20   2   5         14.97         15.99         4.61 o                         
 -19   2   5         23.28         18.94         5.22 o                         
 -18   2   5         66.37         85.15         6.67 o                         
 -17   2   5         79.17         94.79         6.42 o                         
 -16   2   5          1.55          3.02         3.88 o                         
 -15   2   5        738.29        699.37        15.28 o                         
 -14   2   5        482.44        474.17        11.07 o                         
 -13   2   5        512.12        446.79        10.24 o                         
 -12   2   5        369.92        350.37         8.95 o                         
 -11   2   5        188.73        148.23         4.92 o                         
 -10   2   5        130.51        108.59         8.25 o                         
  -9   2   5        431.65        353.73        14.23 o                         
  -8   2   5        692.69        698.17        20.09 o                         
  -7   2   5        275.58        277.59         6.96 o                         
  -6   2   5       3455.21       3263.26        58.85 o                         
  -5   2   5        982.51       1082.11        19.81 o                         
  -4   2   5          4.86         -0.09         2.54 o                         
  -3   2   5        218.55        220.77         6.13 o                         
  -2   2   5        281.25        274.94         8.08 o                         
  -1   2   5        546.48        486.88        11.41 o                         
   0   2   5        536.87        480.22        11.36 o                         
   1   2   5          2.33          6.74         2.87 o                         
   2   2   5        731.53        724.27        14.12 o                         
   3   2   5        440.00        434.53        10.34 o                         
   4   2   5        264.85        313.75         8.22 o                         
   5   2   5       1451.65       1407.38        25.85 o                         
   6   2   5        241.93        309.17         7.28 o                         
   7   2   5        146.53        110.56         4.56 o                         
   8   2   5       2480.04       2523.35        46.22 o                         
   9   2   5        179.98        187.98         6.31 o                         
  10   2   5        292.56        281.04         7.64 o                         
  11   2   5       2162.15       2332.43        42.13 o                         
  12   2   5        155.31        164.01         6.13 o                         
  13   2   5         14.84         13.39         6.37 o                         
  14   2   5        404.09        463.02        16.93 o                         
  15   2   5        523.99        639.67        18.58 o                         
  16   2   5         67.21         49.04         4.33 o                         
  17   2   5        155.82        173.74         8.79 o                         
 -21   3   5         35.88         21.14         4.33 o                         
 -20   3   5        156.33        172.74         7.32 o                         
 -19   3   5         51.66         52.48         5.88 o                         
 -18   3   5          5.55         -5.58         5.64 o                         
 -17   3   5        148.17        151.95         7.61 o                         
 -16   3   5        126.32        123.86         5.82 o                         
 -15   3   5          3.50          3.60         3.96 o                         
 -14   3   5        313.32        300.76         8.95 o                         
 -13   3   5        390.52        360.89         9.04 o                         
 -12   3   5        276.75        253.20         6.59 o                         
 -11   3   5        913.93        855.21        16.04 o                         
 -10   3   5         13.31          6.21         4.19 o                         
  -9   3   5        576.47        566.68        26.49 o                         
  -8   3   5       2288.94       2093.10        63.02 o                         
  -7   3   5        122.77        125.44         7.23 o                         
  -6   3   5       3904.11       3930.57        70.20 o                         
  -5   3   5       1540.30       1552.90        27.53 o                         
  -4   3   5        161.84        163.01         5.53 o                         
  -3   3   5       1465.36       1449.86        25.74 o                         
  -2   3   5        244.91        228.91         6.11 o                         
  -1   3   5         63.70         66.42         4.79 o                         
   0   3   5        607.78        590.49        12.48 o                         
   1   3   5       6085.33       5912.07       105.39 o                         
   2   3   5        772.12        796.16        14.58 o                         
   3   3   5        529.89        512.51        10.83 o                         
   4   3   5        344.46        348.89         8.35 o                         
   5   3   5         70.11         53.88         3.61 o                         
   6   3   5         25.20         22.06         3.06 o                         
   7   3   5         83.39         66.13         3.88 o                         
   8   3   5          3.42          8.12         2.89 o                         
   9   3   5          4.94         11.22         3.36 o                         
  10   3   5        696.27        666.70        13.61 o                         
  11   3   5        850.28        893.69        25.29 o                         
  12   3   5        353.42        361.92        14.83 o                         
  13   3   5        581.99        656.61        26.02 o                         
  14   3   5        151.47        117.40        10.16 o                         
  15   3   5          1.68          3.78         5.01 o                         
  16   3   5         34.73         29.57         3.44 o                         
  17   3   5         41.46         50.08         5.28 o                         
 -21   4   5         21.63         10.96         5.37 o                         
 -20   4   5         40.43         68.65         5.32 o                         
 -19   4   5         13.02         11.54         4.65 o                         
 -18   4   5         82.92         83.80         6.65 o                         
 -17   4   5         92.84         67.80         6.70 o                         
 -16   4   5         96.00        116.54         6.16 o                         
 -15   4   5        143.42        117.15         5.50 o                         
 -14   4   5          4.22          4.64         3.34 o                         
 -13   4   5        625.08        583.96        11.78 o                         
 -12   4   5        462.62        431.58        12.62 o                         
 -11   4   5        467.82        412.68        12.49 o                         
 -10   4   5        504.15        422.26        11.47 o                         
  -9   4   5          3.73         10.84         6.31 o                         
  -8   4   5          0.02         -0.43         3.99 o                         
  -7   4   5        749.26        775.28        25.93 o                         
  -6   4   5         13.99          3.11         2.33 o                         
  -5   4   5          6.43         16.67         2.57 o                         
  -4   4   5       1373.14       1287.15        23.12 o                         
  -3   4   5         12.32         16.77         2.32 o                         
  -2   4   5        989.25       1192.15        22.70 o                         
  -1   4   5          0.37          2.31         2.34 o                         
   0   4   5        477.64        593.66        11.85 o                         
   1   4   5        106.71        149.78         4.76 o                         
   2   4   5         29.01         34.00         2.80 o                         
   3   4   5        899.14        824.07        15.16 o                         
   4   4   5          6.52         14.56         2.88 o                         
   5   4   5          1.32          5.15         2.70 o                         
   6   4   5         20.34         32.11         3.33 o                         
   7   4   5        325.80        321.04         7.66 o                         
   8   4   5       1334.61       1207.70        19.30 o                         
   9   4   5        161.78        143.31         5.55 o                         
  10   4   5        185.30        156.99         5.84 o                         
  11   4   5         53.16         38.42         4.15 o                         
  12   4   5         82.59         58.45         6.72 o                         
  13   4   5         56.79         45.25         7.24 o                         
  14   4   5        190.71        195.83        18.36 o                         
  15   4   5        210.51        195.63         6.72 o                         
  16   4   5        150.68        125.18         5.57 o                         
  17   4   5        103.69        133.30        13.82 o                         
 -21   5   5        362.85        366.65        23.20 o                         
 -20   5   5        209.05        240.36        10.99 o                         
 -19   5   5         31.17         30.62         8.33 o                         
 -18   5   5         64.04         61.36         7.10 o                         
 -17   5   5        115.62        109.95         7.20 o                         
 -16   5   5        247.55        206.45         8.73 o                         
 -15   5   5          1.88          1.50         3.80 o                         
 -14   5   5        808.73        796.00        21.36 o                         
 -13   5   5        651.45        596.72        18.44 o                         
 -12   5   5        118.94         91.60         4.55 o                         
 -11   5   5        758.81        723.23        24.17 o                         
 -10   5   5        125.28        113.58         4.75 o                         
  -9   5   5         52.34         44.47         4.22 o                         
  -8   5   5        110.52         91.86         6.68 o                         
  -7   5   5          0.87          3.26         4.13 o                         
  -6   5   5        717.54        635.28        15.23 o                         
  -5   5   5         26.42         16.41         2.57 o                         
  -4   5   5        221.20        212.62         4.90 o                         
  -3   5   5       1544.32       1548.49        27.23 o                         
  -2   5   5       1976.07       2093.31        36.21 o                         
  -1   5   5         75.25         92.89         7.06 o                         
   0   5   5         48.93         43.66         2.87 o                         
   1   5   5        193.44        192.77         5.43 o                         
   2   5   5          0.81         -2.43         2.43 o                         
   3   5   5       1702.89       1736.35        29.44 o                         
   4   5   5        689.38        689.82        13.17 o                         
   5   5   5         13.42         14.28         2.70 o                         
   6   5   5        859.07        881.12        19.12 o                         
   7   5   5        831.09        787.00        14.41 o                         
   8   5   5         91.80         69.69         3.66 o                         
   9   5   5          8.52         12.16         2.97 o                         
  10   5   5         62.92         44.27         3.92 o                         
  11   5   5          5.27          0.91         3.61 o                         
  12   5   5        252.55        250.63        10.92 o                         
  13   5   5          0.64          5.46         5.55 o                         
  14   5   5         66.10         56.15         4.83 o                         
  15   5   5        342.76        378.27        27.10 o                         
  16   5   5        451.83        529.40        23.58 o                         
  17   5   5         41.14         44.09         7.56 o                         
 -21   6   5          1.80          4.47         4.96 o                         
 -20   6   5        295.01        241.24        34.94 o                         
 -19   6   5          2.27         -3.93         6.34 o                         
 -18   6   5         18.54         17.88         6.30 o                         
 -17   6   5         21.02         21.45         5.37 o                         
 -16   6   5         30.74         19.23         5.04 o                         
 -15   6   5         28.28         24.22         4.06 o                         
 -14   6   5         14.12          2.89         3.36 o                         
 -13   6   5         31.69         30.31         3.54 o                         
 -12   6   5         54.58         54.78         4.26 o                         
 -11   6   5        163.13        136.33         5.97 o                         
 -10   6   5       1167.78       1050.85        32.83 o                         
  -9   6   5        243.53        197.85        10.83 o                         
  -8   6   5         16.48         17.41         5.00 o                         
  -7   6   5       1121.11       1084.22        34.79 o                         
  -6   6   5        376.71        353.45        11.87 o                         
  -5   6   5          6.29         25.17         3.25 o                         
  -4   6   5       1295.20       1314.09        28.72 o                         
  -3   6   5         13.44          5.63         2.39 o                         
  -2   6   5          0.02          1.97         2.32 o                         
  -1   6   5        284.82        208.13         8.85 o                         
   0   6   5        352.31        366.29         8.85 o                         
   1   6   5          3.59          1.77         2.12 o                         
   2   6   5        329.63        309.71         9.96 o                         
   3   6   5         15.83         21.66         2.63 o                         
   4   6   5        751.03        684.11        13.24 o                         
   5   6   5        671.89        621.11        13.97 o                         
   6   6   5        298.36        306.34         7.11 o                         
   7   6   5        540.00        459.92        10.11 o                         
   8   6   5          8.96          5.78         2.97 o                         
   9   6   5       1185.04       1112.65        22.46 o                         
  10   6   5          9.11          5.27         3.27 o                         
  11   6   5         29.34         40.29         5.26 o                         
  12   6   5          1.44         -2.86         4.44 o                         
  13   6   5        220.37        250.77        14.98 o                         
  14   6   5         12.35          3.92         4.45 o                         
  15   6   5          4.32          4.42         5.59 o                         
  16   6   5          0.31         -5.42         5.76 o                         
 -20   7   5        268.63        297.43        20.83 o                         
 -19   7   5         46.67         41.95        10.76 o                         
 -18   7   5         90.19         87.44         7.13 o                         
 -17   7   5          0.29         -0.56         5.02 o                         
 -16   7   5         74.77         76.31         7.43 o                         
 -15   7   5        192.16        134.08        10.23 o                         
 -14   7   5          2.32         -4.24         4.24 o                         
 -13   7   5        650.43        544.94        27.05 o                         
 -12   7   5        445.53        379.07        22.58 o                         
 -11   7   5        277.82        222.00        10.85 o                         
 -10   7   5         70.13         60.43         5.34 o                         
  -9   7   5        194.14        175.83         8.84 o                         
  -8   7   5        549.92        488.60        14.58 o                         
  -7   7   5        381.55        369.64        12.16 o                         
  -6   7   5       2102.11       2042.41        43.71 o                         
  -5   7   5        379.69        385.29        18.00 o                         
  -4   7   5        451.01        505.76        15.34 o                         
  -3   7   5        813.96        818.11        23.07 o                         
  -2   7   5         21.88         21.56         3.71 o                         
  -1   7   5        775.28        918.15        25.73 o                         
   0   7   5       2196.75       2280.67        53.40 o                         
   1   7   5          3.96         10.26         3.40 o                         
   2   7   5        344.08        333.28        13.69 o                         
   3   7   5        220.22        210.53         5.90 o                         
   4   7   5       1004.45        946.47        22.52 o                         
   5   7   5         40.67         29.62         2.69 o                         
   6   7   5       1625.96       1449.68        21.95 o                         
   7   7   5         11.02         14.38         2.70 o                         
   8   7   5        385.08        328.55         7.36 o                         
   9   7   5         88.39         68.33         4.35 o                         
  10   7   5        187.92        150.99         5.56 o                         
  11   7   5        286.12        250.29        14.36 o                         
  12   7   5          8.61         10.42         4.17 o                         
  13   7   5        341.83        277.01        44.85 o                         
  15   7   5        415.34        511.23        22.41 o                         
  16   7   5          2.50          0.81         6.92 o                         
 -20   8   5          0.59         -3.12         5.48 o                         
 -19   8   5        284.15        323.72        23.02 o                         
 -18   8   5          4.61          0.87         9.26 o                         
 -17   8   5        262.90        281.70        31.32 o                         
 -16   8   5        139.01        138.72        18.52 o                         
 -15   8   5         79.38        115.15        12.69 o                         
 -14   8   5        786.14        820.55        29.39 o                         
 -13   8   5        191.78        187.79        10.26 o                         
 -12   8   5         24.48         16.46         5.13 o                         
 -11   8   5         39.54         39.04         5.60 o                         
 -10   8   5        165.84        148.03        10.65 o                         
  -9   8   5       1274.90       1183.35        34.00 o                         
  -8   8   5       2054.25       1926.94        62.24 o                         
  -7   8   5         36.76         30.00         5.61 o                         
  -6   8   5        149.19        137.73         6.77 o                         
  -5   8   5        108.67         72.21         5.30 o                         
  -4   8   5        182.70        174.13         7.47 o                         
  -3   8   5       3443.28       3553.73       105.92 o                         
  -2   8   5        472.31        464.03        24.94 o                         
  -1   8   5        602.17        782.16        26.97 o                         
   0   8   5         95.99         66.08         5.70 o                         
   1   8   5        246.06        287.69        11.33 o                         
   2   8   5        335.36        288.10        14.22 o                         
   3   8   5        163.45        124.24         6.29 o                         
   4   8   5         36.45         50.29         6.45 o                         
   5   8   5        100.38        111.55         5.91 o                         
   6   8   5        332.00        274.98         9.86 o                         
   7   8   5       1932.28       1970.39        48.36 o                         
   8   8   5        729.78        687.72        17.35 o                         
   9   8   5         13.44         12.86         4.52 o                         
  10   8   5          4.54          7.14         5.47 o                         
  11   8   5        776.63        913.51        26.72 o                         
  12   8   5         17.06         24.85         7.38 o                         
  13   8   5        181.93        215.63        17.59 o                         
  14   8   5         86.06        107.79        13.07 o                         
  15   8   5         52.47         56.12         8.63 o                         
  16   8   5          0.71         -4.59         4.59 o                         
 -19   9   5          2.10          5.80         6.32 o                         
 -18   9   5        182.14        238.26        19.50 o                         
 -17   9   5        177.47        175.08        12.54 o                         
 -16   9   5        170.94        191.27        16.03 o                         
 -15   9   5         10.59         -1.52         8.25 o                         
 -14   9   5         21.13         20.72         6.27 o                         
 -13   9   5        199.84        203.22        12.06 o                         
 -12   9   5          2.18         -4.00         5.37 o                         
 -11   9   5        818.29        749.78        23.82 o                         
 -10   9   5        117.09        101.43         9.37 o                         
  -9   9   5        648.43        569.35        25.32 o                         
  -8   9   5          5.08         -1.62         4.74 o                         
  -7   9   5        347.56        269.99        11.56 o                         
  -6   9   5         57.62         40.79         8.73 o                         
  -5   9   5        372.85        370.13        15.75 o                         
  -4   9   5        109.80        107.16         7.10 o                         
  -3   9   5        112.71        124.56         6.53 o                         
  -2   9   5       1914.16       1857.96        37.79 o                         
  -1   9   5         75.58         58.02         4.10 o                         
   0   9   5          1.96          4.18         3.10 o                         
   1   9   5          0.64          6.07         3.41 o                         
   2   9   5        694.72        642.98        18.31 o                         
   3   9   5          7.95          5.89         3.58 o                         
   4   9   5        916.03        913.32        22.46 o                         
   5   9   5       1141.90       1043.90        25.31 o                         
   6   9   5         35.09         33.85         4.80 o                         
   7   9   5       1384.57       1314.17        32.59 o                         
   8   9   5       1336.51       1336.94        44.00 o                         
   9   9   5        536.97        606.10        21.44 o                         
  10   9   5        224.99        197.16        11.94 o                         
  11   9   5        437.09        518.30        17.78 o                         
  12   9   5          8.73         12.51         6.76 o                         
  13   9   5         25.32         21.95         7.56 o                         
  14   9   5        167.75        193.75        11.70 o                         
  15   9   5         11.95          8.34         5.51 o                         
 -19  10   5        105.24         80.99         7.70 o                         
 -18  10   5        434.93        465.52        28.59 o                         
 -17  10   5         53.46         49.87         7.45 o                         
 -16  10   5        142.87        152.68        11.70 o                         
 -15  10   5          7.91         10.88         7.70 o                         
 -14  10   5         18.46         10.66         7.92 o                         
 -13  10   5         59.72         60.20         7.28 o                         
 -12  10   5          0.41         -0.84         5.30 o                         
 -11  10   5        937.85        875.00        26.75 o                         
 -10  10   5       1011.43       1010.52        54.30 o                         
  -9  10   5          6.73         28.29        20.99 o                         
  -8  10   5       1392.19       1476.74        61.41 o                         
  -7  10   5       2769.42       2965.35        90.15 o                         
  -6  10   5        761.07        753.20        23.42 o                         
  -5  10   5         36.19         22.70         8.18 o                         
  -4  10   5       1878.84       1905.12        40.45 o                         
  -3  10   5         86.02         89.93         5.29 o                         
  -2  10   5       1576.32       1517.03        31.71 o                         
  -1  10   5        170.83        156.68         7.10 o                         
   0  10   5       2769.56       2658.18        46.74 o                         
   1  10   5        562.98        512.09        12.39 o                         
   2  10   5       1631.68       1660.97        48.68 o                         
   3  10   5       1386.29       1413.33        32.62 o                         
   4  10   5       1623.91       1556.95        39.69 o                         
   5  10   5        756.96        687.38        22.69 o                         
   6  10   5          0.16          0.86         4.17 o                         
   7  10   5        387.40        387.72        15.00 o                         
   8  10   5          9.81          9.78         5.61 o                         
   9  10   5        223.26        199.78        15.82 o                         
  10  10   5        263.99        270.69        11.64 o                         
  11  10   5        248.71        276.38        11.45 o                         
  12  10   5          2.17         -0.74         7.25 o                         
  13  10   5          5.09          2.10         3.66 o                         
  14  10   5        211.10        246.88        18.09 o                         
 -17  11   5        224.81        178.44        10.36 o                         
 -16  11   5          2.05          0.64         5.84 o                         
 -15  11   5          0.04         -1.42         6.39 o                         
 -14  11   5         47.35         41.36         8.26 o                         
 -13  11   5         91.80         73.71         7.42 o                         
 -12  11   5          6.15          2.86         5.00 o                         
 -11  11   5         11.53          6.11         5.11 o                         
 -10  11   5        314.47        361.14        17.06 o                         
  -9  11   5       1602.00       1682.59        66.29 o                         
  -8  11   5         82.05         88.52         8.12 o                         
  -7  11   5       4906.76       5305.39       157.15 o                         
  -6  11   5        607.24        572.63        25.69 o                         
  -5  11   5        635.00        600.18        24.65 o                         
  -4  11   5       1398.12       1426.46        31.55 o                         
  -3  11   5        154.27        213.51         8.11 o                         
  -2  11   5         24.72         18.08         4.08 o                         
  -1  11   5       2901.79       2990.74        59.13 o                         
   0  11   5       1247.92       1278.56        27.76 o                         
   1  11   5         86.54         95.82         6.05 o                         
   2  11   5       3250.98       3133.62        67.30 o                         
   3  11   5        749.86        650.47        19.65 o                         
   4  11   5        214.64        184.01        12.06 o                         
   5  11   5          0.75         -3.67         4.51 o                         
   6  11   5        140.74        145.16         6.43 o                         
   7  11   5         13.12         23.47         5.52 o                         
   8  11   5        769.34        803.83        23.96 o                         
   9  11   5        231.05        225.45        11.60 o                         
  10  11   5        123.82        128.66         9.52 o                         
  11  11   5        128.89        136.24         9.82 o                         
  12  11   5        247.15        240.82        12.31 o                         
  13  11   5        197.31        214.10        11.70 o                         
  14  11   5         23.10         27.29         6.28 o                         
 -16  12   5         26.47         23.75         4.93 o                         
 -15  12   5         67.69         75.02        10.42 o                         
 -14  12   5        151.11        131.30        11.32 o                         
 -13  12   5         25.03         21.72         5.54 o                         
 -12  12   5        193.57        143.55        13.79 o                         
 -11  12   5         91.40         79.57         8.19 o                         
 -10  12   5       1814.84       1843.14        71.40 o                         
  -9  12   5        211.87        181.32        14.54 o                         
  -8  12   5         65.63         47.13        10.66 o                         
  -7  12   5       2893.69       2890.04        87.81 o                         
  -6  12   5         78.77         70.15        11.42 o                         
  -5  12   5         55.80         51.08         9.42 o                         
  -4  12   5        586.63        586.16        27.80 o                         
  -3  12   5          0.06         28.73         4.52 o                         
  -2  12   5       1227.88       1310.55        35.42 o                         
  -1  12   5       1382.80       1379.34        32.03 o                         
   0  12   5        579.66        553.07        15.54 o                         
   1  12   5          1.76          3.34         4.09 o                         
   2  12   5       1084.97        983.55        24.11 o                         
   3  12   5        122.81         93.65         5.46 o                         
   4  12   5         14.71         10.83         4.38 o                         
   5  12   5          4.53         -2.15         5.20 o                         
   6  12   5          0.20          0.39         4.42 o                         
   7  12   5          1.04          5.24         4.23 o                         
   8  12   5        160.94        180.11        12.11 o                         
   9  12   5         19.59         15.93         4.81 o                         
  10  12   5         50.41         36.46         4.84 o                         
  11  12   5        194.11        192.81         8.84 o                         
  12  12   5        104.71         97.33         6.08 o                         
  13  12   5        175.28        155.71         8.23 o                         
 -15  13   5        214.92        181.59        14.43 o                         
 -14  13   5          0.76          3.78         8.17 o                         
 -13  13   5         92.39         82.26        12.44 o                         
 -12  13   5        365.22        345.40        17.73 o                         
 -11  13   5         23.47         22.41         6.38 o                         
 -10  13   5          4.85         -0.23         6.08 o                         
  -9  13   5         28.30         32.47         9.06 o                         
  -8  13   5       1284.68       1396.71        55.90 o                         
  -7  13   5        425.42        494.75        25.17 o                         
  -6  13   5        115.49        148.62        13.49 o                         
  -5  13   5        417.60        393.77        17.65 o                         
  -4  13   5        138.31        116.16         9.01 o                         
  -3  13   5          2.78          0.55         4.12 o                         
  -2  13   5         28.74         23.51         4.47 o                         
  -1  13   5          0.01          1.03         4.21 o                         
   0  13   5         16.81         11.48         4.40 o                         
   1  13   5          2.51          9.03         4.54 o                         
   2  13   5         19.30         12.54         6.00 o                         
   3  13   5        808.83        787.29        25.95 o                         
   4  13   5         85.27         59.48         7.87 o                         
   5  13   5          1.79         -3.13         5.19 o                         
   6  13   5        467.06        457.34        37.07 o                         
   7  13   5         27.29         28.64         5.24 o                         
   8  13   5          4.44          4.33         5.42 o                         
   9  13   5          0.37         -1.23         3.79 o                         
  10  13   5          0.00          4.74         4.29 o                         
  11  13   5        116.97        118.88         7.30 o                         
  12  13   5        597.24        553.21        21.50 o                         
 -15  14   5        137.02         99.62         9.15 o                         
 -14  14   5          2.81          8.08         6.17 o                         
 -13  14   5         95.64         97.86        11.48 o                         
 -12  14   5          1.71         -0.49         5.60 o                         
 -11  14   5          0.01         -5.07         5.07 o                         
 -10  14   5        161.45        176.35        10.13 o                         
  -9  14   5        300.54        339.71        18.44 o                         
  -8  14   5        177.61        172.12        10.36 o                         
  -7  14   5         91.57         99.81         9.26 o                         
  -6  14   5         56.15         44.40         9.55 o                         
  -5  14   5        447.72        453.38        23.42 o                         
  -4  14   5         17.19         14.53         8.37 o                         
  -3  14   5         37.08         51.12        19.45 o                         
  -2  14   5        774.88        837.51        29.30 o                         
  -1  14   5          1.51          9.45         5.10 o                         
   0  14   5          1.02         -1.86         5.16 o                         
   1  14   5        981.26       1017.02        29.70 o                         
   2  14   5        603.66        588.31        23.76 o                         
   3  14   5         48.37         38.25         5.72 o                         
   4  14   5        137.64        143.82        14.34 o                         
   5  14   5        203.56        190.25        10.03 o                         
   6  14   5         39.87         26.94         4.85 o                         
   7  14   5          6.75          8.49         4.07 o                         
   8  14   5        113.09         94.93         5.99 o                         
   9  14   5         65.20         59.38         3.58 o                         
  10  14   5        313.71        294.91        19.48 o                         
 -14  15   5        362.83        299.91        17.97 o                         
 -13  15   5         61.69         46.74         8.09 o                         
 -12  15   5         56.69         37.57         5.78 o                         
 -11  15   5         74.81         64.37         5.79 o                         
 -10  15   5          2.99         -0.68         4.27 o                         
  -9  15   5         43.28         34.68         6.26 o                         
  -8  15   5         28.13         36.23         6.64 o                         
  -7  15   5         76.74        100.88         8.09 o                         
  -6  15   5        460.51        472.67        50.35 o                         
  -5  15   5         39.35         47.90        14.48 o                         
  -4  15   5        121.31        144.29        12.27 o                         
  -3  15   5        223.54        244.07        19.81 o                         
  -2  15   5         12.28         17.95         6.73 o                         
  -1  15   5         34.49         45.44         8.40 o                         
   0  15   5         88.17        100.94        11.76 o                         
   1  15   5         44.06         34.22         6.11 o                         
   2  15   5        606.20        649.45        23.06 o                         
   3  15   5        357.76        349.00        14.45 o                         
   4  15   5        110.30         88.98         8.25 o                         
   5  15   5        251.60        209.45        28.32 o                         
   6  15   5          5.00          5.33         3.96 o                         
   7  15   5         45.16         33.32         4.58 o                         
   8  15   5          0.03          0.30         2.53 o                         
   9  15   5         37.58         40.17         5.02 o                         
 -12  16   5          5.34          3.78         4.65 o                         
 -11  16   5        137.25        113.33         5.78 o                         
 -10  16   5          0.47         -3.77         3.77 o                         
  -9  16   5        174.13        149.04         9.80 o                         
  -8  16   5         78.92         69.87         6.29 o                         
  -7  16   5        706.24        758.17        29.83 o                         
  -6  16   5          1.26          5.67         5.75 o                         
  -5  16   5        660.73        671.22        44.62 o                         
  -4  16   5        249.63        257.25        21.62 o                         
  -3  16   5          2.75         -5.05         6.94 o                         
  -2  16   5        124.38        121.36        10.40 o                         
  -1  16   5         18.52         26.74         7.85 o                         
   0  16   5         20.48         25.93         4.50 o                         
   1  16   5         18.78         33.21         6.95 o                         
   2  16   5         34.80         25.30         6.32 o                         
   3  16   5         10.37          9.55         5.72 o                         
   4  16   5          0.34         -3.44         5.22 o                         
   5  16   5          0.02          5.05         6.75 o                         
   6  16   5        101.91        108.40         7.52 o                         
   7  16   5         18.18         14.06         2.80 o                         
   8  16   5          0.54         -1.22         2.39 o                         
 -10  17   5         60.73         54.14         4.35 o                         
  -9  17   5        218.08        181.73        25.89 o                         
  -8  17   5        106.73         94.01         7.00 o                         
  -7  17   5         71.05         74.64         5.35 o                         
  -6  17   5         52.23         42.46         3.91 o                         
  -5  17   5          5.47         12.73         3.56 o                         
  -4  17   5        522.17        520.03        17.96 o                         
  -3  17   5        312.74        285.41        11.42 o                         
  -2  17   5        151.22        132.88         8.29 o                         
  -1  17   5          2.04          8.58         3.55 o                         
   0  17   5         20.55         35.12        13.00 o                         
   1  17   5        175.70        172.15         8.18 o                         
   2  17   5          0.34         -2.85         4.52 o                         
   3  17   5          0.62          1.28         4.14 o                         
   4  17   5          1.29          3.47         3.93 o                         
   5  17   5         43.23         26.81         4.36 o                         
   6  17   5        120.79         88.31         7.01 o                         
  -7  18   5          1.39          4.70         2.61 o                         
  -6  18   5        225.57        171.34         8.45 o                         
  -5  18   5        124.59        110.37         5.24 o                         
  -4  18   5          0.56          3.06         2.29 o                         
  -3  18   5        360.46        323.57        10.87 o                         
  -2  18   5        174.25        147.64         8.36 o                         
  -1  18   5         74.23         84.81         6.55 o                         
   0  18   5         49.48         43.10         3.63 o                         
   1  18   5        126.79        140.26         6.02 o                         
   2  18   5        321.91        244.56        13.99 o                         
   3  18   5          3.61          4.40         3.09 o                         
 -22   0   6         30.55         27.07         6.48 o                         
 -21   0   6        112.99         87.53         8.74 o                         
 -20   0   6        128.28        133.33        17.34 o                         
 -19   0   6         69.62         92.98         9.04 o                         
 -18   0   6          0.49          0.47         7.38 o                         
 -17   0   6          5.05         -3.40         7.26 o                         
 -16   0   6        144.10         92.08         8.52 o                         
 -15   0   6       2661.92       2578.26        63.37 o                         
 -14   0   6          0.01          0.81         4.87 o                         
 -13   0   6        178.08        157.72         7.03 o                         
 -12   0   6         79.65         75.07         4.65 o                         
 -11   0   6       1756.40       1505.87        28.11 o                         
 -10   0   6        283.40        284.56        10.49 o                         
  -9   0   6          0.72         12.73         9.74 o                         
  -8   0   6        385.57        453.45        22.06 o                         
  -7   0   6        847.64        766.06        26.59 o                         
  -6   0   6         34.06         27.40         6.58 o                         
  -5   0   6       1087.44       1064.58        30.06 o                         
  -4   0   6        644.62        752.70        25.04 o                         
  -3   0   6       7431.78       7100.51       205.91 o                         
  -2   0   6       1217.04       1638.13        68.83 o                         
  -1   0   6       2995.20       3189.01        94.95 o                         
   0   0   6        184.56        280.96        15.40 o                         
   1   0   6        783.38        932.33        31.41 o                         
   2   0   6          4.60         15.20         5.62 o                         
   3   0   6        908.31        974.86        33.22 o                         
   4   0   6         15.64          1.52         5.70 o                         
   5   0   6        245.88        280.44        11.61 o                         
   6   0   6         69.25         59.23         5.88 o                         
   7   0   6          1.91         -0.84         4.29 o                         
   8   0   6        184.90        157.91         9.56 o                         
   9   0   6       1078.17       1047.62        32.13 o                         
  10   0   6       4262.14       4854.62       143.40 o                         
  11   0   6        759.31        893.87        40.11 o                         
  12   0   6        500.95        480.80        25.57 o                         
  13   0   6         10.54         -6.51         8.26 o                         
  14   0   6         63.68         47.00         8.59 o                         
  15   0   6         57.92         54.10         6.34 o                         
  16   0   6        167.86        186.73        16.36 o                         
 -22   1   6         13.11         19.79         3.92 o                         
 -21   1   6         19.18         35.59         6.98 o                         
 -20   1   6         90.88         98.14        10.80 o                         
 -19   1   6          0.75          1.57         6.85 o                         
 -18   1   6          0.45         -0.46         5.68 o                         
 -17   1   6        689.83        720.51        21.82 o                         
 -16   1   6         73.72         74.50         7.02 o                         
 -15   1   6        140.10        140.12         7.30 o                         
 -14   1   6        715.03        717.82        15.61 o                         
 -13   1   6       2262.43       2182.65        35.80 o                         
 -12   1   6        225.51        226.81         6.06 o                         
 -11   1   6        661.80        598.92        10.44 o                         
 -10   1   6        938.76        813.99        15.61 o                         
  -9   1   6          0.84          1.03         4.08 o                         
  -8   1   6        650.26        622.14        21.93 o                         
  -7   1   6         45.48         41.29         4.60 o                         
  -6   1   6        188.01        132.23         8.24 o                         
  -5   1   6         11.94         17.22         4.18 o                         
  -4   1   6       1202.51       1173.29        32.68 o                         
  -3   1   6        871.70       1061.67        34.44 o                         
  -2   1   6       2737.47       2865.15        74.21 o                         
  -1   1   6        366.65        473.56        23.73 o                         
   0   1   6         22.96         33.17         4.18 o                         
   1   1   6         92.81         67.67         5.19 o                         
   2   1   6         84.32         98.38         6.08 o                         
   3   1   6          8.22          5.51         3.71 o                         
   4   1   6        766.33        723.92        20.12 o                         
   5   1   6        659.96        552.22        23.58 o                         
   6   1   6        664.65        617.32        15.21 o                         
   7   1   6        238.91        221.60         7.63 o                         
   8   1   6        451.64        420.48        10.99 o                         
   9   1   6          0.43         -1.12         4.38 o                         
  10   1   6        509.73        501.94        16.61 o                         
  11   1   6        211.64        217.51        10.85 o                         
  12   1   6        278.38        297.88        15.27 o                         
  13   1   6         59.14         69.49         8.18 o                         
  14   1   6        172.16        150.04        12.21 o                         
  15   1   6        146.02        118.80         6.27 o                         
  16   1   6         15.99          4.90         8.66 o                         
 -22   2   6         91.53         79.42         5.37 o                         
 -21   2   6          4.87          2.26         3.96 o                         
 -20   2   6        395.89        457.11        14.04 o                         
 -19   2   6          7.16          3.57         5.36 o                         
 -18   2   6        418.55        432.49        16.58 o                         
 -17   2   6        451.88        449.40        13.38 o                         
 -16   2   6       1296.90       1382.34        25.88 o                         
 -15   2   6        197.14        182.08         6.30 o                         
 -14   2   6       1550.68       1432.14        25.30 o                         
 -13   2   6        223.47        186.09         5.85 o                         
 -12   2   6        119.77         95.16         4.11 o                         
 -11   2   6        229.34        183.30         4.68 o                         
 -10   2   6        246.20        194.15         6.34 o                         
  -9   2   6         85.38         54.03         7.05 o                         
  -8   2   6          4.62         14.21         4.52 o                         
  -7   2   6        517.80        531.61        12.86 o                         
  -6   2   6       1473.27       1467.97        30.23 o                         
  -5   2   6          3.45          4.52         2.64 o                         
  -4   2   6        127.18        103.67         4.22 o                         
  -3   2   6        643.98        674.21        16.57 o                         
  -2   2   6        616.71        696.96        15.86 o                         
  -1   2   6        134.50        127.25         5.27 o                         
   0   2   6        419.40        446.47         9.94 o                         
   1   2   6       3716.75       3767.36        68.53 o                         
   2   2   6       1021.40       1009.76        19.51 o                         
   3   2   6        248.33        246.74         7.58 o                         
   4   2   6       1933.83       2068.72        39.61 o                         
   5   2   6          7.55          9.27         4.20 o                         
   6   2   6        794.31        865.42        21.37 o                         
   7   2   6         99.50         70.09         4.47 o                         
   8   2   6         24.96         30.59         4.17 o                         
   9   2   6       1178.83       1192.79        24.35 o                         
  10   2   6        484.51        440.92        11.83 o                         
  11   2   6        113.62        115.24        11.08 o                         
  12   2   6         65.16         66.68         9.00 o                         
  13   2   6          0.29          6.44         4.83 o                         
  14   2   6        492.98        541.04        20.04 o                         
  15   2   6        479.27        553.96        23.70 o                         
  16   2   6         34.72         30.15         4.49 o                         
 -21   3   6         11.04          9.97         3.67 o                         
 -20   3   6         66.68         62.50         5.30 o                         
 -19   3   6         76.81        101.77         7.19 o                         
 -18   3   6        452.02        577.75        18.14 o                         
 -17   3   6        111.50        118.28         7.83 o                         
 -16   3   6        188.34        183.66         8.45 o                         
 -15   3   6         26.93         34.00         4.11 o                         
 -14   3   6         70.06         48.23         4.31 o                         
 -13   3   6       1222.14       1231.43        20.13 o                         
 -12   3   6         15.60         10.39         3.03 o                         
 -11   3   6        286.10        237.05         5.54 o                         
 -10   3   6        424.31        405.10         9.21 o                         
  -9   3   6       6094.77       5646.15        86.72 o                         
  -8   3   6       1753.90       1619.98        52.18 o                         
  -7   3   6         42.20         52.92         3.90 o                         
  -6   3   6         33.06         20.86         3.21 o                         
  -5   3   6       1730.38       1586.59        28.51 o                         
  -4   3   6        749.73        801.06        15.63 o                         
  -3   3   6       4116.74       4014.88        72.42 o                         
  -2   3   6        531.81        690.27        21.16 o                         
  -1   3   6        374.35        460.85        11.46 o                         
   0   3   6        104.62        114.52         6.87 o                         
   1   3   6         94.10         66.13         4.54 o                         
   2   3   6       1150.17       1151.40        23.17 o                         
   3   3   6          3.06          8.74         3.33 o                         
   4   3   6        642.66        737.41        15.44 o                         
   5   3   6        100.73         89.72         4.82 o                         
   6   3   6          7.25          4.07         3.65 o                         
   7   3   6        768.41        747.41        18.24 o                         
   8   3   6         26.57         37.62         4.48 o                         
   9   3   6        190.26        179.65         6.71 o                         
  10   3   6        568.38        523.96        18.68 o                         
  11   3   6          0.35         -7.63         7.65 o                         
  12   3   6         14.34         15.29         6.18 o                         
  13   3   6        240.57        255.27        14.26 o                         
  14   3   6         17.18         16.78         4.25 o                         
  15   3   6        238.40        264.07        12.27 o                         
  16   3   6         91.39         87.18         5.67 o                         
 -21   4   6         61.68         51.29         4.50 o                         
 -20   4   6         23.11         14.27         5.00 o                         
 -19   4   6        265.25        304.63        11.10 o                         
 -18   4   6          0.00         -1.25         5.95 o                         
 -17   4   6        170.13        155.40         9.08 o                         
 -16   4   6         17.96         14.63         6.33 o                         
 -15   4   6         33.03         19.74         3.84 o                         
 -14   4   6        108.08         98.47         4.86 o                         
 -13   4   6        744.90        649.35        13.15 o                         
 -12   4   6       1046.94        964.69        18.96 o                         
 -11   4   6        134.63        109.90         3.96 o                         
 -10   4   6        257.71        216.60         5.52 o                         
  -9   4   6       2891.50       2653.62        37.53 o                         
  -8   4   6        115.39        126.19         5.36 o                         
  -7   4   6          0.22         11.88         3.27 o                         
  -6   4   6         29.28         22.84         3.11 o                         
  -5   4   6       1962.51       1976.18        31.45 o                         
  -4   4   6       1965.64       2071.84        38.46 o                         
  -3   4   6          5.48         18.56         2.99 o                         
  -2   4   6        655.75        653.75        13.88 o                         
  -1   4   6        215.95        298.20        11.84 o                         
   0   4   6        240.95        375.20        10.36 o                         
   1   4   6        943.94        894.69        18.47 o                         
   2   4   6       2262.56       2294.56        38.46 o                         
   3   4   6         92.64         94.74         4.07 o                         
   4   4   6        115.86         92.44         4.54 o                         
   5   4   6          0.01         -2.97         2.97 o                         
   6   4   6       4478.20       4374.95        67.65 o                         
   7   4   6       1531.33       1619.75        28.55 o                         
   8   4   6          0.83          0.66         3.68 o                         
   9   4   6        475.30        456.53        16.46 o                         
  10   4   6         76.39         63.07         4.81 o                         
  11   4   6         25.94         41.23         5.47 o                         
  12   4   6        157.98        150.02         8.55 o                         
  13   4   6        283.43        257.11        11.38 o                         
  14   4   6          7.29         -1.04         3.42 o                         
  15   4   6         24.30         32.37         5.75 o                         
  16   4   6          7.93          2.99         4.15 o                         
 -21   5   6         23.02         25.30         5.97 o                         
 -20   5   6         13.48          6.34         5.07 o                         
 -19   5   6         19.02         20.42         7.00 o                         
 -18   5   6         44.16         60.99         6.57 o                         
 -17   5   6         72.62         73.48         6.79 o                         
 -16   5   6         42.52         26.90         5.97 o                         
 -15   5   6         22.76         21.34         3.81 o                         
 -14   5   6        531.48        452.88        10.35 o                         
 -13   5   6        281.57        249.56         7.94 o                         
 -12   5   6         40.40         31.65         3.43 o                         
 -11   5   6         18.88         15.66         2.90 o                         
 -10   5   6          4.17          7.09         2.61 o                         
  -9   5   6          3.81          3.05         2.39 o                         
  -8   5   6        473.69        406.41         9.38 o                         
  -7   5   6         22.68         13.21         3.74 o                         
  -6   5   6         15.26         17.55         2.84 o                         
  -5   5   6        368.39        382.00         9.21 o                         
  -4   5   6         15.77         18.83         2.85 o                         
  -3   5   6         92.36        121.15         4.29 o                         
  -2   5   6        279.60        291.94         7.57 o                         
  -1   5   6         13.29          3.83         2.59 o                         
   0   5   6        582.76        555.72        11.70 o                         
   1   5   6          6.30          3.73         2.58 o                         
   2   5   6        190.52        183.80         5.26 o                         
   3   5   6        371.99        345.21        10.49 o                         
   4   5   6        252.39        205.42         6.26 o                         
   5   5   6        210.12        190.93         5.94 o                         
   6   5   6        214.73        193.91         5.94 o                         
   7   5   6         58.83         58.33         3.69 o                         
   8   5   6        103.81         78.97         5.58 o                         
   9   5   6         21.65         10.69         3.01 o                         
  10   5   6        432.70        397.42        12.94 o                         
  11   5   6         72.10         59.09         5.59 o                         
  12   5   6        130.00        144.61         7.79 o                         
  13   5   6          0.65          4.00         7.13 o                         
  14   5   6          1.92          2.35         4.04 o                         
  15   5   6          3.10          2.71         4.85 o                         
  16   5   6        251.17        235.31        24.18 o                         
 -19   6   6         60.25         46.49         6.53 o                         
 -18   6   6         49.91         50.02         6.00 o                         
 -17   6   6         17.82         16.00         6.55 o                         
 -16   6   6         35.02         28.43         5.70 o                         
 -15   6   6        429.45        282.42        13.35 o                         
 -14   6   6         52.07         43.93         4.31 o                         
 -13   6   6         34.86         41.46         3.89 o                         
 -12   6   6          4.88          0.81         3.26 o                         
 -11   6   6        380.20        311.14        17.51 o                         
 -10   6   6         20.09         12.62         2.91 o                         
  -9   6   6        244.13        216.49         5.85 o                         
  -8   6   6          5.23          4.29         2.80 o                         
  -7   6   6        273.62        241.81         6.21 o                         
  -6   6   6          5.41         10.69         2.32 o                         
  -5   6   6        909.12        899.84        17.16 o                         
  -4   6   6        842.41        799.62        17.63 o                         
  -3   6   6        282.94        284.99         7.53 o                         
  -2   6   6        422.63        443.48        10.25 o                         
  -1   6   6         33.66         64.73         4.69 o                         
   0   6   6        652.62        645.69        14.46 o                         
   1   6   6          0.30          2.56         2.30 o                         
   2   6   6        328.71        340.42        11.73 o                         
   3   6   6          4.36          9.56         2.50 o                         
   4   6   6       3134.90       3000.87        49.68 o                         
   5   6   6          7.55          3.79         2.89 o                         
   6   6   6        408.80        327.22         7.46 o                         
   7   6   6          2.77          7.11         2.74 o                         
   8   6   6         50.68         46.66         3.75 o                         
   9   6   6         14.57          8.75         2.87 o                         
  10   6   6         34.65         32.44         4.79 o                         
  11   6   6         16.78         14.67         4.66 o                         
  12   6   6        740.84        816.36        65.87 o                         
  13   6   6         54.31         52.79         5.99 o                         
  14   6   6        309.32        341.17        67.96 o                         
  15   6   6         20.01         24.15         8.63 o                         
 -20   7   6        114.28        128.22        11.86 o                         
 -19   7   6         15.07         15.38         8.74 o                         
 -18   7   6          2.75          9.94        12.29 o                         
 -17   7   6         18.41         19.45         6.01 o                         
 -16   7   6        205.16        226.20        21.58 o                         
 -15   7   6         42.19         34.86         8.93 o                         
 -14   7   6        777.48        698.42        35.92 o                         
 -13   7   6        257.59        258.86        15.55 o                         
 -12   7   6       1166.15       1009.77        52.73 o                         
 -11   7   6          3.14          0.28         6.52 o                         
 -10   7   6        593.04        548.37        17.33 o                         
  -9   7   6        231.00        202.85        10.94 o                         
  -8   7   6          5.88          3.44         3.49 o                         
  -7   7   6        131.03        112.64         5.02 o                         
  -6   7   6        398.47        340.46         9.55 o                         
  -5   7   6       1277.15       1226.30        25.79 o                         
  -4   7   6          0.02         -0.40         2.68 o                         
  -3   7   6        983.77        952.77        19.29 o                         
  -2   7   6        269.13        292.42         7.70 o                         
  -1   7   6         69.54         43.51         3.04 o                         
   0   7   6         35.70         57.92         4.89 o                         
   1   7   6         34.60         41.30         2.93 o                         
   2   7   6         31.01         28.68         2.65 o                         
   3   7   6         95.67         84.28         3.55 o                         
   4   7   6         11.64         11.54         2.72 o                         
   5   7   6         29.30         14.24         2.82 o                         
   6   7   6         43.58         44.52         3.17 o                         
   7   7   6        819.81        667.71        13.04 o                         
   8   7   6         75.24         57.84         3.91 o                         
   9   7   6        106.58         74.09         7.45 o                         
  10   7   6         33.97         40.06         5.28 o                         
  11   7   6         69.80         67.20         6.70 o                         
  12   7   6       1352.79       1689.77        53.05 o                         
  13   7   6        166.30        188.81        13.40 o                         
  14   7   6         59.66         79.80        12.00 o                         
  15   7   6          2.65          3.66         6.12 o                         
 -20   8   6         67.96         34.51         5.65 o                         
 -19   8   6          1.32         -1.79         7.01 o                         
 -18   8   6         75.79         87.04         8.97 o                         
 -17   8   6         27.76         38.99        14.32 o                         
 -16   8   6         64.45         70.38        18.80 o                         
 -15   8   6          0.13         -0.93         8.86 o                         
 -14   8   6         26.77         47.59         7.36 o                         
 -13   8   6        606.63        562.15        19.45 o                         
 -12   8   6        380.25        380.25        17.46 o                         
 -11   8   6        318.86        254.58        11.75 o                         
 -10   8   6        159.21        157.12         8.64 o                         
  -9   8   6        199.56        174.17         8.92 o                         
  -8   8   6       1221.89       1243.03        31.52 o                         
  -7   8   6         71.49         54.30         4.97 o                         
  -6   8   6        869.71        830.98        30.72 o                         
  -5   8   6          0.71         -2.19         4.22 o                         
  -4   8   6        803.74        866.17        23.10 o                         
  -3   8   6       3155.64       2993.77        63.37 o                         
  -2   8   6        336.91        446.98        15.32 o                         
  -1   8   6        118.79        129.41         7.70 o                         
   0   8   6         22.29         18.66         3.95 o                         
   1   8   6        177.82        177.54         7.44 o                         
   2   8   6        362.75        303.78        10.06 o                         
   3   8   6          3.46          9.11         4.00 o                         
   4   8   6       1919.17       1786.59        44.52 o                         
   5   8   6        275.43        263.88        10.46 o                         
   6   8   6         25.41         20.66         4.15 o                         
   7   8   6        150.33        116.27         8.35 o                         
   8   8   6        307.59        286.37        17.58 o                         
   9   8   6          0.15          4.47         6.55 o                         
  10   8   6        128.15        139.56         9.78 o                         
  11   8   6        148.11        162.26        12.89 o                         
  12   8   6         34.14         26.91         7.62 o                         
  13   8   6          1.33          4.79         9.64 o                         
  14   8   6          3.89          7.16         4.63 o                         
 -19   9   6         54.88         51.15         7.56 o                         
 -18   9   6         19.29         23.92         8.14 o                         
 -17   9   6         49.66         43.76         7.88 o                         
 -16   9   6        759.18        903.89        37.65 o                         
 -15   9   6        270.19        265.58        16.62 o                         
 -14   9   6         98.03         95.06         8.47 o                         
 -13   9   6        243.88        251.97        13.31 o                         
 -12   9   6          8.10          3.78         5.37 o                         
 -11   9   6         21.22         30.85         5.93 o                         
 -10   9   6        282.20        254.17        11.79 o                         
  -9   9   6        646.82        539.62        21.72 o                         
  -8   9   6         31.78         18.60         6.52 o                         
  -7   9   6         19.48          7.37         5.17 o                         
  -6   9   6        190.09        215.54        12.92 o                         
  -5   9   6        404.96        406.61        18.63 o                         
  -4   9   6        607.71        612.25        17.76 o                         
  -3   9   6         59.68         66.33         5.83 o                         
  -2   9   6        123.67         99.65         6.32 o                         
  -1   9   6        412.43        390.98        11.81 o                         
   0   9   6        237.13        232.43         9.61 o                         
   1   9   6        176.23        170.89         7.87 o                         
   2   9   6        183.84        147.44         8.68 o                         
   3   9   6          3.68          1.58         3.48 o                         
   4   9   6         13.81         16.38         4.44 o                         
   5   9   6        315.95        230.70         9.02 o                         
   6   9   6        287.75        231.42         8.42 o                         
   7   9   6        127.02        113.14         8.57 o                         
   8   9   6         91.45         95.76         7.92 o                         
   9   9   6         55.32         58.86         6.81 o                         
  10   9   6        727.64        792.87        23.99 o                         
  11   9   6         69.97         64.25         7.76 o                         
  12   9   6        165.34        166.05        10.58 o                         
  13   9   6          0.80         -3.39         5.90 o                         
  14   9   6        223.76        217.35         8.56 o                         
 -18  10   6         77.85         81.51         9.15 o                         
 -17  10   6          0.46          0.94         5.42 o                         
 -16  10   6          0.97         -2.94         6.57 o                         
 -15  10   6          0.39         -1.24         7.21 o                         
 -14  10   6         44.58         51.32         6.85 o                         
 -13  10   6          0.69         -1.04         7.27 o                         
 -12  10   6        859.99        844.34        32.36 o                         
 -11  10   6        190.48        159.66         9.20 o                         
 -10  10   6         27.36         24.81         6.88 o                         
  -9  10   6         28.15         14.04         6.60 o                         
  -8  10   6       3257.29       3398.53       101.73 o                         
  -7  10   6       1236.95       1274.35        41.82 o                         
  -6  10   6          3.18          9.42         5.95 o                         
  -5  10   6        252.30        265.51        13.64 o                         
  -4  10   6        845.55        856.30        26.97 o                         
  -3  10   6        264.06        264.37        14.13 o                         
  -2  10   6        363.38        374.54        11.48 o                         
  -1  10   6        149.46        183.81         7.29 o                         
   0  10   6        120.99         96.60         5.08 o                         
   1  10   6        317.57        264.34         8.62 o                         
   2  10   6       1213.32       1129.79        46.99 o                         
   3  10   6         16.32         24.83         5.82 o                         
   4  10   6         13.15          4.90         4.39 o                         
   5  10   6        419.99        346.58        12.45 o                         
   6  10   6          9.87          4.87         6.35 o                         
   7  10   6        664.84        689.39        23.70 o                         
   8  10   6        307.48        304.97        12.65 o                         
   9  10   6         14.16          8.67         5.33 o                         
  10  10   6          4.21         -3.15         4.79 o                         
  11  10   6        106.32        101.40         9.67 o                         
  12  10   6         11.03         12.78         3.73 o                         
  13  10   6          6.61          0.07         4.51 o                         
 -17  11   6          0.30         -3.77         3.88 o                         
 -16  11   6         39.62         48.68         6.50 o                         
 -15  11   6        134.22        147.20        10.51 o                         
 -14  11   6          1.56          1.38         7.96 o                         
 -13  11   6         33.90         29.18         6.01 o                         
 -12  11   6         75.35         76.68        12.01 o                         
 -11  11   6         20.65         28.16         6.80 o                         
 -10  11   6         46.09         29.10         7.03 o                         
  -9  11   6          6.59         11.62         8.87 o                         
  -8  11   6       2540.99       2463.25        80.61 o                         
  -7  11   6        400.66        426.76        23.11 o                         
  -6  11   6       1561.83       1544.91        65.98 o                         
  -5  11   6          0.11         -2.29         6.78 o                         
  -4  11   6        643.14        542.03        27.08 o                         
  -3  11   6         29.31         50.90         4.60 o                         
  -2  11   6        539.32        560.78        15.28 o                         
  -1  11   6        136.09        158.81         7.36 o                         
   0  11   6          6.41          2.63         3.59 o                         
   1  11   6         53.61         91.54         7.83 o                         
   2  11   6        147.20        157.67        12.33 o                         
   3  11   6        156.79        163.13        10.03 o                         
   4  11   6        278.99        293.54        16.20 o                         
   5  11   6        195.79        164.18        13.37 o                         
   6  11   6        126.23        106.86        10.15 o                         
   7  11   6        239.41        253.16        11.23 o                         
   8  11   6         59.83         57.19         5.46 o                         
   9  11   6         84.92         80.65         5.65 o                         
  10  11   6        106.68         89.08         5.65 o                         
  11  11   6         47.16         30.18         4.63 o                         
  12  11   6         50.14         58.40         5.98 o                         
 -16  12   6          2.09         -2.45         6.92 o                         
 -15  12   6         22.18         20.08         8.77 o                         
 -14  12   6         50.72         45.18        11.08 o                         
 -13  12   6          6.05          0.72         6.18 o                         
 -12  12   6        203.40        215.43        13.72 o                         
 -11  12   6        217.68        188.86        10.96 o                         
 -10  12   6        313.88        349.17        25.86 o                         
  -9  12   6        393.58        416.39        22.02 o                         
  -8  12   6         24.36         19.32         5.37 o                         
  -7  12   6         13.02          7.53         5.94 o                         
  -6  12   6        596.21        631.61        25.92 o                         
  -5  12   6          7.98          9.43         6.04 o                         
  -4  12   6          0.08          1.91         4.89 o                         
  -3  12   6          0.09         10.72         6.32 o                         
  -2  12   6        496.66        444.39        14.41 o                         
  -1  12   6         26.09         25.62         4.68 o                         
   0  12   6          2.87          2.19         3.88 o                         
   1  12   6        137.79        129.21         7.99 o                         
   2  12   6         58.67         43.51         7.32 o                         
   3  12   6        399.55        402.84        17.30 o                         
   4  12   6        645.55        591.18        36.09 o                         
   5  12   6         59.72         58.04         6.47 o                         
   6  12   6        178.41        166.13        13.31 o                         
   7  12   6         43.09         44.19         5.86 o                         
   8  12   6        175.78        152.12         6.52 o                         
   9  12   6          0.72         -4.28         4.28 o                         
  10  12   6          9.41          5.21         4.46 o                         
  11  12   6         38.59         45.78         4.29 o                         
 -15  13   6         14.38          9.96         4.33 o                         
 -14  13   6         41.03         49.80         9.78 o                         
 -13  13   6         54.04         55.51         7.11 o                         
 -12  13   6        248.22        232.89        13.56 o                         
 -11  13   6         15.65          7.69        12.09 o                         
 -10  13   6        224.19        199.23        13.85 o                         
  -9  13   6          0.49         -5.47         8.24 o                         
  -8  13   6        240.49        229.58        12.21 o                         
  -7  13   6        220.11        228.40         9.61 o                         
  -6  13   6          0.03          5.08         7.43 o                         
  -5  13   6        557.40        631.37        34.94 o                         
  -4  13   6          5.10         30.70        14.25 o                         
  -3  13   6        429.21        526.85        20.40 o                         
  -2  13   6        671.63        641.62        25.23 o                         
  -1  13   6        762.03        782.00        23.79 o                         
   0  13   6          0.77         22.46         5.74 o                         
   1  13   6        266.24        264.17        15.72 o                         
   2  13   6         53.37         64.52         7.58 o                         
   3  13   6        262.79        236.83        12.21 o                         
   4  13   6         57.22         58.15         7.01 o                         
   5  13   6        836.05        824.29        52.11 o                         
   6  13   6         98.63         87.46        10.71 o                         
   7  13   6        494.21        479.47        32.85 o                         
   8  13   6         83.82         84.10         4.38 o                         
   9  13   6         54.44         45.87         4.78 o                         
  10  13   6          4.62          5.24         2.92 o                         
 -14  14   6        200.94        166.42         8.66 o                         
 -13  14   6         55.50         36.11         6.71 o                         
 -12  14   6         31.46         35.03         5.89 o                         
 -11  14   6          1.02         -3.10         4.80 o                         
 -10  14   6        188.78        194.60        17.35 o                         
  -9  14   6         34.63         26.44         7.36 o                         
  -8  14   6          0.46         12.54         6.07 o                         
  -7  14   6        600.46        632.51        26.68 o                         
  -6  14   6        326.62        374.29        20.87 o                         
  -5  14   6         16.38         13.81         4.96 o                         
  -4  14   6         45.95         57.04         7.70 o                         
  -3  14   6          2.99          2.36         5.82 o                         
  -2  14   6         18.61         12.25         6.33 o                         
  -1  14   6        243.41        220.88        13.09 o                         
   0  14   6         70.96         62.73         6.02 o                         
   1  14   6        699.26        752.76        26.31 o                         
   2  14   6        315.90        331.45        17.21 o                         
   3  14   6        375.72        362.30        14.90 o                         
   4  14   6         58.30         54.17         6.19 o                         
   5  14   6         20.16         18.70         5.90 o                         
   6  14   6        154.05        132.86        10.80 o                         
   7  14   6        113.32        103.88         4.55 o                         
   8  14   6         49.52         36.96         8.35 o                         
   9  14   6        159.15        122.65        10.16 o                         
 -13  15   6          1.51         -0.23         4.36 o                         
 -12  15   6        211.14        198.00         9.46 o                         
 -11  15   6         12.87          8.75         3.86 o                         
 -10  15   6        471.57        478.61        43.15 o                         
  -9  15   6         48.66         51.85         7.32 o                         
  -8  15   6         22.79         21.65         6.25 o                         
  -7  15   6        121.24        144.18         8.74 o                         
  -6  15   6        288.64        260.21        12.01 o                         
  -5  15   6         70.91         91.05         7.64 o                         
  -4  15   6        309.26        341.36        12.27 o                         
  -3  15   6          0.59          1.01         4.99 o                         
  -2  15   6         18.33         18.08         5.17 o                         
  -1  15   6         33.31         45.54         6.57 o                         
   0  15   6         94.62        112.98         9.59 o                         
   1  15   6          0.44         12.49         6.97 o                         
   2  15   6         48.91         42.20         5.47 o                         
   3  15   6         17.35         14.91         4.59 o                         
   4  15   6         12.04          5.44         4.10 o                         
   5  15   6         11.36         11.29         4.49 o                         
   6  15   6          5.64          8.17         3.58 o                         
   7  15   6         54.08         52.85         4.89 o                         
   8  15   6        112.66         92.47         7.82 o                         
 -11  16   6         81.86         61.88         5.56 o                         
 -10  16   6         79.45         82.31         6.45 o                         
  -9  16   6         32.26         25.20         4.64 o                         
  -8  16   6         85.72         74.90         5.80 o                         
  -7  16   6        385.84        415.73        15.12 o                         
  -6  16   6         11.44         11.22         3.98 o                         
  -5  16   6        190.11        199.98         9.49 o                         
  -4  16   6        169.07        157.65         8.35 o                         
  -3  16   6        262.74        257.10         9.42 o                         
  -2  16   6         48.38         52.27         4.54 o                         
  -1  16   6          0.37          3.56         3.72 o                         
   0  16   6         41.54         38.69         6.83 o                         
   1  16   6          7.96         11.28         7.16 o                         
   2  16   6        147.14        148.88        22.65 o                         
   3  16   6        271.90        283.20        19.13 o                         
   4  16   6          0.52          1.93         3.01 o                         
   5  16   6         35.09         25.70         3.01 o                         
  -9  17   6         78.01         70.83         6.49 o                         
  -8  17   6          0.28          0.09         2.46 o                         
  -7  17   6          3.66          0.24         2.82 o                         
  -6  17   6         44.78         32.42         3.74 o                         
  -5  17   6        291.74        312.23        10.24 o                         
  -4  17   6         40.67         30.00         3.61 o                         
  -3  17   6          3.01         14.48         3.28 o                         
  -2  17   6        305.71        306.46        11.32 o                         
  -1  17   6         82.17         61.34         4.65 o                         
   0  17   6        110.97        107.10         7.81 o                         
   1  17   6         63.30         44.64         4.91 o                         
   2  17   6          4.84          4.05         3.00 o                         
   3  17   6          0.08         -0.20         2.36 o                         
  -3  18   6        203.06        221.67        13.24 o                         
  -2  18   6        912.17        812.41        42.15 o                         
  -1  18   6         62.86         54.65         5.31 o                         
 -21   1   7         11.07          2.91         5.18 o                         
 -20   1   7          0.20         -3.51         6.81 o                         
 -19   1   7          7.58          2.80         6.24 o                         
 -18   1   7          0.16         -2.48         5.91 o                         
 -17   1   7         45.82         35.57         7.17 o                         
 -16   1   7        106.10         93.31         9.20 o                         
 -15   1   7        647.78        576.92        14.53 o                         
 -14   1   7        582.30        541.59        18.73 o                         
 -13   1   7        104.50        105.30         5.42 o                         
 -12   1   7        235.75        222.31         7.07 o                         
 -11   1   7         74.39         83.16         5.34 o                         
 -10   1   7        455.48        395.38         8.69 o                         
  -9   1   7        501.65        502.79        11.53 o                         
  -8   1   7        132.22        137.18         5.05 o                         
  -7   1   7       1346.83       1331.91        23.66 o                         
  -6   1   7        873.06        886.85        26.45 o                         
  -5   1   7        332.68        346.57        14.55 o                         
  -4   1   7       1062.35       1084.42        36.04 o                         
  -3   1   7        695.29        748.18        22.86 o                         
  -2   1   7        456.96        457.24        14.23 o                         
  -1   1   7         10.86         22.90         4.61 o                         
   2   1   7        150.72        151.90         6.48 o                         
   3   1   7        344.02        345.77        10.86 o                         
   4   1   7        467.24        495.70        14.13 o                         
   5   1   7       1124.20       1129.84        25.20 o                         
   6   1   7         51.33         43.23         4.75 o                         
   7   1   7        143.40        125.00         6.09 o                         
   8   1   7        447.00        437.10        14.71 o                         
   9   1   7        104.73         96.79         8.41 o                         
  10   1   7        114.81        119.53         9.07 o                         
  11   1   7         16.16         19.74         7.93 o                         
  12   1   7          4.63          6.66         5.97 o                         
  13   1   7         52.16         66.60         6.08 o                         
  14   1   7        180.22        185.78         9.74 o                         
  15   1   7        108.88        127.85        14.14 o                         
 -21   2   7          1.37          2.25         3.29 o                         
 -20   2   7        526.89        643.19        17.59 o                         
 -19   2   7        183.99        218.60         9.50 o                         
 -18   2   7          5.82         -5.71         5.71 o                         
 -17   2   7        154.68        145.67         8.28 o                         
 -16   2   7         11.19          5.95         5.55 o                         
 -15   2   7         47.67         36.13         4.81 o                         
 -14   2   7         48.32         44.36         4.61 o                         
 -13   2   7        980.17        914.67        15.19 o                         
 -11   2   7        524.36        505.38         9.76 o                         
 -10   2   7       2355.88       2294.47        31.94 o                         
  -9   2   7         99.29         91.52         3.93 o                         
  -8   2   7         64.60         75.94         3.14 o                         
  -7   2   7         21.76         29.09         2.71 o                         
  -6   2   7         45.77         33.62         3.05 o                         
  -5   2   7         74.90         73.61         4.18 o                         
  -4   2   7        616.85        567.35        12.84 o                         
  -3   2   7         27.04         20.26         3.26 o                         
  -2   2   7         94.36        158.91         5.88 o                         
  -1   2   7        398.74        406.68         9.59 o                         
   0   2   7         51.71         73.54         4.14 o                         
   1   2   7        112.96        114.56         4.97 o                         
   2   2   7        101.24        102.31         4.64 o                         
   3   2   7        583.10        587.02        12.37 o                         
   5   2   7        476.45        467.48        12.42 o                         
   6   2   7       1486.50       1559.76        39.47 o                         
   7   2   7        124.05        129.71         5.67 o                         
   8   2   7         89.52         80.30         5.30 o                         
   9   2   7         85.03         83.78         5.33 o                         
  10   2   7         28.30         28.78         5.94 o                         
  11   2   7        208.04        222.56        10.22 o                         
  12   2   7         70.89         72.66         6.03 o                         
  13   2   7        300.16        332.20        13.83 o                         
  14   2   7         53.01         63.50         3.88 o                         
  15   2   7        174.68        187.10         8.33 o                         
 -21   3   7         40.90         43.12         4.81 o                         
 -20   3   7         74.93         80.09         5.32 o                         
 -19   3   7        218.06        234.74         9.67 o                         
 -18   3   7        176.53        180.56        10.39 o                         
 -17   3   7        184.97        165.20        10.65 o                         
 -16   3   7         13.22          9.92         5.34 o                         
 -15   3   7        458.45        443.31        11.02 o                         
 -14   3   7        807.76        759.73        14.39 o                         
 -13   3   7        222.52        182.58         5.77 o                         
 -12   3   7        218.57        217.67         5.84 o                         
 -11   3   7        494.83        558.17        15.08 o                         
 -10   3   7       1182.17       1108.12        17.50 o                         
  -9   3   7       1096.30        937.47        15.15 o                         
  -8   3   7        221.72        214.07         5.44 o                         
  -7   3   7       1728.94       1577.46        21.85 o                         
  -6   3   7        316.18        301.12         5.78 o                         
  -5   3   7        350.22        367.40         7.59 o                         
  -4   3   7         17.58         40.89         3.72 o                         
  -3   3   7       1091.31       1159.74        23.22 o                         
  -2   3   7        428.52        440.83        10.72 o                         
  -1   3   7        424.46        462.77        10.58 o                         
   0   3   7        140.51        192.97         6.06 o                         
   1   3   7         95.80        211.33         9.08 o                         
   2   3   7         12.23         24.98         3.17 o                         
   3   3   7         18.12         62.88         4.60 o                         
   4   3   7        458.90        494.65        13.70 o                         
   5   3   7       4538.35       4524.49        77.96 o                         
   6   3   7         88.25         86.11         5.13 o                         
   7   3   7         85.72         73.77         4.45 o                         
   8   3   7        130.93        126.99         5.74 o                         
   9   3   7        157.55        147.09         8.30 o                         
  10   3   7        142.29        152.60         9.07 o                         
  11   3   7         25.55         28.64         5.47 o                         
  12   3   7          4.87          6.51         4.36 o                         
  13   3   7        248.60        262.58         9.08 o                         
  14   3   7          0.07         -1.74         3.99 o                         
  15   3   7         25.63         22.45         4.49 o                         
 -21   4   7          1.23         -1.13         4.59 o                         
 -20   4   7        127.89        139.17        12.57 o                         
 -19   4   7          1.29         -0.82         4.67 o                         
 -18   4   7         74.36         84.80         7.53 o                         
 -17   4   7         54.77         49.80         6.34 o                         
 -16   4   7         67.03         56.62         6.39 o                         
 -15   4   7         17.56          6.78         4.31 o                         
 -14   4   7        402.87        358.50         9.34 o                         
 -13   4   7        266.32        297.40         7.94 o                         
 -12   4   7         62.72         44.70         3.51 o                         
 -11   4   7         93.70        122.44         4.56 o                         
 -10   4   7       1267.65       1238.89        19.23 o                         
  -9   4   7       1183.11       1047.79        17.28 o                         
  -8   4   7       1515.63       1430.19        22.32 o                         
  -7   4   7        561.47        458.24         7.53 o                         
  -6   4   7        115.25        125.56         3.59 o                         
  -5   4   7          1.25         24.30         2.47 o                         
  -4   4   7        448.56        489.00        11.02 o                         
  -3   4   7         74.63         61.02         3.42 o                         
  -2   4   7          2.89         37.73         3.08 o                         
  -1   4   7        459.87        499.47        10.00 o                         
   0   4   7          8.89         22.42         2.68 o                         
   1   4   7         54.70         77.61         3.87 o                         
   2   4   7        188.74        288.12         8.23 o                         
   3   4   7         46.59        108.71         6.31 o                         
   4   4   7        137.04        176.64         8.87 o                         
   5   4   7       1459.80       1599.01        30.12 o                         
   6   4   7         76.97         66.02         5.30 o                         
   7   4   7       2077.50       2083.22        37.60 o                         
   8   4   7        166.84        156.60         5.99 o                         
   9   4   7         17.77          5.27         5.00 o                         
  10   4   7        155.27        140.77         7.67 o                         
  11   4   7          6.00          3.35         3.87 o                         
  12   4   7        108.89        107.99         7.72 o                         
  13   4   7        107.62         90.49         6.73 o                         
  14   4   7        211.01        235.30        12.55 o                         
  15   4   7         61.19         56.20         7.04 o                         
 -21   5   7          8.56         10.82         4.04 o                         
 -20   5   7         21.83         19.13         5.86 o                         
 -19   5   7          0.52         -2.06         7.27 o                         
 -18   5   7        162.02        182.47        10.99 o                         
 -17   5   7         12.05          0.75         4.88 o                         
 -16   5   7          0.01         -3.55         5.00 o                         
 -15   5   7        197.10        162.09         7.49 o                         
 -14   5   7        169.35        149.81         5.70 o                         
 -13   5   7         11.06          6.82         3.80 o                         
 -12   5   7        782.37        767.61        14.00 o                         
 -11   5   7        651.74        564.64        10.43 o                         
 -10   5   7        927.00        935.52        15.27 o                         
  -9   5   7       1067.77       1010.06        17.47 o                         
  -8   5   7         23.36         16.38         2.95 o                         
  -7   5   7         69.36         72.32         3.38 o                         
  -6   5   7         14.98         50.31         3.01 o                         
  -5   5   7          5.93          9.08         2.30 o                         
  -4   5   7        249.51        234.55         5.06 o                         
  -3   5   7        533.28        582.91         9.66 o                         
  -2   5   7         48.46         55.95         2.98 o                         
  -1   5   7          9.41         11.73         2.18 o                         
   0   5   7        709.76        654.25        11.78 o                         
   1   5   7        232.75        243.11         8.37 o                         
   2   5   7          3.06          2.08         2.71 o                         
   3   5   7        380.75        359.88        10.25 o                         
   4   5   7        422.73        480.80        10.39 o                         
   5   5   7         20.59         34.38         4.04 o                         
   6   5   7        635.40        593.38        16.96 o                         
   7   5   7         86.99         65.15         4.25 o                         
   8   5   7        418.99        399.54        11.34 o                         
   9   5   7          2.05          8.22         4.13 o                         
  10   5   7         44.86         29.53         4.26 o                         
  11   5   7         33.69         31.23         4.04 o                         
  12   5   7        479.73        595.66        62.10 o                         
  13   5   7          5.22          4.74         3.99 o                         
  14   5   7         22.07         21.35         8.08 o                         
 -20   6   7          0.30          2.97         6.00 o                         
 -19   6   7         87.48         69.77        13.81 o                         
 -18   6   7        137.33        135.56         8.57 o                         
 -17   6   7         77.67         67.74         7.69 o                         
 -16   6   7         52.91         52.92         7.65 o                         
 -15   6   7         73.24         64.82         5.25 o                         
 -14   6   7        289.96        250.00        13.94 o                         
 -13   6   7         16.73         31.09         3.64 o                         
 -12   6   7        342.65        263.78         8.25 o                         
 -11   6   7        166.69        143.21         5.06 o                         
 -10   6   7        410.83        343.45         9.45 o                         
  -9   6   7        491.59        393.58         9.01 o                         
  -8   6   7         30.88         30.94         3.55 o                         
  -7   6   7        170.95        127.51         5.20 o                         
  -6   6   7        124.10        168.38         5.05 o                         
  -5   6   7          4.30         25.93         2.59 o                         
  -4   6   7         68.23         55.32         3.17 o                         
  -3   6   7        238.51        267.88         6.07 o                         
  -2   6   7         17.75          9.69         3.56 o                         
  -1   6   7        340.34        293.54         8.16 o                         
   0   6   7        818.31        829.95        15.39 o                         
   1   6   7          2.19         10.84         2.97 o                         
   2   6   7        159.29        150.92         5.23 o                         
   3   6   7         44.66         61.11         4.34 o                         
   4   6   7         12.81         29.86         3.24 o                         
   5   6   7        798.65        724.23        16.42 o                         
   6   6   7        108.05         97.64         4.85 o                         
   7   6   7         23.87         22.61         3.20 o                         
   8   6   7        296.24        277.05        12.85 o                         
   9   6   7        147.62        117.24         8.33 o                         
  10   6   7          3.72         -1.45         5.31 o                         
  11   6   7         91.13         99.02        10.50 o                         
  12   6   7        140.06        117.72         9.19 o                         
  13   6   7          9.86          8.28         6.35 o                         
  14   6   7         20.88         27.98         5.03 o                         
 -20   7   7         21.83         22.22         5.34 o                         
 -19   7   7         56.78         72.76        10.56 o                         
 -18   7   7        242.66        227.67        19.91 o                         
 -17   7   7         13.72         14.49         5.97 o                         
 -16   7   7        161.09        137.23         9.26 o                         
 -15   7   7         40.29         44.51         5.78 o                         
 -14   7   7          0.19          0.95         4.70 o                         
 -13   7   7        296.69        254.57        13.05 o                         
 -12   7   7        509.30        428.65        13.99 o                         
 -11   7   7         59.44         67.72         4.36 o                         
 -10   7   7        265.10        200.95         9.49 o                         
  -9   7   7       1061.70       1075.55        34.94 o                         
  -8   7   7        880.19        882.88        25.91 o                         
  -7   7   7       2762.45       2466.88        50.94 o                         
  -6   7   7        148.47        115.77         6.07 o                         
  -5   7   7         34.85         52.78         3.58 o                         
  -4   7   7        644.55        626.38        12.51 o                         
  -3   7   7       2061.95       2099.97        35.33 o                         
  -2   7   7        322.96        338.06         8.82 o                         
  -1   7   7        234.49        192.83         5.29 o                         
   0   7   7         68.77         67.00         3.62 o                         
   1   7   7         19.72        183.45         8.17 o                         
   2   7   7        115.38        130.30         5.11 o                         
   3   7   7        681.45        683.59        16.77 o                         
   4   7   7         58.62         47.12         3.87 o                         
   5   7   7        343.08        293.41         8.16 o                         
   6   7   7          0.13         11.93         3.54 o                         
   7   7   7          5.47         12.33         4.67 o                         
   8   7   7        176.09        171.57         8.26 o                         
   9   7   7        126.89        111.40        12.52 o                         
  10   7   7         23.06         10.85         7.13 o                         
  11   7   7        163.38        167.45        10.42 o                         
  12   7   7        252.69        308.02        16.45 o                         
  13   7   7        623.37        735.66        39.05 o                         
  14   7   7         78.25         81.25        11.24 o                         
 -19   8   7         24.57         17.20         6.26 o                         
 -18   8   7          0.04          7.27         7.93 o                         
 -17   8   7         88.90        103.55        13.91 o                         
 -16   8   7         85.90         73.72        13.47 o                         
 -15   8   7        103.05         96.51        15.35 o                         
 -14   8   7        263.34        267.32        27.26 o                         
 -13   8   7          0.92         12.64         8.45 o                         
 -12   8   7        454.60        486.62        20.08 o                         
 -11   8   7        301.62        293.33        11.23 o                         
 -10   8   7        161.72        145.09         9.95 o                         
  -9   8   7       1476.72       1391.09        40.76 o                         
  -8   8   7          1.09         25.98         5.91 o                         
  -7   8   7        678.47        648.42        18.27 o                         
  -6   8   7         59.61         50.91         4.94 o                         
  -5   8   7        192.93        160.39         6.66 o                         
  -4   8   7       2306.43       2325.08        55.34 o                         
  -3   8   7         33.91         25.83         4.36 o                         
  -2   8   7       2271.79       2281.57        45.81 o                         
  -1   8   7         62.42         69.95         4.87 o                         
   0   8   7          8.09         10.94         4.63 o                         
   1   8   7          6.48         50.14         6.35 o                         
   2   8   7        626.65        547.99        29.25 o                         
   3   8   7        340.84        336.21        12.52 o                         
   4   8   7        170.54        182.89         7.65 o                         
   5   8   7       1382.43       1190.29        27.87 o                         
   6   8   7         15.67         20.54         4.62 o                         
   7   8   7        526.51        463.82        34.46 o                         
   8   8   7         34.61         24.93         6.56 o                         
   9   8   7        158.73        155.19        12.87 o                         
  10   8   7         40.80         49.45         8.76 o                         
  11   8   7        216.25        235.48        22.32 o                         
  12   8   7         45.95         44.55         9.87 o                         
  13   8   7         19.55         20.89         7.26 o                         
 -18   9   7         65.33         66.79         8.94 o                         
 -17   9   7         98.33         87.00         8.48 o                         
 -16   9   7          5.22          5.35         6.67 o                         
 -15   9   7        224.97        179.92        18.49 o                         
 -14   9   7          0.08          6.38         6.12 o                         
 -13   9   7        279.35        269.42        27.96 o                         
 -12   9   7        168.88        158.98        12.88 o                         
 -11   9   7         98.34         82.81        10.03 o                         
 -10   9   7         83.11         69.13         9.21 o                         
  -9   9   7          4.66         21.71         6.35 o                         
  -8   9   7        711.69        861.96        26.16 o                         
  -7   9   7         57.97        130.05         8.45 o                         
  -6   9   7         33.02         60.94         4.94 o                         
  -5   9   7        899.71        921.53        21.05 o                         
  -4   9   7       1482.21       1383.13        41.87 o                         
  -3   9   7          0.49         -1.18         3.59 o                         
  -2   9   7        204.66        301.04        11.05 o                         
   0   9   7        441.55        387.92        11.83 o                         
   1   9   7       1295.34       1156.65        29.72 o                         
   2   9   7       1570.61       1458.18        44.34 o                         
   3   9   7        283.90        258.17         9.23 o                         
   4   9   7        337.56        280.10        13.07 o                         
   5   9   7         75.94         53.86         8.24 o                         
   6   9   7        317.40        329.86        14.21 o                         
   7   9   7         44.72         44.34         6.43 o                         
   8   9   7         25.99         20.99         5.71 o                         
   9   9   7          1.14         -2.07         7.56 o                         
  10   9   7         62.91         52.11         8.18 o                         
  11   9   7        187.74        217.98        12.45 o                         
  12   9   7          7.97          5.41         5.55 o                         
 -17  10   7        142.50        125.55         8.25 o                         
 -16  10   7        174.35        179.66        30.35 o                         
 -15  10   7          6.97          3.13         9.55 o                         
 -14  10   7          0.02         -2.05         5.13 o                         
 -13  10   7        222.17        219.87        13.93 o                         
 -12  10   7          6.87          4.06         6.33 o                         
 -11  10   7         31.67         56.00        12.95 o                         
  -9  10   7        119.82        143.47        12.77 o                         
  -8  10   7         31.00         30.26         5.70 o                         
  -7  10   7        163.61        157.61         8.96 o                         
  -6  10   7        210.56        237.58        12.02 o                         
  -5  10   7         76.37         77.17         5.31 o                         
  -4  10   7        374.46        421.94        19.92 o                         
  -3  10   7        192.53        180.63         8.94 o                         
  -2  10   7       1332.98       1255.14        26.92 o                         
  -1  10   7        122.78        126.45         5.91 o                         
   0  10   7       1034.74       1001.23        24.08 o                         
   1  10   7         38.69         37.12         4.65 o                         
   2  10   7         22.05         25.86         4.86 o                         
   3  10   7       1026.22        947.39        33.03 o                         
   4  10   7        356.52        299.49        19.42 o                         
   5  10   7        873.51        758.41        68.41 o                         
   6  10   7         95.90         76.85         6.13 o                         
   7  10   7        323.20        297.49        10.25 o                         
   8  10   7         17.58         16.10         4.90 o                         
   9  10   7        242.70        274.07        19.26 o                         
  10  10   7         39.44         38.16         4.72 o                         
  11  10   7         56.69         47.68         7.46 o                         
  12  10   7         96.10         88.08         8.31 o                         
 -16  11   7         51.97         35.55         8.97 o                         
 -15  11   7         42.50         46.60         6.13 o                         
 -14  11   7         15.75         20.78         6.49 o                         
 -13  11   7          2.91          4.54         6.52 o                         
 -12  11   7         65.27         69.94        12.29 o                         
 -11  11   7         11.61         10.33        10.13 o                         
  -9  11   7         11.28         27.96        11.45 o                         
  -8  11   7          9.12         49.36         8.22 o                         
  -7  11   7        383.67        400.67        14.17 o                         
  -6  11   7         64.16         73.27         5.98 o                         
  -5  11   7        336.04        314.46        12.34 o                         
  -4  11   7        518.95        516.92        18.23 o                         
  -3  11   7       2099.55       2188.06        68.54 o                         
  -2  11   7        157.29        171.50         9.43 o                         
  -1  11   7        110.39        134.43         6.45 o                         
   0  11   7         61.40         52.68         4.91 o                         
   1  11   7         14.52         42.94         5.70 o                         
   2  11   7        771.46        744.24        26.70 o                         
   3  11   7         15.96         15.97         6.08 o                         
   4  11   7        281.99        299.55        14.00 o                         
   5  11   7         75.17         63.82         8.92 o                         
   6  11   7        265.19        278.52        10.65 o                         
   7  11   7          2.67         -3.38         3.38 o                         
   8  11   7        144.07        129.41         8.29 o                         
   9  11   7         40.14         34.09         4.51 o                         
  10  11   7         41.94         30.85         3.69 o                         
  11  11   7         19.76         33.58         5.94 o                         
 -16  12   7        241.36        187.59        13.33 o                         
 -15  12   7          0.80          3.26         6.78 o                         
 -14  12   7        151.75        128.57        20.02 o                         
 -13  12   7          0.21         11.05         6.13 o                         
 -12  12   7        269.98        262.41        14.92 o                         
 -11  12   7         61.51        102.56        10.21 o                         
 -10  12   7        125.42        121.58        14.54 o                         
  -9  12   7         66.32         51.36         8.21 o                         
  -8  12   7        161.15        231.06        14.52 o                         
  -7  12   7          5.49          5.68         5.26 o                         
  -6  12   7        409.68        521.64        30.81 o                         
  -5  12   7         21.04         84.26         7.35 o                         
  -4  12   7         94.40        144.59         7.49 o                         
  -3  12   7         44.35         42.83         9.69 o                         
  -2  12   7        886.58        888.37        34.09 o                         
  -1  12   7       1043.88       1038.32        36.44 o                         
   0  12   7        620.93        558.34        20.32 o                         
   1  12   7         86.65         83.73         8.00 o                         
   2  12   7       1792.74       1818.02        56.87 o                         
   3  12   7         35.68         35.87         9.21 o                         
   4  12   7         78.33         91.70         6.83 o                         
   5  12   7        312.45        338.76        11.05 o                         
   6  12   7          6.12         10.23         3.45 o                         
   7  12   7        208.93        193.56         8.22 o                         
   8  12   7        143.28        118.45         8.27 o                         
   9  12   7         15.79         10.83         3.39 o                         
  10  12   7         39.82         45.85         6.32 o                         
 -15  13   7        519.68        341.40        20.20 o                         
 -14  13   7        162.79        165.87        13.50 o                         
 -13  13   7         39.63         35.54         4.44 o                         
 -12  13   7          4.69          3.94         4.20 o                         
 -11  13   7        440.13        405.17        47.58 o                         
 -10  13   7          0.42          3.39         6.44 o                         
  -9  13   7         17.61         25.59         5.95 o                         
  -8  13   7         13.26         45.21        15.20 o                         
  -7  13   7          6.13          5.99         5.96 o                         
  -6  13   7        102.87        182.10        10.20 o                         
  -5  13   7         19.33         24.33         5.64 o                         
  -4  13   7          6.99         20.04         5.20 o                         
  -3  13   7         82.02         86.38         6.08 o                         
  -2  13   7        139.26        159.17         7.97 o                         
  -1  13   7        100.62        111.50         9.72 o                         
   0  13   7        897.63        962.87        31.97 o                         
   1  13   7         67.11         60.66         6.72 o                         
   2  13   7        444.99        444.08        17.24 o                         
   3  13   7        150.81        139.64         8.70 o                         
   4  13   7        183.27        189.27         8.81 o                         
   5  13   7         13.25         35.80         4.36 o                         
   6  13   7        152.01        118.47         6.97 o                         
   7  13   7         43.58         28.55         4.31 o                         
   8  13   7          0.00          9.13         3.87 o                         
   9  13   7         14.82         16.96         4.82 o                         
 -14  14   7          0.38          0.89         3.87 o                         
 -13  14   7        110.92        125.68        10.76 o                         
 -12  14   7         18.66         19.43         3.61 o                         
 -11  14   7        742.06        686.08        87.90 o                         
 -10  14   7          8.15         16.15         5.67 o                         
  -9  14   7        289.11        284.47        12.05 o                         
  -8  14   7         72.35         65.73         6.42 o                         
  -7  14   7        112.67         82.67        15.16 o                         
  -6  14   7        180.40        165.05        11.23 o                         
  -4  14   7         36.12         47.00         5.74 o                         
  -3  14   7         23.25         23.20         6.37 o                         
  -2  14   7        213.32        225.35         9.33 o                         
  -1  14   7        509.82        573.36        25.28 o                         
   0  14   7         12.91         40.04         7.09 o                         
   1  14   7          1.17         10.54         4.66 o                         
   2  14   7          0.26          6.59         6.34 o                         
   3  14   7         36.92         49.45         5.85 o                         
   4  14   7         98.89         79.95         6.23 o                         
   5  14   7         24.62         52.20         5.39 o                         
   6  14   7          3.71          2.85         2.48 o                         
   8  14   7        235.22        177.15        11.34 o                         
 -12  15   7         81.48         73.40        16.29 o                         
 -11  15   7          0.06         -1.76         6.03 o                         
 -10  15   7          1.21          2.95         4.06 o                         
  -9  15   7         35.99         35.55         4.42 o                         
  -8  15   7        147.93        126.93         8.96 o                         
  -7  15   7        111.32        111.42         6.87 o                         
  -6  15   7        271.16        312.69        12.48 o                         
  -5  15   7          1.44         14.52         6.82 o                         
  -4  15   7        129.86        136.38         7.47 o                         
  -3  15   7        479.09        522.98        30.43 o                         
  -2  15   7        160.44        180.27        10.07 o                         
  -1  15   7        197.45        209.99        12.13 o                         
   0  15   7         23.76         33.59        12.45 o                         
   1  15   7         79.07         80.60         9.80 o                         
   2  15   7         38.86         43.03         5.29 o                         
   3  15   7         41.76         41.01         4.89 o                         
   4  15   7         54.13         52.01         4.54 o                         
   5  15   7          0.17          3.61         2.72 o                         
 -10  16   7         33.70         24.75         4.50 o                         
  -9  16   7          0.14         16.08         5.89 o                         
  -8  16   7          0.25          5.09         2.73 o                         
  -7  16   7          7.31         23.98         4.03 o                         
  -6  16   7         35.60         39.54         4.66 o                         
  -5  16   7          1.62          9.10         3.42 o                         
  -4  16   7          2.14         -2.38         3.76 o                         
  -3  16   7         31.98         33.74         3.56 o                         
  -2  16   7         37.26         19.33         4.31 o                         
  -1  16   7         40.91         50.81         5.23 o                         
   0  16   7        102.44         93.85         8.63 o                         
   1  16   7        295.69        262.88         9.67 o                         
   2  16   7          5.74          2.02         2.34 o                         
   3  16   7        326.42        296.82        28.03 o                         
  -6  17   7        260.94        190.22        12.03 o                         
  -5  17   7         89.34         61.92         6.49 o                         
  -4  17   7         80.35         61.31         6.69 o                         
  -3  17   7         73.91         95.12         8.19 o                         
  -1  17   7        184.63        151.41        10.07 o                         
 -21   0   8          5.27          6.20         4.96 o                         
 -20   0   8         19.13         21.41         6.56 o                         
 -19   0   8        161.72        197.09        10.99 o                         
 -18   0   8         31.84         35.61         7.49 o                         
 -17   0   8        647.17        733.22        27.83 o                         
 -16   0   8        201.18        209.66        13.90 o                         
 -15   0   8        263.55        232.62        12.34 o                         
 -14   0   8        120.92        189.81         9.08 o                         
 -13   0   8       1055.31       1081.49        26.60 o                         
 -12   0   8         78.39         88.93         6.58 o                         
 -11   0   8       3773.04       3466.01        84.55 o                         
 -10   0   8       2112.17       2063.65        44.38 o                         
  -9   0   8       1747.39       1502.66        34.79 o                         
  -8   0   8       1040.30        971.39        20.41 o                         
  -7   0   8       6606.53       6381.41       134.49 o                         
  -6   0   8       1296.29       1201.02        27.75 o                         
  -5   0   8          1.61         -0.62         3.52 o                         
  -4   0   8       1499.27       1263.30        25.16 o                         
  -3   0   8        186.00        305.60        13.57 o                         
  -2   0   8          6.68          2.89         3.56 o                         
  -1   0   8         82.58        184.08        10.92 o                         
   0   0   8       2427.79       3089.23        71.62 o                         
   1   0   8        252.93        302.12        12.54 o                         
   2   0   8         21.71        160.34        11.35 o                         
   3   0   8        948.55       1220.67        41.31 o                         
   5   0   8          4.76         13.35         6.04 o                         
   6   0   8        892.56        898.03        33.21 o                         
   7   0   8        873.23        928.97        43.62 o                         
   8   0   8         98.97         97.85        16.63 o                         
   9   0   8         22.66         39.82         9.43 o                         
  10   0   8         72.30        120.98        13.11 o                         
  11   0   8         17.31         20.51        10.79 o                         
  12   0   8        185.14        254.70        20.72 o                         
  13   0   8          1.80          3.52         5.57 o                         
  14   0   8         95.27         75.13         5.71 o                         
 -21   1   8          7.78         15.29         5.08 o                         
 -20   1   8        111.66        155.87        10.79 o                         
 -19   1   8         18.57         23.36         6.27 o                         
 -18   1   8         60.77         73.79         9.60 o                         
 -17   1   8         10.37         17.69         6.30 o                         
 -16   1   8         85.55         85.98         9.74 o                         
 -15   1   8        442.09        438.75        15.16 o                         
 -14   1   8         15.28          5.27         3.91 o                         
 -13   1   8        307.09        268.01         8.61 o                         
 -12   1   8        165.85        242.24         7.14 o                         
 -11   1   8        340.60        378.41         9.91 o                         
 -10   1   8        630.27        656.59        19.15 o                         
  -9   1   8         90.26         86.15         5.77 o                         
  -8   1   8       1507.90       1343.67        23.21 o                         
  -7   1   8         43.43         42.93         5.88 o                         
  -6   1   8         12.45          8.66         2.71 o                         
  -5   1   8         33.75         35.69         2.97 o                         
  -4   1   8        733.05        771.98        15.04 o                         
  -3   1   8       1294.15       1239.94        20.83 o                         
  -2   1   8         18.48         23.08         2.90 o                         
  -1   1   8          4.17         14.60         2.71 o                         
   0   1   8         18.20         29.69         3.60 o                         
   1   1   8        178.87        312.43        10.59 o                         
   2   1   8         53.85         71.18         6.04 o                         
   3   1   8        850.26        929.35        32.14 o                         
   4   1   8        500.41        551.81        18.53 o                         
   5   1   8       1383.65       1407.09        34.87 o                         
   6   1   8        142.91        163.17        10.96 o                         
   7   1   8         51.21         38.41         5.28 o                         
   8   1   8        305.85        361.86        17.73 o                         
   9   1   8         80.93         89.90         9.51 o                         
  10   1   8         85.96         84.23         8.56 o                         
  11   1   8         13.29         17.59         4.84 o                         
  12   1   8        104.15        112.47         7.79 o                         
  13   1   8         39.03         53.66         7.01 o                         
  14   1   8         50.93         41.75         6.84 o                         
 -21   2   8        285.32        250.40        15.72 o                         
 -20   2   8         27.64         36.50         3.99 o                         
 -19   2   8         32.81         51.63         5.35 o                         
 -18   2   8         38.59         27.60         5.76 o                         
 -17   2   8          1.96         14.95         5.63 o                         
 -16   2   8         57.69         46.64         6.93 o                         
 -15   2   8         20.62         25.85         5.15 o                         
 -14   2   8        195.35        198.58         6.89 o                         
 -13   2   8        161.59        199.18         6.19 o                         
 -11   2   8        140.80        136.68         4.95 o                         
 -10   2   8       1174.85       1121.21        17.79 o                         
  -9   2   8        282.35        244.97         6.77 o                         
  -8   2   8        492.39        439.54        10.63 o                         
  -7   2   8          8.47         36.26         3.14 o                         
  -6   2   8         55.66         50.09         3.31 o                         
  -5   2   8        279.00        252.44         5.80 o                         
  -4   2   8        301.61        265.41         5.89 o                         
  -3   2   8          1.09         20.79         2.52 o                         
  -2   2   8         48.89         74.12         3.25 o                         
  -1   2   8         41.86         54.10         3.03 o                         
   0   2   8        328.20        302.91        11.08 o                         
   1   2   8         25.66         64.81         4.16 o                         
   2   2   8         85.42        118.68         5.00 o                         
   3   2   8         83.86        198.74         8.63 o                         
   4   2   8         49.87         66.53         4.62 o                         
   5   2   8       2761.98       2874.12        53.49 o                         
   6   2   8        630.56        652.27        19.68 o                         
   7   2   8        298.72        283.56         9.60 o                         
   8   2   8          3.45          3.22         5.36 o                         
   9   2   8          1.90          5.62         5.13 o                         
  10   2   8        190.00        206.67         9.26 o                         
  11   2   8        106.37        116.86         7.33 o                         
  12   2   8        217.91        244.30         7.80 o                         
  14   2   8          1.31         23.37         5.74 o                         
 -20   3   8        124.11        138.89         7.31 o                         
 -19   3   8          3.93         -3.35         6.20 o                         
 -18   3   8          1.56         -4.62         5.72 o                         
 -17   3   8          5.44          4.94         6.06 o                         
 -16   3   8        140.47        149.37         7.47 o                         
 -15   3   8         19.53         36.53         4.81 o                         
 -14   3   8          2.71          5.20         4.17 o                         
 -13   3   8         74.35        175.42         7.69 o                         
 -12   3   8        149.28        127.03         4.85 o                         
 -11   3   8        986.74       1178.23        17.93 o                         
 -10   3   8          0.02          3.68         3.04 o                         
  -9   3   8        580.78        589.52        11.76 o                         
  -8   3   8         67.29         67.17         3.87 o                         
  -7   3   8       1115.19       1145.89        17.74 o                         
  -6   3   8        396.56        421.46         8.51 o                         
  -5   3   8         55.26         62.69         3.12 o                         
  -4   3   8        201.55        215.01         4.91 o                         
  -3   3   8        528.13        571.33        10.50 o                         
  -2   3   8         53.59         69.49         3.32 o                         
  -1   3   8        361.60        347.45        10.34 o                         
   0   3   8        650.02        739.61        16.78 o                         
   1   3   8        139.66        117.38         5.00 o                         
   2   3   8        345.97        412.62        10.35 o                         
   3   3   8         73.93         65.27         4.75 o                         
   4   3   8       1653.76       1812.86        34.42 o                         
   5   3   8        179.58        173.37         7.72 o                         
   6   3   8       1211.05       1222.14        34.72 o                         
   7   3   8         72.88         47.08         6.00 o                         
   8   3   8        126.04        110.83         8.28 o                         
   9   3   8        188.65        206.12        12.81 o                         
  10   3   8          0.57         -3.96         3.96 o                         
  11   3   8         15.19         15.87         3.54 o                         
  12   3   8         17.63          7.99         2.89 o                         
  13   3   8         21.00         41.35         4.13 o                         
 -20   4   8         28.31         41.20         6.32 o                         
 -19   4   8         44.02         47.26         9.17 o                         
 -18   4   8         19.44         32.06         5.02 o                         
 -17   4   8         63.73         82.11         6.68 o                         
 -16   4   8         46.03         51.33         5.74 o                         
 -15   4   8        357.60        386.98        11.69 o                         
 -14   4   8        192.91        180.54         7.50 o                         
 -13   4   8         53.38         49.63         4.01 o                         
 -12   4   8        510.71        466.68         8.92 o                         
 -11   4   8        639.70        597.84        11.62 o                         
 -10   4   8        945.55        941.49        16.08 o                         
  -9   4   8        472.77        448.97        11.76 o                         
  -8   4   8        502.76        499.10        11.78 o                         
  -7   4   8        664.13        574.50        10.27 o                         
  -6   4   8        389.29        362.03         7.40 o                         
  -5   4   8        430.94        419.31        10.42 o                         
  -4   4   8          4.05         26.68         2.77 o                         
  -3   4   8        289.60        249.40         5.83 o                         
  -2   4   8        287.38        267.46         6.04 o                         
  -1   4   8        127.83        150.59         7.09 o                         
   0   4   8         56.31        114.36         4.69 o                         
   1   4   8         64.59        128.39         5.18 o                         
   2   4   8        305.92        357.22         9.14 o                         
   3   4   8        201.75        257.69         7.49 o                         
   4   4   8         84.82        113.96         6.21 o                         
   5   4   8        724.03        670.78        13.60 o                         
   6   4   8        263.82        223.58         6.81 o                         
   7   4   8         87.50         89.93         6.55 o                         
   8   4   8        104.34        133.97         6.75 o                         
   9   4   8         70.03         68.79         5.34 o                         
  10   4   8        339.49        336.33        10.41 o                         
  11   4   8         74.62         70.42         4.37 o                         
  12   4   8          7.45         17.23         5.58 o                         
  13   4   8         98.43         75.75         6.05 o                         
 -20   5   8         60.32         57.10         7.79 o                         
 -19   5   8          6.19          1.08         4.93 o                         
 -18   5   8          0.86          3.06         5.86 o                         
 -17   5   8         94.95         97.88         7.36 o                         
 -16   5   8        159.62        173.55         7.88 o                         
 -15   5   8         60.97         62.05         5.27 o                         
 -14   5   8          8.75          1.80         4.04 o                         
 -13   5   8        413.71        324.91         9.97 o                         
 -12   5   8         26.53         22.97         3.32 o                         
 -11   5   8       1296.29       1256.06        19.56 o                         
 -10   5   8         41.57         41.36         3.96 o                         
  -9   5   8        264.34        222.33         8.69 o                         
  -8   5   8       1332.29       1280.04        26.05 o                         
  -7   5   8       1501.82       1450.24        22.52 o                         
  -6   5   8        209.43        202.50         5.36 o                         
  -5   5   8         43.03         53.56         3.35 o                         
  -4   5   8       1636.71       1584.82        21.82 o                         
  -3   5   8        984.85       1099.59        17.05 o                         
  -2   5   8        119.86        108.16         4.14 o                         
  -1   5   8        230.93        198.96         6.74 o                         
   0   5   8        412.10        540.19        10.67 o                         
   1   5   8        512.62        612.15        12.20 o                         
   2   5   8         94.89        106.11         4.30 o                         
   3   5   8         77.20         60.39         3.60 o                         
   4   5   8         95.29        212.47         6.18 o                         
   5   5   8          0.64          1.92         3.05 o                         
   6   5   8        301.23        270.00        10.89 o                         
   7   5   8          4.18          2.38         3.91 o                         
   8   5   8         89.18         78.68         5.29 o                         
   9   5   8         12.91         30.05         4.13 o                         
  10   5   8         70.28         73.13         5.63 o                         
  11   5   8          6.74          5.85         3.82 o                         
  12   5   8         49.00         60.92         5.71 o                         
  13   5   8          2.90          6.83         4.63 o                         
 -20   6   8         87.37        107.16         8.74 o                         
 -19   6   8         12.64         20.92         7.50 o                         
 -18   6   8         81.75        102.05         8.36 o                         
 -17   6   8          3.43         14.47         5.32 o                         
 -16   6   8        121.63        130.77         9.36 o                         
 -15   6   8         48.49         37.87         5.86 o                         
 -14   6   8         38.12         45.80         5.20 o                         
 -13   6   8         34.07         42.34         5.64 o                         
 -12   6   8        320.45        284.00         9.87 o                         
 -11   6   8        785.62        777.59        16.25 o                         
 -10   6   8       1170.32       1168.97        27.79 o                         
  -9   6   8         99.21        141.48         6.60 o                         
  -8   6   8        390.42        357.94        11.55 o                         
  -7   6   8        348.33        322.09         8.71 o                         
  -6   6   8        296.74        303.14         8.45 o                         
  -5   6   8         21.04        131.99         4.53 o                         
  -4   6   8        646.06        627.02        12.66 o                         
  -2   6   8       1377.16       1302.60        19.34 o                         
  -1   6   8        434.02        436.54        10.40 o                         
   0   6   8         56.65         80.55         3.95 o                         
   1   6   8         15.98         54.72         3.69 o                         
   2   6   8        251.08        277.39        10.66 o                         
   3   6   8         47.91        148.21         5.11 o                         
   4   6   8        408.85        420.27        11.13 o                         
   5   6   8         36.95         48.54         4.23 o                         
   6   6   8         24.95         25.18         5.05 o                         
   7   6   8        235.32        204.41         8.06 o                         
   8   6   8        158.31        151.75        10.55 o                         
   9   6   8        154.50        184.48        10.75 o                         
  10   6   8         33.60         40.68         4.82 o                         
  11   6   8        270.02        287.38        14.81 o                         
  12   6   8          8.95          9.39         5.43 o                         
 -19   7   8          8.43         18.21         5.89 o                         
 -18   7   8         11.79         28.65         8.68 o                         
 -17   7   8         17.75         22.05         6.82 o                         
 -16   7   8         23.27         24.19         5.57 o                         
 -15   7   8         14.15         31.88         5.35 o                         
 -14   7   8         25.11         67.79         6.76 o                         
 -13   7   8         46.77         58.64         6.56 o                         
 -12   7   8        243.22        197.70        10.28 o                         
 -11   7   8        759.16        720.33        18.91 o                         
 -10   7   8         29.90         27.20         4.59 o                         
  -9   7   8        767.79        694.33        22.84 o                         
  -8   7   8        563.89        526.33        18.44 o                         
  -7   7   8        929.11        896.90        20.43 o                         
  -6   7   8         34.47         45.26         4.53 o                         
  -5   7   8        290.72        297.64        10.51 o                         
  -4   7   8       1294.30       1381.71        24.43 o                         
  -3   7   8       1079.93       1105.87        18.48 o                         
  -2   7   8        657.83        660.18        16.37 o                         
  -1   7   8        105.60         88.26         3.82 o                         
   0   7   8        307.56        337.27        11.09 o                         
   1   7   8        232.74        234.39         7.11 o                         
   2   7   8         54.33         98.58         4.67 o                         
   3   7   8        111.72         92.92         4.51 o                         
   4   7   8        316.54        326.17         8.66 o                         
   5   7   8         26.72         41.13         4.65 o                         
   6   7   8        192.07        149.49         9.03 o                         
   7   7   8        225.57        182.44         8.71 o                         
   8   7   8        344.52        317.62        23.73 o                         
   9   7   8         45.09         44.61         9.75 o                         
  10   7   8         20.41         16.40         7.25 o                         
  11   7   8        244.73        222.84        12.63 o                         
  12   7   8        142.12        163.46         9.04 o                         
 -18   8   8         99.93        132.03        11.74 o                         
 -17   8   8          5.37          9.35         7.39 o                         
 -16   8   8         30.15         25.01         7.23 o                         
 -15   8   8         50.46         74.54         9.25 o                         
 -14   8   8        508.50        462.20        18.50 o                         
 -13   8   8        187.84        196.27        11.38 o                         
 -12   8   8        197.16        188.37        12.68 o                         
 -11   8   8         55.47         56.66         7.02 o                         
 -10   8   8         41.21         68.52         7.49 o                         
  -9   8   8         47.35         51.55         6.26 o                         
  -8   8   8        515.30        542.72        18.26 o                         
  -7   8   8          9.18          3.86         4.57 o                         
  -6   8   8        245.28        244.47         9.46 o                         
  -5   8   8        768.98        727.64        18.71 o                         
  -4   8   8       2054.97       2016.96        41.10 o                         
  -3   8   8        780.67        893.57        20.47 o                         
  -2   8   8         16.64         75.20         4.84 o                         
  -1   8   8        372.85        303.76        10.00 o                         
   0   8   8         13.83          6.06         3.99 o                         
   1   8   8        138.08        155.19         9.26 o                         
   2   8   8         27.62         28.91         4.73 o                         
   3   8   8        321.91        261.14        10.14 o                         
   4   8   8          1.67          5.94         4.49 o                         
   5   8   8         95.56         86.89         6.29 o                         
   6   8   8          5.47         20.49         6.25 o                         
   7   8   8          5.54         43.60         9.24 o                         
   8   8   8          5.94          7.35         6.65 o                         
   9   8   8          1.65         -1.49         5.71 o                         
  10   8   8         11.48         14.31         6.52 o                         
  11   8   8        151.61        188.09        15.88 o                         
  12   8   8          0.05          0.26         4.04 o                         
 -17   9   8         60.31         88.03         9.55 o                         
 -16   9   8         16.56         44.11         8.92 o                         
 -15   9   8         11.64         11.96         6.47 o                         
 -14   9   8          9.45         21.85         5.65 o                         
 -13   9   8         21.77         15.45         5.81 o                         
 -12   9   8        319.54        332.69        18.92 o                         
 -11   9   8         37.02         49.77         8.71 o                         
 -10   9   8          5.36         23.37         9.97 o                         
  -9   9   8         53.13         56.13         6.29 o                         
  -8   9   8         34.02         42.29         5.98 o                         
  -7   9   8        201.06        192.82         9.80 o                         
  -6   9   8        209.71        214.12         8.46 o                         
  -5   9   8        327.73        298.33        11.14 o                         
  -4   9   8        248.20        296.95        10.28 o                         
  -3   9   8        381.28        371.76        10.77 o                         
  -2   9   8        148.10        167.99         6.40 o                         
  -1   9   8         44.76         60.61         4.81 o                         
   0   9   8          2.93         22.65         4.11 o                         
   1   9   8         42.29         38.35         5.93 o                         
   2   9   8         60.80         67.56         9.19 o                         
   3   9   8        362.50        359.53        18.18 o                         
   4   9   8         68.36         59.93         6.45 o                         
   5   9   8         60.48         82.30         8.21 o                         
   6   9   8         13.09          6.32         9.32 o                         
   7   9   8         81.56         69.24        11.66 o                         
   8   9   8         59.12         51.50         7.59 o                         
   9   9   8        266.41        281.36        30.84 o                         
  10   9   8        326.45        288.70        37.56 o                         
  11   9   8         61.00         44.55         5.91 o                         
 -16  10   8        174.09        179.66        12.38 o                         
 -15  10   8         40.87         62.81         8.45 o                         
 -14  10   8         71.41         52.38         6.64 o                         
 -13  10   8          0.22         20.93         5.39 o                         
 -12  10   8          0.03          2.57         7.12 o                         
 -11  10   8        106.00        107.65        15.61 o                         
 -10  10   8        495.33        575.16        37.80 o                         
  -9  10   8        238.11        224.28        12.23 o                         
  -8  10   8          0.28         24.35         6.77 o                         
  -7  10   8        429.60        428.87        15.29 o                         
  -6  10   8         13.85         19.62         4.91 o                         
  -5  10   8         35.74         50.17         5.54 o                         
  -4  10   8         95.23         93.62         7.33 o                         
  -3  10   8          0.38         12.84         4.62 o                         
  -2  10   8        148.89        157.10         7.59 o                         
  -1  10   8         28.65         29.03         5.27 o                         
   0  10   8         62.68         96.19         7.88 o                         
   1  10   8        210.01        177.39        15.90 o                         
   2  10   8          0.01         35.86         5.94 o                         
   3  10   8        266.30        280.21        14.58 o                         
   4  10   8          9.38         24.77         5.72 o                         
   5  10   8         70.49         58.79         5.91 o                         
   6  10   8        192.01        169.47         9.76 o                         
   7  10   8          0.16          1.38         5.19 o                         
   8  10   8        379.00        398.01        26.88 o                         
   9  10   8        535.21        516.95        56.97 o                         
  10  10   8         13.82         18.88         4.04 o                         
 -14  11   8         44.26         33.81         7.99 o                         
 -13  11   8        109.83        132.43        14.05 o                         
 -12  11   8         56.47         83.04        12.44 o
[truncated: 99,955 more chars]
